# Supplementary material for: Proteomic Profiling of Endometrial Cancer Tissues Reveals Differential Expression of Proteomes in Obese Versus Non-Obese Patients
Source: Cells. 2026 Mar 11;15(6):498. doi: 10.3390/cells15060498 (PMC13024994; doi:10.3390/cells15060498)
Supplement: Supplementary file 1 [file cells-15-00498-s001.zip]

Archive with 5 entries (5 files):
- Figure S1.pdf
- Supplementary Data 1 Summary.pdf
- Supplementary note 1.pdf
- Table S1; Raw data_ECtissue obesevs nonobese.xlsx
- Table S2;Network lists EC obese Nonobese.xls
