# Supplementary material for: Proteomic Profiling of Endometrial Cancer Tissues Reveals Differential Expression of Proteomes in Obese Versus Non-Obese Patients
Source: Cells. 2026 Mar 11;15(6):498. doi: 10.3390/cells15060498 (PMC13024994; doi:10.3390/cells15060498)
Supplement: Supplementary file 1 [file cells-15-00498-s001.zip › Table S1; Raw data_ECtissue obesevs nonobese.xlsx]

## Sheet: Proteins
Protein FDR Confidence: Combined	Master	Accession	Description	Exp. q-value: Combined	Sum PEP Score	Coverage [%]	# Peptides	# PSMs	# Unique Peptides	# AAs	MW [kDa]	calc. pI	Score Sequest HT: Sequest HT	# Peptides (by Search Engine): Sequest HT	Abundance Ratio: (ENDO/OBESE) / (ENDO/NONOBESE)	Abundance Ratio P-Value: (ENDO/OBESE) / (ENDO/NONOBESE)	Abundance Ratio Variability [%]: (ENDO/OBESE) / (ENDO/NONOBESE)	Abundances (Grouped): ENDO/NONOBESE	Abundances (Grouped): ENDO/OBESE	Abundances (Grouped) CV [%]: ENDO/NONOBESE	Abundances (Grouped) CV [%]: ENDO/OBESE	Abundance: F1: Sample, ENDO/NONOBESE, ENOB1	Abundance: F2: Sample, ENDO/NONOBESE, ENOB2	Abundance: F3: Sample, ENDO/NONOBESE, ENOB3	Abundance: F4: Sample, ENDO/NONOBESE, ENOB4	Abundance: F5: Sample, ENDO/NONOBESE, ENOB5	Abundance: F6: Sample, ENDO/NONOBESE, ENOB6	Abundance: F7: Sample, ENDO/NONOBESE, ENOB7	Abundance: F8: Sample, ENDO/NONOBESE, ENOB8	Abundance: F9: Sample, ENDO/NONOBESE, ENOB9	Abundance: F10: Sample, ENDO/NONOBESE, ENOB010	Abundance: F11: Sample, ENDO/OBESE, EOB1	Abundance: F12: Sample, ENDO/OBESE, EOB2	Abundance: F13: Sample, ENDO/OBESE, EOB3	Abundance: F14: Sample, ENDO/OBESE, EOB4	Abundance: F15: Sample, ENDO/OBESE, EOB5	Abundance: F16: Sample, ENDO/OBESE, EOB6	Abundance: F17: Sample, ENDO/OBESE, EOB7	Abundance: F18: Sample, ENDO/OBESE, EOB8	Abundance: F19: Sample, ENDO/OBESE, EOB9	Abundance: F20: Sample, ENDO/OBESE, EOB010	Found in Sample: [S1] F1: Sample, ENDO/NONOBESE, ENOB1	Found in Sample: [S2] F2: Sample, ENDO/NONOBESE, ENOB2	Found in Sample: [S3] F3: Sample, ENDO/NONOBESE, ENOB3	Found in Sample: [S4] F4: Sample, ENDO/NONOBESE, ENOB4	Found in Sample: [S5] F5: Sample, ENDO/NONOBESE, ENOB5	Found in Sample: [S6] F6: Sample, ENDO/NONOBESE, ENOB6	Found in Sample: [S7] F7: Sample, ENDO/NONOBESE, ENOB7	Found in Sample: [S8] F8: Sample, ENDO/NONOBESE, ENOB8
High	Master Protein	Q09666	Neuroblast differentiation-associated protein AHNAK OS=Homo sapiens OX=9606 GN=AHNAK PE=1 SV=2	0	4117.87	85	404	10433	404	5890	628.7	6.15	20925.1	404	1.18	0.393236	96.92	1.29602e+10	1.76893e+10	57.05	66.98	9.82783e+09	2.65808e+10	1.24867e+10	8.65271e+09	9.6532e+09	2.64604e+09	2.99687e+10	1.4759e+10	1.34516e+10	1.71672e+10	1.22839e+10	1.44762e+10	3.89221e+09	4.17441e+09	1.70713e+10	4.50193e+10	2.17788e+10	1.8418e+10	1.83298e+10	3.53309e+10	High	High	High	High	High	High	High	High
High	Master Protein	P35749	Myosin-11 OS=Homo sapiens OX=9606 GN=MYH11 PE=1 SV=3	0	3716.8	79	269	10173	227	1972	227.2	5.5	27703.5	269	1.838	0.015921	124.34	2.01084e+10	4.53956e+10	81.78	78.73	2.09394e+09	4.18967e+10	3.54322e+10	5.38941e+09	1.94519e+09	9.27668e+09	4.7821e+10	4.93354e+10	3.8454e+10	1.14119e+10	9.75512e+10	4.60799e+10	7.11072e+09	7.66136e+09	1.39405e+11	5.24766e+10	6.95578e+10	2.83252e+10	2.88572e+10	4.47214e+10	High	High	High	High	High	High	High	High
High	Master Protein	P21333	Filamin-A OS=Homo sapiens OX=9606 GN=FLNA PE=1 SV=4	0	3430.23	83	220	9767	201	2647	280.6	6.06	26086.1	220	2.718	0.00015395	120.02	1.64682e+10	6.39149e+10	75.24	64.23	5.85651e+09	4.02535e+10	1.97339e+10	7.91142e+09	5.73024e+09	8.34217e+09	4.33073e+10	4.45572e+10	2.17212e+10	1.3743e+10	8.49375e+10	5.36986e+10	6.75988e+09	9.60071e+09	1.18404e+11	8.88975e+10	7.60749e+10	3.32496e+10	2.96072e+10	7.99738e+10	High	High	High	High	High	High	High	High
High	Master Protein	Q15149	Plectin OS=Homo sapiens OX=9606 GN=PLEC PE=1 SV=3	0	3076.68	71	357	4993	347	4684	531.5	5.96	12168.5	357	1.19	0.376974	96.97	4.46201e+09	6.48417e+09	44.32	55.21	6.30886e+09	4.22531e+09	2.63171e+09	4.20227e+09	6.15789e+09	1.8431e+09	4.71198e+09	6.60421e+09	2.88043e+09	8.82552e+09	7.72784e+09	5.44831e+09	1.41419e+09	1.25619e+09	1.07112e+10	1.02904e+10	7.71697e+09	3.331e+09	5.13409e+09	8.06327e+09	High	High	High	High	High	High	High	High
High	Master Protein	P12111	Collagen alpha-3(VI) chain OS=Homo sapiens OX=9606 GN=COL6A3 PE=1 SV=5	0	2918.34	69	218	8282	218	3177	343.5	6.68	22532	218	1.441	0.120005	103.24	1.33706e+10	2.77799e+10	58.85	53.51	1.32414e+10	3.38347e+10	1.08313e+10	2.21083e+10	1.28873e+10	8.58333e+09	4.23682e+10	1.35012e+10	1.1078e+10	2.98681e+10	3.41203e+10	1.50023e+10	1.26964e+10	7.49638e+09	5.1241e+10	3.69867e+10	2.05486e+10	2.26176e+10	4.35256e+10	4.83794e+10	High	High	High	High	High	High	High	High
High	Master Protein	P98160	Basement membrane-specific heparan sulfate proteoglycan core protein OS=Homo sapiens OX=9606 GN=HSPG2 PE=1 SV=4	0	2833.25	68	208	4582	208	4391	468.5	6.51	13690.6	208	1.643	0.0437757	111.04	3.12428e+09	6.75654e+09	71.58	65.37	9.73377e+09	2.55936e+09	1.8841e+09	1.1069e+09	9.60342e+09	3.29221e+09	2.96492e+09	5.62359e+09	2.01129e+09	4.54601e+09	1.05314e+10	6.4393e+09	1.03424e+09	9.06617e+08	1.45619e+10	9.13711e+09	8.70916e+09	3.31648e+09	4.48759e+09	7.08942e+09	High	High	High	High	High	High	High	High
High	Master Protein	P35579	Myosin-9 OS=Homo sapiens OX=9606 GN=MYH9 PE=1 SV=4	0	2742.82	80	242	5662	197	1960	226.4	5.6	14978.8	242	1.367	0.170856	105.91	6.7479e+09	9.64582e+09	35.27	59.67	1.09589e+10	6.65883e+09	4.77682e+09	4.77932e+09	1.03578e+10	3.75403e+09	7.53044e+09	9.48019e+09	5.56107e+09	6.83817e+09	1.34812e+10	7.7856e+09	2.00231e+09	1.82726e+09	1.99826e+10	1.53989e+10	1.19505e+10	6.11769e+09	7.41521e+09	1.48787e+10	High	High	High	High	High	High	High	High
High	Master Protein	P02768	Albumin OS=Homo sapiens OX=9606 GN=ALB PE=1 SV=2	0	2441.8	95	119	19286	119	609	69.3	6.28	46234.6	119	0.803	0.618406	99.17	1.40181e+11	1.04514e+11	47.64	50.51	7.77903e+10	8.64816e+10	2.47033e+11	2.08485e+11	7.32253e+10	1.41161e+11	1.03739e+11	1.39209e+11	2.7921e+11	2.0884e+11	7.56564e+10	8.19016e+10	1.03513e+11	5.24091e+10	1.05525e+11	1.50338e+11	1.17433e+11	8.2599e+10	2.5039e+11	2.0005e+11	High	High	High	High	High	High	High	High
High	Master Protein	Q13813	Spectrin alpha chain, non-erythrocytic 1 OS=Homo sapiens OX=9606 GN=SPTAN1 PE=1 SV=3	0	2419.68	83	238	3549	238	2472	284.4	5.35	9054.68	238	1.01	0.757775	89.78	3.47599e+09	3.46842e+09	41.69	48.6	3.74184e+09	3.32914e+09	1.71833e+09	3.10856e+09	3.62932e+09	1.94693e+09	3.70031e+09	3.69939e+09	1.75568e+09	6.41532e+09	2.16584e+09	2.96476e+09	1.32619e+09	1.17677e+09	3.10827e+09	6.54241e+09	4.60283e+09	3.87031e+09	4.92587e+09	4.90783e+09	High	High	High	High	High	High	High	High
High	Master Protein	Q9Y490	Talin-1 OS=Homo sapiens OX=9606 GN=TLN1 PE=1 SV=3	0	2243.01	78	173	4888	153	2541	269.6	6.07	13634.2	173	2.071	0.00464628	107.11	3.49207e+09	1.03737e+10	54.58	60.34	3.6051e+09	6.73671e+09	2.98106e+09	1.83285e+09	3.38258e+09	1.89642e+09	7.92816e+09	8.31518e+09	3.30171e+09	3.78643e+09	1.16118e+10	9.26752e+09	1.28084e+09	1.58337e+09	1.57715e+10	1.64087e+10	1.33362e+10	6.16217e+09	5.1574e+09	1.55102e+10	High	High	High	High	High	High	High	High
High	Master Protein	P01024	Complement C3 OS=Homo sapiens OX=9606 GN=C3 PE=1 SV=2	0	2119.67	89	173	4573	173	1663	187	6.4	11440.3	173	0.89	0.891525	88.16	7.22006e+09	6.87403e+09	26.43	51.79	5.38304e+09	6.0807e+09	7.98435e+09	6.87723e+09	5.29411e+09	7.0343e+09	7.47626e+09	7.41072e+09	8.48051e+09	1.21337e+10	6.64992e+09	5.09899e+09	3.18678e+09	1.46064e+09	9.48034e+09	7.10569e+09	7.72362e+09	3.80196e+09	1.18238e+10	1.18301e+10	High	High	High	High	High	High	High	High
High	Master Protein	Q01082	Spectrin beta chain, non-erythrocytic 1 OS=Homo sapiens OX=9606 GN=SPTBN1 PE=1 SV=2	0	1912.81	80	201	2626	181	2364	274.4	5.57	6412.14	201	1.053	0.650011	88.31	1.86826e+09	1.97511e+09	45.98	47.74	2.2943e+09	1.55877e+09	9.45745e+08	1.81978e+09	2.36897e+09	1.91803e+09	1.7682e+09	2.62399e+09	1.09204e+09	4.31848e+09	1.36347e+09	2.00827e+09	8.44777e+08	5.45912e+08	1.94249e+09	3.29692e+09	2.9161e+09	1.85966e+09	3.50665e+09	2.44274e+09	High	High	High	High	High	High	High	High
High	Master Protein	Q14315	Filamin-C OS=Homo sapiens OX=9606 GN=FLNC PE=1 SV=3	0	1763.51	79	167	3121	148	2725	290.8	5.97	7680.79	167	2.08	0.00443005	118.1	1.66051e+09	3.82775e+09	52.91	87.96	2.05311e+09	2.80084e+09	1.42954e+09	5.26406e+08	1.92879e+09	5.03881e+08	3.05409e+09	2.35642e+09	1.35373e+09	9.37991e+08	8.5322e+09	3.58181e+09	4.2075e+08	4.31813e+08	1.21121e+10	5.06434e+09	5.08283e+09	1.42363e+09	1.72611e+09	4.09058e+09	High	High	High	High	High	High	High	High
High	Master Protein	Q14204	Cytoplasmic dynein 1 heavy chain 1 OS=Homo sapiens OX=9606 GN=DYNC1H1 PE=1 SV=5	0	1632.89	57	212	1527	212	4646	532.1	6.4	3538.54	212	0.989	0.816743	109.98	7.53527e+08	1.15197e+09	90.03	56.78	3.52273e+09	6.73065e+08	3.38361e+08	5.9151e+08	3.55704e+09	6.80006e+08	8.34996e+08	1.83388e+09	3.02528e+08	1.36526e+09	1.70915e+09	1.33212e+09	2.20083e+08	2.2497e+08	2.2882e+09	1.63673e+09	1.84202e+09	8.55523e+08	9.34548e+08	9.96192e+08	High	High	High	High	High	High	High	High
High	Master Protein	P02751	Fibronectin OS=Homo sapiens OX=9606 GN=FN1 PE=1 SV=5	0	1584.78	65	121	2324	121	2477	272.2	5.5	6554.26	121	0.987	0.819709	123.27	1.39791e+09	2.17579e+09	161.8	83.45	2.55169e+10	2.10329e+09	1.04485e+09	9.4084e+08	2.42384e+10	1.49463e+09	2.26765e+09	1.30745e+09	1.08185e+09	1.19596e+09	5.70967e+09	1.39892e+09	6.05772e+08	2.88277e+08	7.35009e+09	3.28107e+09	1.88831e+09	8.27757e+08	2.50704e+09	5.16612e+09	High	High	High	High	High	High	High	High
High	Master Protein	P68032	Actin, alpha cardiac muscle 1 OS=Homo sapiens OX=9606 GN=ACTC1 PE=1 SV=1	0	1581.36	99	59	11284	1	377	42	5.39	25949	59	1.589	0.0714743	122.23	2.77674e+06	4413469	48.44	116.52			1.39075e+06				2.77674e+06		4040248		1.93656e+07	1.48948e+06	388118	1780210	33537223	2.33494e+07	3.08764e+06	4413469		5.30126e+06	Not Found	Not Found	Peak Found	Not Found	Not Found	Not Found	High	Not Found
High	Master Protein	P02549	Spectrin alpha chain, erythrocytic 1 OS=Homo sapiens OX=9606 GN=SPTA1 PE=1 SV=5	0	1580.68	77	173	632	173	2419	279.8	5.05	1578.13	173	0.447	0.00812407	125.61	2.62588e+08	2.4326e+08	174.47	48.17	6.57972e+09	2.5917e+08	2.39594e+08	2.6605e+08	6.44766e+09	4.6931e+08	2.87896e+08	2.525e+08	1.05438e+08	2.11882e+08	3.01594e+08	2.06745e+08	6.04107e+07	6.99795e+07	3.63035e+08	3.24831e+08	2.89479e+08	1.22521e+08	2.1363e+08	2.77e+08	High	Peak Found	Peak Found	High	High	High	High	High
High	Master Protein	P22105	Tenascin-X OS=Homo sapiens OX=9606 GN=TNXB PE=1 SV=5	0	1563.74	53	159	2567	159	4244	458.1	5.17	6069.7	159	1.4	0.145657	102.64	1.71731e+09	2.15521e+09	59.62	71.1	6.70593e+08	2.78089e+09	1.11241e+09	2.12752e+09	6.08804e+08	6.4592e+08	3.3075e+09	2.20447e+09	1.3862e+09	3.35769e+09	1.93041e+09	1.76654e+09	1.58736e+09	6.77148e+08	2.40619e+09	5.01624e+09	2.49991e+09	1.34509e+09	5.59682e+09	7.05032e+09	High	High	High	High	High	High	High	High
High	Master Protein	P62736	Actin, aortic smooth muscle OS=Homo sapiens OX=9606 GN=ACTA2 PE=1 SV=1	0	1541.69	99	58	11381	1	377	42	5.39	25738.1	58	4.062	6.82062e-10	131.95	5.30141e+06	3.73894e+07	82.97	93.96		2.29248e+07	3.29569e+06	3.17249e+06		4.56464e+06	15490400	1.72151e+07	6.15711e+06	2.96338e+06	139470707	6.3124e+07	1.37227e+06	5.09385e+06	96485718	2.49259e+07	56084893	2.21391e+07	7.93881e+06	58568593	Not Found	High	Peak Found	High	Not Found	High	High	High
High	Master Protein	Q05707	Collagen alpha-1(XIV) chain OS=Homo sapiens OX=9606 GN=COL14A1 PE=1 SV=3	0	1528.23	61	95	3579	95	1796	193.4	5.3	9698.45	95	1.39	0.153075	112.74	3.5659e+09	6.05441e+09	67.55	81.68	2.46403e+09	8.84465e+09	2.97249e+09	1.26757e+10	2.30743e+09	2.50314e+09	1.03568e+10	3.69381e+09	3.44242e+09	7.42706e+09	6.18736e+09	3.26531e+09	5.92431e+09	1.82568e+09	8.35022e+09	1.37402e+10	4.20272e+09	2.33503e+09	2.28073e+10	1.62486e+10	High	High	High	High	High	High	High	High
High	Master Protein	Q99715	Collagen alpha-1(XII) chain OS=Homo sapiens OX=9606 GN=COL12A1 PE=1 SV=2	0	1527.75	59	143	2758	143	3063	332.9	5.53	6949.72	143	1.053	0.651205	101.47	2.56524e+09	2.6655e+09	56.61	74.49	5.59888e+09	2.08908e+09	2.71638e+09	2.20473e+09	5.62608e+09	2.79274e+08	2.42251e+09	1.99865e+09	2.89549e+09	4.75149e+09	2.38545e+09	2.17513e+09	2.40269e+09	7.25914e+08	3.53361e+09	5.11224e+09	2.99764e+09	1.10402e+09	9.24054e+09	2.95706e+09	High	High	High	High	High	High	High	High
High	Master Protein	P49327	Fatty acid synthase OS=Homo sapiens OX=9606 GN=FASN PE=1 SV=3	0	1498.72	75	144	593	144	2511	273.3	6.44	1700.51	144	0.346	0.000165438	129.95	2.60844e+08	1.96558e+08	117.09	54.89	2.60047e+09	2.31347e+08	1.97707e+08	1.64232e+08	2.55858e+09	2.09088e+09	2.3402e+08	4.93688e+08	1.67315e+08	2.90742e+08	1.88369e+08	1.83626e+08	4.9018e+07	6.95529e+07	3.1064e+08	4.49447e+08	2.82412e+08	1.55171e+08	2.05102e+08	2.38635e+08	High	High	High	High	High	High	Peak Found	High
High	Master Protein	P35580	Myosin-10 OS=Homo sapiens OX=9606 GN=MYH10 PE=1 SV=3	0	1470.84	67	154	2584	111	1976	228.9	5.54	6190.42	154	1.026	0.717446	101.93	1.30347e+09	1.47687e+09	55.28	62.04	2.18739e+09	1.81436e+09	5.50525e+08	6.11723e+08	2.18685e+09	4.86993e+08	2.15441e+09	1.44834e+09	5.94095e+08	1.17309e+09	1.69365e+09	1.00336e+09	3.85837e+08	2.45475e+08	2.56192e+09	3087041988	1.5069e+09	7.91849e+08	1.44744e+09	2.11992e+09	High	High	High	High	High	High	High	High
High	Master Protein	P63267	Actin, gamma-enteric smooth muscle OS=Homo sapiens OX=9606 GN=ACTG2 PE=1 SV=1	0	1457.84	99	55	10316	6	376	41.9	5.48	24474.2	55	4.171	7.76799e-11	123.81	8.89507e+07	3.52648e+08	112.59	110.52	2.7044e+07	7.92491e+07	2.73527e+08	1.87452e+07	1.10121e+07	3.27502e+07	4.83522e+08	1.20898e+08	1.68067e+08	9.98399e+07	1.62201e+09	3.0549e+08	2.1285e+08	1.45515e+08	2.06324e+09	5.36528e+08	1.31734e+08	1.71927e+08	4.07085e+08	4.9731e+08	High	High	High	High	Peak Found	High	High	High
High	Master Protein	P12814	Alpha-actinin-1 OS=Homo sapiens OX=9606 GN=ACTN1 PE=1 SV=2	0	1416.1	87	93	3851	64	892	103	5.41	9632.99	93	1.981	0.00750166	112.74	4.58598e+09	1.00207e+10	58.95	57.54	4.33648e+09	6.26552e+09	3.66544e+09	1.30178e+09	4.84985e+09	1.6183e+09	7.29528e+09	1.1336e+10	3.59367e+09	5.13595e+09	1.11505e+10	9.09013e+09	7.31983e+08	1.60553e+09	1.51066e+10	1.14391e+10	1.31459e+10	6.92651e+09	4.50803e+09	1.10465e+10	High	High	High	High	High	High	High	High
High	Master Protein	P02787	Serotransferrin OS=Homo sapiens OX=9606 GN=TF PE=1 SV=4	0	1401.15	91	88	3849	88	698	77	7.12	9901.75	88	0.804	0.620704	105.46	9.03026e+09	9.31266e+09	70.07	67.25	7.82158e+09	4.83714e+09	2.73207e+10	2.09927e+10	7.52776e+09	7.01096e+09	6.19533e+09	1.04257e+10	3.32533e+10	2.57469e+10	9.46642e+09	6.53355e+09	8.50386e+09	3.5074e+09	1.43506e+10	1.64245e+10	9.1614e+09	5.45114e+09	2.94455e+10	2.51039e+10	High	High	High	High	High	High	High	High
High	Master Protein	P60709	Actin, cytoplasmic 1 OS=Homo sapiens OX=9606 GN=ACTB PE=1 SV=1	0	1318.9	98	51	9260	2	375	41.7	5.48	20642.7	51	1.305	0.227783	90.2	6.16562e+08	8.3875e+08	57.79	51.05	4.95482e+08	7.07662e+08	4.70681e+08	6.97017e+08	4.8414e+08	3.65602e+07	9.60854e+08	1.52182e+09	5.45394e+08	763773255	9.0444e+08	8.43078e+08	1.57247e+08	2.50496e+08	1503131461	8.34696e+08	5.09287e+08	1.02561e+09	7.1783e+08	8.42822e+08	High	High	High	High	High	High	High	High
High	Master Protein	P63261	Actin, cytoplasmic 2 OS=Homo sapiens OX=9606 GN=ACTG1 PE=1 SV=1	0	1307.16	98	51	9214	2	375	41.8	5.48	20472.7	51	1.074	0.416497	112.14	2.74637e+08	1.838e+08	90.4	92.03	5.5831e+08	6.70774e+07	3.70053e+07	2.48809e+08	3.03146e+08	1.04336e+07	4.574e+08	8.36825e+08	5.11421e+07	6.05227e+08	7.7605e+08	1.57562e+08	2.04808e+07	44766544	8.51314e+08	7.23884e+08	1.17422e+08	1.50965e+08	4.38629e+08	2.14408e+08	High	High	High	High	High	High	High	High
High	Master Protein	O43707	Alpha-actinin-4 OS=Homo sapiens OX=9606 GN=ACTN4 PE=1 SV=2	0	1274.19	86	93	3703	64	911	104.8	5.44	8973.86	93	1.562	0.0658454	100.13	3.66719e+09	6.00927e+09	50.12	55.79	3.86656e+09	4.45351e+09	1.86637e+09	1.64563e+09	3.82065e+09	1.39836e+09	5.19008e+09	6.74283e+09	2.08035e+09	3.51989e+09	5.94776e+09	6.07142e+09	7.88617e+08	1.11841e+09	7.99914e+09	1.02808e+10	8.92043e+09	4.94989e+09	3.45969e+09	7.95772e+09	High	High	High	High	High	High	High	High
High	Master Protein	P0C0L5	Complement C4-B OS=Homo sapiens OX=9606 GN=C4B PE=1 SV=2	0	1261.22	70	100	2013	5	1744	192.6	7.27	6073.57	100	0.848	0.93543	102.68	1.73365e+08	1.29943e+08	53.53	69.33	2.65433e+08	1.12709e+08	2.0667e+08	4.50303e+07	3.21719e+08	2.93537e+07	163243484	1.84115e+08	1.57642e+08	2.08046e+08	1.52967e+08	6.78707e+07	8.07246e+07	1.19523e+07	3.4187e+08	171787428	1.10385e+08	5.22173e+07	2.2873e+08	201650425	High	High	High	High	High	High	High	High
High	Master Protein	P0C0L4	Complement C4-A OS=Homo sapiens OX=9606 GN=C4A PE=1 SV=2	0	1227.56	69	98	1961	3	1744	192.7	7.08	5901.24	98	0.621	0.262061	99.06	3.18406e+07	2.08857e+07	31.86	72.19	37517132	21502518	3.19265e+07	1.54641e+07	2.97884e+07	3.59306e+07	31754983	1.86161e+07	3.39972e+07	4.79104e+07	1.70256e+07	3.97574e+06	3.21877e+07	1.00918e+07	3.35826e+07	25621144	5641637	4.80254e+06	48834773	3.63477e+07	High	High	High	High	High	High	High	High
High	Master Protein	P11277	Spectrin beta chain, erythrocytic OS=Homo sapiens OX=9606 GN=SPTB PE=1 SV=5	0	1206.7	73	138	552	125	2137	246.3	5.27	1409.67	138	0.38	7.81418e-05	126.88	1.99855e+08	1.24634e+08	170.59	52.76	5.00686e+09	1.694e+08	2.04552e+08	1.87876e+08	4.8414e+09	4.25184e+08	2.48402e+08	1.95265e+08	1.72409e+08	1.79508e+08	2.23166e+08	1.23831e+08	4.35289e+07	3.64279e+07	2.37449e+08	1.25442e+08	1.11401e+08	7.52021e+07	1.58468e+08	1.84754e+08	High	Peak Found	Peak Found	High	High	High	Peak Found	High
High	Master Protein	Q9HBL0	Tensin-1 OS=Homo sapiens OX=9606 GN=TNS1 PE=1 SV=3	0	1206.48	74	97	1560	92	1839	196.9	8.16	4173.04	97	1.986	0.00728631	120.81	6.87794e+08	2.12208e+09	72.23	66.27	3.3632e+08	1.85285e+09	6.97303e+08	2.17929e+08	4.37331e+08	5.08049e+08	1.69977e+09	1.92323e+09	7.23209e+08	6.78416e+08	2.58231e+09	1.74388e+09	1.53383e+08	3.33239e+08	3.25778e+09	3.89119e+09	2.67968e+09	1.34647e+09	8.3062e+08	3.54971e+09	High	High	High	High	High	High	High	High
High	Master Protein	P08670	Vimentin OS=Homo sapiens OX=9606 GN=VIM PE=1 SV=4	0	1203.26	93	76	5729	65	466	53.6	5.12	14495.5	76	0.839	0.731231	89.11	3.29643e+10	3.03808e+10	32.38	45.41	3.27128e+10	4.07748e+10	2.12868e+10	2.58908e+10	3.32177e+10	1.64908e+10	4.80624e+10	3.53065e+10	2.39134e+10	4.54116e+10	1.65821e+10	2.69062e+10	8.37153e+09	1.04971e+10	2.27887e+10	4.55783e+10	3.72796e+10	3.45276e+10	3.52059e+10	3.43042e+10	High	High	High	High	High	High	High	High
High	Master Protein	P18206	Vinculin OS=Homo sapiens OX=9606 GN=VCL PE=1 SV=4	0	1187.94	77	103	3263	103	1134	123.7	5.66	8907.54	103	1.925	0.0100949	110.07	5.2434e+09	1.24023e+10	73.25	55.11	1.79701e+09	1.23029e+10	5.10023e+09	2.62793e+09	1.94246e+09	2.42743e+09	1.42579e+10	1.06631e+10	5.96439e+09	5.3906e+09	1.30721e+10	1.17668e+10	1.74036e+09	2.89334e+09	1.84706e+10	2.17736e+10	1.68417e+10	1.01052e+10	7.92583e+09	1.89083e+10	High	High	High	High	High	High	High	High
High	Master Protein	P68133	Actin, alpha skeletal muscle OS=Homo sapiens OX=9606 GN=ACTA1 PE=1 SV=1	0	1186.09	99	53	8744	4	377	42	5.39	19540.1	53	1.125	0.26152	109.48	2.19127e+06	1.04117e+07	79.24	74.46			1.39075e+06	1.04669e+06		1.74958e+06	7.62481e+06	2.74446e+06	5.6217e+06		1.1097e+07	1.03062e+07	2.14922e+06	3.7665e+06	2.55341e+07	2.37311e+07	1.04117e+07	3.14661e+06		1.15164e+07	Not Found	Not Found	High	Peak Found	Not Found	Peak Found	Peak Found	High
High	Master Protein	Q00610	Clathrin heavy chain 1 OS=Homo sapiens OX=9606 GN=CLTC PE=1 SV=5	0	1178.91	77	108	1441	108	1675	191.5	5.69	3880.42	108	0.725	0.392496	117.27	7.14327e+08	8.55159e+08	96.38	58.77	3.74588e+09	4.44386e+08	2.96323e+08	6.96021e+08	3.76569e+09	7.33114e+08	5.05749e+08	1.82187e+09	3.02168e+08	1.71872e+09	1.0641e+09	1.18299e+09	1.66577e+08	1.93979e+08	1.55507e+09	1.26193e+09	1.63161e+09	6.69566e+08	6.87246e+08	5.20377e+08	High	High	High	High	High	High	High	High
High	Master Protein	P46940	Ras GTPase-activating-like protein IQGAP1 OS=Homo sapiens OX=9606 GN=IQGAP1 PE=1 SV=1	0	1177.16	72	104	1929	101	1657	189.1	6.48	5438.36	104	1.37	0.168448	96.32	1.15204e+09	2.15714e+09	59.39	49.11	1.16622e+09	2.66243e+09	9.57444e+08	1.12194e+09	1.13803e+09	3.19233e+08	3.3447e+09	2.05266e+09	9.8981e+08	1.50359e+09	1.70691e+09	2.23258e+09	3.9276e+08	5.8604e+08	2.32655e+09	3.65508e+09	2.97389e+09	2.1041e+09	1.75223e+09	2.21152e+09	High	High	High	High	High	High	High	High
High	Master Protein	O15230	Laminin subunit alpha-5 OS=Homo sapiens OX=9606 GN=LAMA5 PE=1 SV=8	0	1139.26	42	118	1203	117	3695	399.5	7.02	3181.89	118	1.17	0.410037	128.14	6.70063e+08	9.65273e+08	128.59	63.84	5.14127e+09	6.41559e+08	4.03361e+08	3.33482e+08	4.69648e+09	4.80235e+08	6.99833e+08	8.80974e+08	3.59277e+08	7.26326e+08	1.36709e+09	7.51092e+08	1.95286e+08	1.71969e+08	1.9563e+09	2023214535	1.09497e+09	5.13725e+08	8.50936e+08	1.4621e+09	High	High	High	High	High	High	High	High
High	Master Protein	P01023	Alpha-2-macroglobulin OS=Homo sapiens OX=9606 GN=A2M PE=1 SV=3	0	1118.26	73	95	1888	95	1474	163.2	6.46	4612.34	95	0.465	0.015565	92.33	2.2577e+09	1.0221e+09	36.05	65.47	2.22864e+09	1.46925e+09	2.97831e+09	1.93314e+09	2.01956e+09	2.85511e+09	1.78767e+09	2.28714e+09	3.27082e+09	4.59533e+09	2.05291e+09	7.15936e+08	5.4023e+08	2.29989e+08	2.68894e+09	1.12599e+09	9.27791e+08	7.22925e+08	2.37345e+09	1.30184e+09	High	High	High	High	High	High	High	High
High	Master Protein	P04114	Apolipoprotein B-100 OS=Homo sapiens OX=9606 GN=APOB PE=1 SV=3	0	1062.09	47	161	861	160	4563	515.2	7.05	1723.05	161	0.568	0.0860397	99.19	5.83399e+08	2.9461e+08	57.54	69.28	1.14604e+09	2.62722e+08	2.90651e+08	1.00778e+09	1.14729e+09	4.73119e+08	2.89291e+08	7.19385e+08	3.04802e+08	1.02668e+09	6.09306e+08	2.49287e+08	1.28063e+08	6.32975e+07	8.65612e+08	2.22748e+08	3.48172e+08	1.53837e+08	5.54164e+08	5.03971e+08	High	High	High	High	High	High	High	High
High	Master Protein	O75369	Filamin-B OS=Homo sapiens OX=9606 GN=FLNB PE=1 SV=2	0	1041.17	65	122	1472	105	2602	278	5.73	3341.79	122	0.933	0.976863	91.14	5.66337e+08	6.81058e+08	53.58	49.57	1.46153e+09	5.3378e+08	3.62458e+08	5.73045e+08	1.35645e+09	4.80969e+08	5.59707e+08	7.8874e+08	3.42713e+08	9.65963e+08	5.32017e+08	8.45552e+08	1.71436e+08	1.35638e+08	5.86412e+08	9.44826e+08	1.08281e+09	5.0645e+08	9.26969e+08	7.90978e+08	High	High	High	High	High	High	High	High
High	Master Protein	P24821	Tenascin OS=Homo sapiens OX=9606 GN=TNC PE=1 SV=3	0	1040.85	52	85	1256	85	2201	240.7	4.89	3305.09	85	0.965	0.883036	133.81	1.06698e+09	5.78958e+08	103.32	108.03	4.74031e+09	2.38074e+09	1.45576e+08	3.127e+08	4.52589e+09	1.19296e+08	2.72252e+09	7.45439e+08	1.37903e+08	1.52722e+09	3.82743e+09	3.69631e+08	1.01135e+08	1.30244e+08	5.17728e+09	4.44918e+09	5.71421e+08	5.86594e+08	3.43721e+08	4.53446e+09	High	High	High	High	High	High	High	High
High	Master Protein	P11532	Dystrophin OS=Homo sapiens OX=9606 GN=DMD PE=1 SV=3	0	1025.99	52	146	900	142	3685	426.5	5.88	2048.46	146	1.776	0.0219664	113.05	4.11636e+08	8.03078e+08	54.24	57.93	4.91062e+08	6.11098e+08	3.45057e+08	1.43018e+08	6.00187e+08	1.49214e+08	6.531e+08	8.6702e+08	3.1697e+08	2.48984e+08	1.06764e+09	7.91131e+08	9.8849e+07	1.34653e+08	1.51235e+09	1.26116e+09	1.07511e+09	5.83481e+08	5.82944e+08	8.15204e+08	Peak Found	High	High	High	Peak Found	High	High	High
High	Master Protein	P00450	Ceruloplasmin OS=Homo sapiens OX=9606 GN=CP PE=1 SV=2	0	994.598	79	66	1669	66	1065	122.1	5.72	4836.19	66	0.556	0.0732044	91.8	1.91257e+09	1.05906e+09	41.88	56.17	3.07541e+09	1.23436e+09	2.67571e+09	1.54307e+09	2.82873e+09	8.62381e+08	1.44637e+09	1.27198e+09	3.11158e+09	2.37053e+09	1.16309e+09	745072598	5.68571e+08	3.25997e+08	1.52484e+09	1.23674e+09	9.64338e+08	7.10649e+08	2.09522e+09	2.3441e+09	High	High	High	High	High	High	High	High
High	Master Protein	Q14980	Nuclear mitotic apparatus protein 1 OS=Homo sapiens OX=9606 GN=NUMA1 PE=1 SV=2	0	973.203	59	107	1085	105	2115	238.1	5.78	2656.93	107	1.092	0.560584	101	8.47902e+08	8.70342e+08	62.95	58.4	1812047751	9.19666e+08	6.09782e+08	8.01918e+08	1.97414e+09	1.3369e+08	8.96522e+08	1.83552e+09	4.86662e+08	6.48466e+08	9.90583e+08	1.50266e+09	1.66429e+08	2.75681e+08	7.12409e+08	1.65573e+09	1.85662e+09	9.26218e+08	6.99952e+08	8.17838e+08	High	High	High	High	High	High	High	High
High	Master Protein	Q9Y4G6	Talin-2 OS=Homo sapiens OX=9606 GN=TLN2 PE=1 SV=4	0	970.041	63	112	1129	91	2542	271.4	5.57	2715.23	112	1.274	0.261471	93.69	4.51545e+08	6.76007e+08	38.52	48.58	2.85981e+08	4.64194e+08	5.727e+08	4.85725e+08	2.99326e+08	2.19058e+08	4.39241e+08	7.43118e+08	3.80066e+08	7.24027e+08	8.05408e+08	5.27936e+08	1.82815e+08	1.75417e+08	1.06892e+09	7.20561e+08	8.32039e+08	3.84555e+08	9.09148e+08	6.34208e+08	High	High	High	High	High	High	High	High
High	Master Protein	P17661	Desmin OS=Homo sapiens OX=9606 GN=DES PE=1 SV=3	0	963.573	93	74	5533	67	470	53.5	5.27	14741.8	74	1.829	0.0166816	128.3	1.95577e+10	5.01645e+10	98.21	55.11	1.18277e+09	6.23553e+10	3.36105e+10	3.86487e+09	9.27653e+08	3.42376e+09	6.8968e+10	4.67937e+10	3.43352e+10	1.13804e+10	5.63601e+10	4.26375e+10	7.02085e+09	1.2581e+10	7.57407e+10	7.77436e+10	5.81689e+10	4.465e+10	2.08237e+10	6.5715e+10	High	High	High	High	High	High	High	High
High	Master Protein	P02545	Prelamin-A/C OS=Homo sapiens OX=9606 GN=LMNA PE=1 SV=1	0	958.186	87	95	4132	93	664	74.1	7.02	9877.22	95	0.989	0.814255	89.84	1.81579e+10	2.24634e+10	45.66	53.29	1.83651e+10	3.32279e+10	1.45493e+10	1.75948e+10	1.79531e+10	4.99743e+09	3.63433e+10	3.11619e+10	1.69713e+10	3.20849e+10	1.48103e+10	2.01906e+10	7.43105e+09	1.03887e+10	2.24856e+10	5.21664e+10	3.13025e+10	3.17605e+10	2.24413e+10	2.84479e+10	High	High	High	High	High	High	High	High
High	Master Protein	P78527	DNA-dependent protein kinase catalytic subunit OS=Homo sapiens OX=9606 GN=PRKDC PE=1 SV=3	0	946.063	45	153	755	152	4128	468.8	7.12	1531.31	153	0.695	0.314356	114.18	8.277e+08	9.00251e+08	96.54	52.95	2.87344e+09	5.87703e+08	2.71948e+08	3.30282e+08	4.0658e+09	7.85028e+08	1.11281e+09	1.76053e+09	3.56872e+08	8.72692e+08	5.73162e+08	9.04718e+08	1.6206e+08	1.4909e+08	1.00587e+09	1.29329e+09	1.53244e+09	9.26906e+08	8.47058e+08	8.95805e+08	High	High	High	High	High	High	High	High
High	Master Protein	P11047	Laminin subunit gamma-1 OS=Homo sapiens OX=9606 GN=LAMC1 PE=1 SV=3	0	910.969	53	92	1536	92	1609	177.5	5.12	3517.55	92	1.16	0.427448	116.87	1.42392e+09	1.97573e+09	107.22	58.08	7.28333e+09	1.32347e+09	6.92132e+08	7.08479e+08	7.84048e+09	1.18783e+09	1.65646e+09	2.01213e+09	9.06599e+08	1.532e+09	2.13651e+09	1.82705e+09	2.78639e+08	4.83528e+08	3.44682e+09	3.86676e+09	3.05946e+09	1.69188e+09	1.26709e+09	2.77572e+09	High	High	High	High	High	High	High	High
High	Master Protein	P55268	Laminin subunit beta-2 OS=Homo sapiens OX=9606 GN=LAMB2 PE=1 SV=2	0	909.124	60	93	1278	93	1798	195.9	6.52	3443.06	93	1.257	0.281723	122.28	1.01123e+09	2.02342e+09	118.21	56.32	7.24474e+09	9.46858e+08	5.62628e+08	6.40434e+08	7.17718e+09	8.19559e+08	1.07997e+09	1.79934e+09	6.07663e+08	1.5356e+09	2.44784e+09	1.90855e+09	4.66876e+08	3.23087e+08	3.58175e+09	2.9016e+09	2.73822e+09	1.05663e+09	1.46005e+09	2.14521e+09	High	High	High	High	High	High	High	High
High	Master Protein	P08133	Annexin A6 OS=Homo sapiens OX=9606 GN=ANXA6 PE=1 SV=3	0	853.53	85	73	2163	73	673	75.8	5.6	5098.28	73	1.074	0.600091	94.4	5.35946e+09	5.07256e+09	43.39	54.71	6.28482e+09	5.31063e+09	2.33515e+09	2.37823e+09	6.95272e+09	2.34847e+09	6.5613e+09	6.73945e+09	2.54958e+09	5.40873e+09	7.04735e+09	4.75244e+09	1.18607e+09	1.43111e+09	1.09783e+10	8.62631e+09	7.53176e+09	5.14977e+09	4.17057e+09	4.9965e+09	High	High	High	High	High	High	High	High
High	Master Protein	P12109	Collagen alpha-1(VI) chain OS=Homo sapiens OX=9606 GN=COL6A1 PE=1 SV=3	0	830.62	54	53	2320	53	1028	108.5	5.43	6127.81	53	1.937	0.00944218	110.51	3.85862e+09	9.9553e+09	65.95	57.64	2.94802e+09	1.07135e+10	2.81051e+09	4.89977e+09	3.0387e+09	2.18349e+09	1.2332e+10	5.12201e+09	2.92197e+09	8.24517e+09	1.50107e+10	5.61881e+09	2.37456e+09	2.80385e+09	2.07011e+10	1.56813e+10	8.19552e+09	1.02216e+10	9.69598e+09	1.63048e+10	High	High	High	High	High	High	High	High
High	Master Protein	Q05682	Caldesmon OS=Homo sapiens OX=9606 GN=CALD1 PE=1 SV=3	0	829.805	73	96	1862	94	793	93.2	5.66	3836.04	96	1.888	0.0122598	132.03	1.99515e+09	4.70404e+09	104.82	72.48	3.96463e+08	8.00106e+09	2.64246e+09	1.14232e+09	4.18279e+08	3.37875e+08	8.49519e+09	2.74258e+09	3.01688e+09	1.5064e+09	6.75047e+09	3.51298e+09	5.87023e+08	1.2421e+09	9.97727e+09	1.31122e+10	5.53108e+09	4.00067e+09	2.44923e+09	8.73794e+09	High	High	High	High	High	High	High	High
High	Master Protein	P12110	Collagen alpha-2(VI) chain OS=Homo sapiens OX=9606 GN=COL6A2 PE=1 SV=4	0	818.513	45	47	2190	47	1019	108.5	6.21	6790.34	47	1.739	0.026652	114.61	2.41625e+09	5.47574e+09	67.2	63.28	1.82879e+09	6.25972e+09	1.17017e+09	4.08841e+09	1.58042e+09	1.62247e+09	7.19193e+09	3.19241e+09	1.32665e+09	5.85455e+09	8.54697e+09	2.80503e+09	1.01838e+09	1.74718e+09	1.28241e+10	8.84841e+09	4.07309e+09	5.41514e+09	5.53703e+09	9.61702e+09	High	High	High	High	High	High	High	High
High	Master Protein	Q14112	Nidogen-2 OS=Homo sapiens OX=9606 GN=NID2 PE=1 SV=3	0	816.349	61	74	1051	73	1375	151.2	5.29	2843.22	74	0.981	0.837583	107.26	7.31739e+08	8.14982e+08	143.69	52.67	8.01592e+09	6.77686e+08	4.64641e+08	3.49058e+08	7.3346e+09	8.82234e+08	7.90103e+08	6.57049e+08	5.16765e+08	9.61475e+08	7.88825e+08	7.90074e+08	3.24662e+08	2.39864e+08	1.10553e+09	1.9325e+09	1.20536e+09	7.50406e+08	8.40675e+08	1.17497e+09	High	High	High	High	High	High	High	High
High	Master Protein	P14625	Endoplasmin OS=Homo sapiens OX=9606 GN=HSP90B1 PE=1 SV=1	0	810.26	75	71	1710	69	803	92.4	4.84	3949.03	71	0.565	0.0831576	106.43	3.31674e+09	2.12544e+09	115.83	48.51	1.84257e+10	3.05539e+09	1.17249e+09	1.87888e+09	1.73524e+10	8.28387e+08	3.60044e+09	3.61903e+09	1.49582e+09	5.40615e+09	1.29491e+09	2.49003e+09	5.62549e+08	6.71269e+08	1.75663e+09	3.06567e+09	3.61077e+09	2.34217e+09	2.16604e+09	2.0856e+09	High	High	High	High	High	High	High	High
High	Master Protein	P16157	Ankyrin-1 OS=Homo sapiens OX=9606 GN=ANK1 PE=1 SV=3	0	804.723	64	84	424	78	1881	206.1	6.01	1042.65	84	0.366	0.000656397	129.71	2.78e+08	2.73364e+08	152.39	64.53	3.58526e+09	5.56125e+08	1.0027e+08	1.39983e+08	3.5256e+09	4.29941e+08	2.6247e+08	2.94449e+08	1.24403e+08	1.54708e+08	5.15988e+08	2.83943e+08	2.18617e+07	3.11495e+07	2.92458e+08	2.85568e+08	3.46554e+08	1.11106e+08	1.87338e+08	2.6318e+08	High	Peak Found	High	High	High	High	High	High
High	Master Protein	P22314	Ubiquitin-like modifier-activating enzyme 1 OS=Homo sapiens OX=9606 GN=UBA1 PE=1 SV=3	0	787.686	76	66	1321	66	1058	117.8	5.76	3548.03	66	1.049	0.660904	105.37	1.19257e+09	1.25381e+09	68.04	55.99	2.50719e+09	1.06057e+09	4.45978e+08	5.73791e+08	2.46984e+09	3.28564e+08	1.34098e+09	2.51491e+09	4.241e+08	1.80696e+09	8.97672e+08	1.61482e+09	3.18938e+08	3.61497e+08	1.40006e+09	2.48524e+09	2.42545e+09	1.48069e+09	1.12283e+09	1.06999e+09	High	High	High	High	High	High	High	High
High	Master Protein	Q96Q06	Perilipin-4 OS=Homo sapiens OX=9606 GN=PLIN4 PE=1 SV=3	0	785.158	82	73	369	73	1371	135.8	8.82	932.98	73	0.913	0.962871	111.76	9.39619e+08	1.13313e+09	54.45	66.96	6.51275e+08	1.5297e+09	9.05889e+08	1.62728e+08	6.29897e+08	1.68952e+09	1.56393e+09	1.00319e+09	9.74605e+08	3.78733e+08	1.25735e+09	1.02119e+09	1.25932e+08	3.14923e+08	1.98799e+09	2.56454e+09	1.55062e+09	7.50402e+08	4.69847e+08	1.5289e+09	High	High	High	Peak Found	High	High	High	High
High	Master Protein	Q15746	Myosin light chain kinase, smooth muscle OS=Homo sapiens OX=9606 GN=MYLK PE=1 SV=4	0	784.01	44	79	1596	78	1914	210.6	6.15	3514.12	79	1.723	0.029054	118.7	1.22722e+09	2.62146e+09	80.09	64.8	2.28855e+08	2.37262e+09	1.76071e+09	2.3564e+08	2.87809e+08	2.93522e+08	2.67938e+09	2.83378e+09	1.9922e+09	8.55375e+08	3.18322e+09	2.39841e+09	3.34598e+08	4.85899e+08	5.38147e+09	4.96849e+09	3.57547e+09	1.81955e+09	1.40457e+09	2.86525e+09	High	High	High	High	High	High	High	High
High	Master Protein	P14618	Pyruvate kinase PKM OS=Homo sapiens OX=9606 GN=PKM PE=1 SV=4	0	783.604	85	52	1713	52	531	57.9	7.84	5218.84	52	0.847	0.756342	109.43	3.47186e+09	3.72851e+09	89.35	48.11	1.23742e+10	3.2936e+09	1.40253e+09	2.53474e+09	1.25931e+10	1.02925e+09	3.65977e+09	4.77448e+09	1.42114e+09	4.6905e+09	3.14702e+09	3.60935e+09	5.40375e+08	8.04568e+08	4.31844e+09	5.18787e+09	4.96762e+09	3.85161e+09	2.57107e+09	4.0903e+09	High	High	High	High	High	High	High	High
High	Master Protein	P02675	Fibrinogen beta chain OS=Homo sapiens OX=9606 GN=FGB PE=1 SV=2	0	782.685	78	51	1410	51	491	55.9	8.27	4051.09	51	0.555	0.0723066	104.85	2.37937e+09	1.18286e+09	51.15	87.52	5.83773e+09	1.96755e+09	1.49052e+09	2.22866e+09	5.62363e+09	4.51541e+09	2.53802e+09	2609097332	2.0937e+09	2.23063e+09	3.0171e+09	8.976e+08	4.80987e+08	2.94628e+08	4.98423e+09	1.0001e+09	1.39903e+09	6.52822e+08	2.20768e+09	4.59208e+09	High	High	High	High	High	High	High	High
High	Master Protein	P07900	Heat shock protein HSP 90-alpha OS=Homo sapiens OX=9606 GN=HSP90AA1 PE=1 SV=5	0	778.463	74	68	2251	43	732	84.6	5.02	5478.24	68	0.744	0.442105	103.36	1.31712e+09	8.5426e+08	76.78	55.88	3.61981e+09	1.23672e+09	6.15224e+08	5.99153e+08	3.61938e+09	3.00402e+08	1.40274e+09	2.07598e+09	6.60532e+08	1.57657e+09	6.6731e+08	1.26982e+09	2.12727e+08	4.46033e+08	8.70683e+08	1772547004	1.97114e+09	1.45007e+09	7.49989e+08	8.38146e+08	High	High	High	High	High	High	High	High
High	Master Protein	P10809	60 kDa heat shock protein, mitochondrial OS=Homo sapiens OX=9606 GN=HSPD1 PE=1 SV=2	0	768.241	81	55	1336	55	573	61	5.87	3978.65	55	0.618	0.155317	113.19	2.27926e+09	1.55986e+09	120.07	50.85	1.29722e+10	2.15953e+09	9.28338e+08	9.11729e+08	1.24066e+10	5.61607e+08	2.40563e+09	3.12075e+09	1.20471e+09	2.46763e+09	9.46738e+08	2.05515e+09	4.13448e+08	4.46015e+08	1.39495e+09	2.4972e+09	2.67071e+09	1.99821e+09	1.3337e+09	1.74426e+09	High	High	High	High	High	High	High	High
High	Master Protein	P01009	Alpha-1-antitrypsin OS=Homo sapiens OX=9606 GN=SERPINA1 PE=1 SV=3	0	763.369	72	49	3751	48	418	46.7	5.59	8265.59	49	0.6	0.128094	95.76	1.70317e+10	9.4353e+09	45.03	62.69	9.81084e+09	2.04447e+10	2.84995e+10	1.41885e+10	9.38139e+09	9.01501e+09	2.39157e+10	1.39493e+10	3.06159e+10	2.67196e+10	8.33602e+09	7.52013e+09	5.66493e+09	2.83299e+09	1.206e+10	1.49489e+10	1.06795e+10	6.97018e+09	2.35759e+10	2.46176e+10	High	High	High	High	High	High	High	High
High	Master Protein	Q16363	Laminin subunit alpha-4 OS=Homo sapiens OX=9606 GN=LAMA4 PE=1 SV=4	0	761.774	48	86	1204	86	1823	202.4	6.28	3004.84	86	1.256	0.283456	100.45	8.95639e+08	1.2016e+09	39.18	52.86	1.00794e+09	1.16434e+09	5.9143e+08	3.18041e+08	9.27706e+08	8.64681e+08	1.51399e+09	1.12525e+09	5.21983e+08	8.4485e+08	1.09361e+09	1.45023e+09	1.74993e+08	2.81175e+08	1.54242e+09	1.53928e+09	2.07294e+09	9.92843e+08	7.48074e+08	1.32026e+09	High	High	High	High	High	High	High	High
High	Master Protein	P09493	Tropomyosin alpha-1 chain OS=Homo sapiens OX=9606 GN=TPM1 PE=1 SV=2	0	758.241	92	68	2780	29	284	32.7	4.74	5550.76	68	1.688	0.0346656	125.93	3.64688e+09	7.98784e+09	96.74	63.21	3.41156e+08	1.29297e+10	7.90222e+09	9.30199e+08	3.2526e+08	1.0163e+09	1.37741e+10	4.53811e+09	9.43656e+09	2.93067e+09	1.35336e+10	6.59006e+09	1.58167e+09	1.69265e+09	1.91898e+10	1.33693e+10	9.68211e+09	6.28604e+09	5.53702e+09	1.09504e+10	High	High	High	High	High	High	High	High
High	Master Protein	P06396	Gelsolin OS=Homo sapiens OX=9606 GN=GSN PE=1 SV=1	0	755.887	72	50	2039	50	782	85.6	6.28	5988.62	50	1.23	0.318051	93.09	4.11474e+09	5.11776e+09	35.35	55.49	3.17846e+09	5.6685e+09	4.12377e+09	2.91042e+09	2.80192e+09	1.59131e+09	6.27403e+09	4.7017e+09	4.10573e+09	4.66841e+09	7.64468e+09	4.05692e+09	1.36294e+09	1.4576e+09	1.01006e+10	1.0231e+10	5.68352e+09	4.27802e+09	4.60832e+09	7.72372e+09	High	High	High	High	High	High	High	High
High	Master Protein	Q14697	Neutral alpha-glucosidase AB OS=Homo sapiens OX=9606 GN=GANAB PE=1 SV=3	0	755.588	78	55	1282	55	944	106.8	6.14	3478.99	55	0.659	0.231946	114.92	1.35402e+09	1.01365e+09	97.94	47.68	5.00433e+09	1.14682e+09	2.97347e+08	6.57088e+08	5.09112e+09	4.68575e+08	1.59865e+09	1.96322e+09	3.21063e+08	1.81248e+09	6.86164e+08	1.00865e+09	2.34117e+08	2.82724e+08	1.11713e+09	1.60715e+09	1.44694e+09	1.10536e+09	1.01867e+09	8.21164e+08	High	High	High	High	High	High	High	High
High	Master Protein	P69905	Hemoglobin subunit alpha OS=Homo sapiens OX=9606 GN=HBA1 PE=1 SV=2	0	743.391	100	26	7601	25	142	15.2	8.68	19626.9	26	0.735	0.41943	87.74	3.94051e+10	3.0175e+10	35.1	45.39	6.89535e+10	3.15207e+10	2.98835e+10	3.24922e+10	7.0525e+10	5.73203e+10	3.49597e+10	4.54932e+10	3.17945e+10	4.44156e+10	5.01174e+10	2.0211e+10	1.85684e+10	1.4429e+10	5.85523e+10	2.96015e+10	2.54022e+10	3.07595e+10	5.0423e+10	4.6471e+10	High	High	High	High	High	High	High	High
High	Master Protein	P55072	Transitional endoplasmic reticulum ATPase OS=Homo sapiens OX=9606 GN=VCP PE=1 SV=4	0	727.018	81	63	1461	63	806	89.3	5.26	4070.69	63	0.892	0.896348	100.22	1.56182e+09	1.82009e+09	63.7	49.37	3.4742e+09	1.39321e+09	6.9896e+08	8.67388e+08	3.43446e+09	4.59381e+08	1.75085e+09	2.351e+09	7.85851e+08	2.7993e+09	1.39427e+09	1.80084e+09	3.0665e+08	4.10739e+08	1.96893e+09	2.83269e+09	2.44453e+09	1.88563e+09	1.31322e+09	1.83954e+09	High	High	High	High	High	High	High	High
High	Master Protein	Q9NZN4	EH domain-containing protein 2 OS=Homo sapiens OX=9606 GN=EHD2 PE=1 SV=2	0	726.985	91	55	1300	49	543	61.1	6.46	3227.99	55	1.512	0.0845036	102.68	1.8248e+09	2.54832e+09	56.77	55.55	2.55266e+08	1.8036e+09	1.80508e+09	1.54631e+09	1.87954e+08	1.84473e+09	2.27018e+09	2.22691e+09	2.00325e+09	3.67694e+09	2.30414e+09	2.06099e+09	9.69286e+08	6.86749e+08	3.13299e+09	5.93222e+09	2.81836e+09	2.19823e+09	2.92472e+09	4.03217e+09	High	High	High	High	High	High	High	High
High	Master Protein	P0DMV9	Heat shock 70 kDa protein 1B OS=Homo sapiens OX=9606 GN=HSPA1B PE=1 SV=1	0	716.442	76	51	1892	29	641	70	5.66	4778.85	51	1.065	0.622229	98.28	2.2285e+09	2.84578e+09	54.04	51.04	1.22091e+09	3.36595e+09	2.15685e+09	1.37283e+09	1.34203e+09	4.84113e+08	3.7739e+09	4.35121e+09	2.30252e+09	3.28814e+09	1.71506e+09	3.01579e+09	5.13969e+08	1.13015e+09	2.82619e+09	4.38368e+09	4.72925e+09	3.57541e+09	1.91706e+09	2.86551e+09	High	High	High	High	High	High	High	High
High	Master Protein	Q71U36	Tubulin alpha-1A chain OS=Homo sapiens OX=9606 GN=TUBA1A PE=1 SV=1	0	706.588	85	40	2121	3	451	50.1	5.06	6099.83	40	0.874	0.839901	96.25	2.6436e+08	3.56709e+08	86.87	46.25	1.03486e+09	2.65016e+08	1.1345e+08	1.71122e+08	8.09325e+08	8.2393e+06	4.68184e+08	4.67593e+08	155333693	263705467	3.45747e+08	3.00573e+08	4.98762e+07	1.09809e+08	5.76653e+08	397641276	314902554	391882374	3.68018e+08	4.10363e+08	High	High	High	High	High	High	High	High
High	Master Protein	P25391	Laminin subunit alpha-1 OS=Homo sapiens OX=9606 GN=LAMA1 PE=1 SV=2	0	705.652	40	94	257	93	3075	336.9	6.35	617.08	94	0.575	0.0469577	122.5	1.97438e+08	1.31072e+08	162.93	51.27	3.52421e+09	3.34886e+08	1.1725e+08	7.26295e+07	3.51043e+09	5.29603e+07	4.90489e+08	2.14953e+08	1.25961e+08	1.81351e+08	7.09875e+07	1.48106e+08	7.46812e+07	6.06238e+07	1.10483e+08	2.92386e+08	2.25381e+08	1.15996e+08	1.77339e+08	1.68868e+08	High	Peak Found	Peak Found	Peak Found	High	Peak Found	Peak Found	Peak Found
High	Master Protein	Q02952	A-kinase anchor protein 12 OS=Homo sapiens OX=9606 GN=AKAP12 PE=1 SV=4	0	705.449	56	73	596	73	1782	191.4	4.41	1367.94	73	1.31	0.22255	107.6	2.61735e+08	5.33558e+08	71.72	78.4	2.03008e+08	7.73701e+08	2.35795e+08	3.35761e+08	2.15808e+08	9.59266e+07	9.10329e+08	3.78602e+08	2.37586e+08	2.88338e+08	8.79111e+08	3.65141e+08	1.2076e+08	1.62645e+08	1.04353e+09	1.93676e+09	6.05793e+08	4.69936e+08	3.66259e+08	1.11547e+09	High	High	High	High	High	High	High	High
High	Master Protein	Q9NZM1	Myoferlin OS=Homo sapiens OX=9606 GN=MYOF PE=1 SV=1	0	698.195	57	98	717	96	2061	234.6	6.18	1550.11	98	0.763	0.498369	107.07	4.62172e+08	4.77992e+08	81.09	62.26	1.57826e+09	3.86674e+08	2.38709e+08	6.38247e+08	1.53908e+09	1.84068e+08	4.36539e+08	4.8931e+08	1.9241e+08	6.67203e+08	5.40261e+08	4.22899e+08	5.0064e+07	5.87194e+07	7.42608e+08	6.42356e+08	6.19329e+08	2.04241e+08	2.29253e+08	5.95175e+08	High	High	High	High	High	High	High	High
High	Master Protein	P06576	ATP synthase subunit beta, mitochondrial OS=Homo sapiens OX=9606 GN=ATP5F1B PE=1 SV=3	0	696.15	83	35	1864	35	529	56.5	5.4	5723.58	35	0.66	0.234095	101.41	6.56967e+09	4.56828e+09	67.06	50.54	1.43411e+10	6.71815e+09	3.4011e+09	2.53127e+09	1.43621e+10	1.58127e+09	7.59259e+09	6.42448e+09	3.28148e+09	7.26679e+09	2.60613e+09	5.11507e+09	8.38163e+08	1.18648e+09	3.46474e+09	6.84058e+09	6.64014e+09	5.2793e+09	4.19962e+09	4.96929e+09	High	High	High	High	High	High	High	High
High	Master Protein	P46939	Utrophin OS=Homo sapiens OX=9606 GN=UTRN PE=1 SV=2	0	695.523	43	116	649	113	3433	394.2	5.33	1362.57	116	0.966	0.879431	93	4.49353e+08	4.31963e+08	56.53	50.19	6.92847e+08	3.81734e+08	1.26106e+08	2.50352e+08	7.3175e+08	1.32974e+08	5.28949e+08	6.12835e+08	1.66226e+08	5.50954e+08	3.34714e+08	4.3437e+08	8.92821e+07	1.12171e+08	5.07762e+08	7.24374e+08	6.65889e+08	3.84885e+08	4.29568e+08	6.53051e+08	High	High	High	High	High	High	High	High
High	Master Protein	P08238	Heat shock protein HSP 90-beta OS=Homo sapiens OX=9606 GN=HSP90AB1 PE=1 SV=4	0	685.863	71	64	2064	38	724	83.2	5.03	5017	64	0.718	0.371755	104.06	1.40126e+09	8.92118e+08	66.91	57	2.55174e+09	1.33235e+09	4.61032e+08	5.63338e+08	2.77982e+09	2.96346e+08	1.5456e+09	2.29473e+09	4.98292e+08	1.47374e+09	6.74006e+08	1.19345e+09	1.33527e+08	3.8451e+08	8.19057e+08	1.69637e+09	1.824e+09	1.30433e+09	6.09243e+08	9.71696e+08	High	High	High	High	High	High	High	High
High	Master Protein	P11021	Endoplasmic reticulum chaperone BiP OS=Homo sapiens OX=9606 GN=HSPA5 PE=1 SV=2	0	679.236	78	58	1864	56	654	72.3	5.16	4624.27	58	0.586	0.107825	111.43	2.62463e+09	1.94375e+09	138.98	46.23	2.32599e+10	2.49537e+09	1.50647e+09	1.31116e+09	2.3257e+10	8.53747e+08	2.76057e+09	2.91435e+09	1.52721e+09	4.35968e+09	1.45941e+09	2.02838e+09	4.86476e+08	5.48702e+08	2.23978e+09	2.95435e+09	3.00788e+09	2.11064e+09	1.72797e+09	1.86265e+09	High	High	High	High	High	High	High	High
High	Master Protein	P07951	Tropomyosin beta chain OS=Homo sapiens OX=9606 GN=TPM2 PE=1 SV=1	0	678.739	87	59	3015	25	284	32.8	4.7	5600.22	59	1.484	0.096923	126.21	1.18488e+09	2.64777e+09	105.19	79.93	1.29896e+08	6.22102e+09	3.47634e+09	3.34935e+08	1.04343e+08	3.4299e+08	5.80538e+09	1.31e+09	3.9055e+09	1.07171e+09	6.32352e+09	2.15872e+09	5.34745e+08	5.83474e+08	8.93255e+09	7.45279e+09	3.24761e+09	1.88713e+09	1.92811e+09	3.56607e+09	High	High	High	High	High	High	High	High
High	Master Protein	Q07954	Prolow-density lipoprotein receptor-related protein 1 OS=Homo sapiens OX=9606 GN=LRP1 PE=1 SV=2	0	677.991	30	101	725	101	4544	504.3	5.39	1603.99	101	0.774	0.530144	93.49	5.49977e+08	4.23211e+08	56.57	51.62	9.46386e+08	3.97393e+08	2.64023e+08	6.37972e+08	9.62425e+08	2.48965e+08	4.7412e+08	8.8199e+08	3.34387e+08	1.33272e+09	4.27857e+08	4.18616e+08	1.45425e+08	9.89768e+07	8.63408e+08	6.39735e+08	5.60429e+08	3.50988e+08	5.6962e+08	3.51376e+08	High	High	High	High	High	High	High	High
High	Master Protein	P07355	Annexin A2 OS=Homo sapiens OX=9606 GN=ANXA2 PE=1 SV=2	0	671.94	91	51	1745	51	339	38.6	7.75	4691.11	51	0.821	0.673797	101.24	5.05604e+09	4.78936e+09	56.25	51.8	1.04436e+10	3.17045e+09	2.4822e+09	9.95419e+09	9.95504e+09	6.75322e+09	3.78538e+09	2.26346e+09	3.22233e+09	8075615899	5.59326e+09	2.12632e+09	3.16374e+09	1.51109e+09	7.66062e+09	6897738854	3.04589e+09	4.101e+09	9.27503e+09	6.6084e+09	High	High	High	High	High	High	High	High
High	Master Protein	P07437	Tubulin beta chain OS=Homo sapiens OX=9606 GN=TUBB PE=1 SV=2	0	670.79	84	36	2529	6	444	49.6	4.89	6705.86	36	1.341	0.19235	120.34	7.72319e+08	1.10525e+09	142.53	50.94	7.92325e+09	9.15346e+08	2.92774e+08	3.75748e+08	7.04193e+09	3.62575e+08	1.26871e+09	1.22312e+09	2.99884e+08	6.51641e+08	1.18633e+09	1.28057e+09	3.1967e+08	2.60038e+08	1.98112e+09	1.71619e+09	1.25619e+09	1.02972e+09	7.1132e+08	9.99105e+08	High	High	High	High	High	High	High	High
High	Master Protein	P07942	Laminin subunit beta-1 OS=Homo sapiens OX=9606 GN=LAMB1 PE=1 SV=2	0	666.773	49	79	746	79	1786	197.9	4.94	1636.72	79	0.897	0.911708	120.06	4.83113e+08	5.36731e+08	115.31	73.81	2.69032e+09	4.45543e+08	1.75098e+08	9.13255e+07	2.55034e+09	5.23851e+08	6.26179e+08	6.62632e+08	1.70739e+08	4.03174e+08	7.68824e+08	8.16825e+08	4.88761e+07	1.07404e+08	1129979888	7.9723e+08	1.20498e+09	3.58192e+08	1.41883e+08	3.74702e+08	High	High	High	High	High	High	High	High
High	Master Protein	P24043	Laminin subunit alpha-2 OS=Homo sapiens OX=9606 GN=LAMA2 PE=1 SV=4	0	664.232	35	87	353	86	3122	343.7	6.4	828.85	87	0.647	0.160634	123.9	1.73365e+08	1.40503e+08	138.02	90.27	1.55032e+09	2.10312e+08	1.10561e+08	6.47719e+07	1.53029e+09	1.13118e+08	1.93625e+08	1.55224e+08	1.2878e+08	2.09405e+08	4.18141e+08	1.11818e+08	3.03199e+07	1.98929e+07	5.5411e+08	2.36314e+08	1.4376e+08	7.65811e+07	1.3732e+08	1.73967e+08	High	High	Peak Found	High	High	High	High	High
High	Master Protein	P21980	Protein-glutamine gamma-glutamyltransferase 2 OS=Homo sapiens OX=9606 GN=TGM2 PE=1 SV=2	0	658.799	72	49	1601	49	687	77.3	5.22	4290.45	49	1.404	0.142923	117.7	1.75507e+09	3.6879e+09	122.26	59.19	1.55376e+09	1.9265e+09	1.27972e+09	2.30965e+09	1.5989e+09	3.47221e+08	2.37706e+09	1.15687e+10	1.51456e+09	1.33274e+10	3.32163e+09	4.77469e+09	1.18378e+09	9.09903e+08	5.09617e+09	4.09456e+09	7.49716e+09	3.06088e+09	5.47653e+09	1.12664e+09	High	High	High	High	High	High	High	High
High	Master Protein	P68371	Tubulin beta-4B chain OS=Homo sapiens OX=9606 GN=TUBB4B PE=1 SV=1	0	654.334	84	36	2245	2	445	49.8	4.89	5826.96	36	0.859	0.949696	104.67	8.34486e+07	1.09713e+08	112.37	49.88	485145109	9.43491e+07	5.60998e+07	46518888	4.75401e+08	58893524	1.07472e+08	7.43398e+07	49084272	93673502	112777074	1.002e+08	12333493	4.33785e+07	1.06732e+08	1.70017e+08	1.47323e+08	1.17179e+08	49459667	114079146	High	Peak Found	High	High	High	High	Peak Found	High
High	Master Protein	P08603	Complement factor H OS=Homo sapiens OX=9606 GN=CFH PE=1 SV=4	0	651.06	66	68	1162	63	1231	139	6.61	2755.83	68	0.826	0.688648	90.85	9.89858e+08	7.87512e+08	37.46	64.66	1.65403e+09	5.0832e+08	9.52231e+08	8.92009e+08	1.54e+09	7.2367e+08	8.3787e+08	1.02897e+09	1.28163e+09	1.74133e+09	1.03889e+09	6.40023e+08	3.27462e+08	1.76468e+08	1.73976e+09	6.11956e+08	9.68989e+08	4.4362e+08	1.54275e+09	1.88404e+09	High	High	High	High	High	High	High	High
High	Master Protein	Q15063	Periostin OS=Homo sapiens OX=9606 GN=POSTN PE=1 SV=2	0	644.419	67	50	1034	50	836	93.3	7.53	2842.95	50	1.349	0.185801	124.51	6.45516e+08	8.46284e+08	118.21	120.21	7.04816e+08	1.28264e+09	5.26915e+08	2.02076e+08	6.82209e+08	1.09286e+08	1.76106e+09	4.30138e+09	6.10796e+08	3.49736e+08	3.90313e+08	2340125531	1.58743e+08	3.74332e+08	4.50783e+08	6.95289e+09	3.0936e+09	1.59947e+09	5.02785e+08	1.42446e+09	High	High	High	High	High	High	High	High
High	Master Protein	P04406	Glyceraldehyde-3-phosphate dehydrogenase OS=Homo sapiens OX=9606 GN=GAPDH PE=1 SV=3	0	643.431	93	36	2308	36	335	36	8.46	6604.75	36	0.93	0.986156	95.93	1.41434e+10	1.22201e+10	50.21	50.2	2.07789e+10	1.37644e+10	7.19276e+09	5.66947e+09	2.13397e+10	2.72273e+09	1.67088e+10	1.5306e+10	8.57233e+09	1.45329e+10	8.41705e+09	1.30704e+10	3.50167e+09	3.68573e+09	1.1425e+10	2.28141e+10	1.82724e+10	1.37993e+10	1.05612e+10	1.67221e+10	High	High	High	High	High	High	High	High
High	Master Protein	Q9BQE3	Tubulin alpha-1C chain OS=Homo sapiens OX=9606 GN=TUBA1C PE=1 SV=1	0	635.878	84	38	1854	3	449	49.9	5.1	5239.92	38	0.833	0.916952	115.39	1.51343e+07	1.87656e+07	183.99	63.98	473908523	1.26832e+07	4.17998e+06	7.84475e+06	487310792	1.8059e+07	1.11279e+07	31095258	3.28872e+06	2.15057e+07	2.5044e+07	2.10257e+07	2.87962e+06	1.83852e+06	3.53709e+07	1.67484e+07	3.99146e+07	1.5084e+07	1.24287e+07	30731395	High	High	High	High	High	High	High	High
High	Master Protein	Q9UMS6	Synaptopodin-2 OS=Homo sapiens OX=9606 GN=SYNPO2 PE=1 SV=2	0	630.302	66	58	1066	58	1093	117.4	8.57	2659.22	58	1.66	0.0400985	121.41	4.08884e+08	1.09034e+09	97.85	67.77	9.43097e+07	1.49543e+09	7.7796e+08	9.7278e+07	6.04512e+07	7.00324e+07	1.60954e+09	9.22565e+08	7.25169e+08	2.30548e+08	1.2074e+09	9.84627e+08	9.20196e+07	2.21423e+08	1.61051e+09	2.51476e+09	1.47298e+09	9.02953e+08	4.15799e+08	1.79798e+09	High	High	High	High	High	High	High	High
High	Master Protein	P29401	Transketolase OS=Homo sapiens OX=9606 GN=TKT PE=1 SV=3	0	628.561	87	47	1095	47	623	67.8	7.66	2970.18	47	1.08	0.587651	95.17	1.17902e+09	1.00127e+09	42.63	59.9	1.24561e+09	1.13118e+09	5.19117e+08	5.78245e+08	1.22887e+09	7.32097e+08	1.25644e+09	1.76555e+09	5.44885e+08	1.65703e+09	7.4205e+08	1.44726e+09	2.84042e+08	3.5362e+08	9.9954e+08	2.37579e+09	2.13632e+09	1.13282e+09	9.3496e+08	1.00301e+09	High	High	High	High	High	High	High	High
High	Master Protein	P14543	Nidogen-1 OS=Homo sapiens OX=9606 GN=NID1 PE=1 SV=3	0	625.273	61	60	1349	59	1247	136.3	5.29	3497.39	60	1.278	0.256374	100.83	1.36476e+09	2.09116e+09	58.14	58.26	3.3137e+09	1.19939e+09	9.06268e+08	5.32011e+08	3.29027e+09	1.14275e+09	1.55292e+09	1.61904e+09	9.83652e+08	1.93175e+09	2.00033e+09	2.18611e+09	3.895e+08	4.20358e+08	2.78909e+09	4.41415e+09	3.24874e+09	1.3453e+09	1.95526e+09	3.31758e+09	High	High	High	High	High	High	High	High
High	Master Protein	P13639	Elongation factor 2 OS=Homo sapiens OX=9606 GN=EEF2 PE=1 SV=4	0	621.506	73	60	1317	59	858	95.3	6.83	3457.21	60	0.984	0.82842	104.98	1.25014e+09	1.37608e+09	59.19	49.73	2.47634e+09	1.14111e+09	5.32923e+08	7.91136e+08	2.24015e+09	3.92979e+08	1.36958e+09	2.23596e+09	4.93306e+08	1.71154e+09	1.38935e+09	1.4583e+09	2.2665e+08	3.72199e+08	1.85598e+09	2.14553e+09	2.12376e+09	1.28443e+09	9.59813e+08	1.36294e+09	High	High	High	High	High	High	High	High
High	Master Protein	O00159	Unconventional myosin-Ic OS=Homo sapiens OX=9606 GN=MYO1C PE=1 SV=4	0	615.519	65	76	906	75	1063	121.6	9.41	2214.54	76	1.455	0.111817	105.88	8.80768e+08	1.15899e+09	37.65	51.24	8.30329e+08	8.96822e+08	4.68372e+08	6.90184e+08	8.65002e+08	1.07487e+09	1.02228e+09	1.19e+09	4.01258e+08	1.54392e+09	1.29769e+09	1.07394e+09	2.2265e+08	2.45581e+08	1.83861e+09	1.73831e+09	1.54889e+09	8.1523e+08	9.15417e+08	1.25077e+09	High	High	High	High	High	High	High	High
High	Master Protein	P23634	Plasma membrane calcium-transporting ATPase 4 OS=Homo sapiens OX=9606 GN=ATP2B4 PE=1 SV=2	0	614.202	50	60	910	41	1241	137.8	6.6	2292.7	60	1.589	0.0576729	107.91	3.66809e+08	5.46446e+08	50.4	72.38	3.8574e+08	3.60372e+08	2.33903e+08	1.1307e+08	3.9976e+08	1.03698e+08	3.91069e+08	6.48557e+08	2.1072e+08	3.73361e+08	8.48299e+08	6.999e+08	4.42063e+07	8.93546e+07	1.3594e+09	9.36957e+08	1.08094e+09	4.26637e+08	2.35629e+08	3.97429e+08	High	High	High	High	High	High	High	High
High	Master Protein	Q16853	Membrane primary amine oxidase OS=Homo sapiens OX=9606 GN=AOC3 PE=1 SV=3	0	613.229	58	38	699	38	763	84.6	6.52	2144.42	38	1.672	0.037766	113.42	6.34696e+08	1.11146e+09	86.75	80.88	2.25461e+08	6.27603e+08	9.68004e+08	4.88121e+08	1.9932e+08	2.57835e+09	641868709	4.0439e+08	8.94931e+08	8.4623e+08	2.30308e+09	9.48878e+08	3.58065e+08	1.60966e+08	3.80464e+09	1.60979e+09	9.13312e+08	4.03764e+08	1.3019e+09	1.74051e+09	Peak Found	High	High	High	High	High	High	High
High	Master Protein	Q93052	Lipoma-preferred partner OS=Homo sapiens OX=9606 GN=LPP PE=1 SV=1	0	608.537	75	35	1215	35	612	65.7	7.37	3242.09	35	2.445	0.000641436	116.85	6.4892e+08	1.44783e+09	72.1	64.63	5.63365e+08	1.68773e+09	7.47467e+08	1.89856e+08	3.78676e+08	1.62143e+08	1.54697e+09	9.69083e+08	8.69539e+08	3.24746e+08	1.79664e+09	1.14667e+09	2.08481e+08	3.37922e+08	2543238339	2.92415e+09	1.74731e+09	1.19969e+09	7.79123e+08	3.01365e+09	High	High	High	High	High	High	High	High
High	Master Protein	Q8IVF2	Protein AHNAK2 OS=Homo sapiens OX=9606 GN=AHNAK2 PE=1 SV=2	0	606.12	41	98	513	98	5795	616.2	5.36	1032.37	98	1.098	0.549064	95.57	7.19041e+08	7.24456e+08	52.23	49.31	5.20831e+08	9.11438e+08	1.41437e+09	3.80735e+08	6.06851e+08	2.10988e+08	9.28011e+08	5.80973e+08	1.45011e+09	8.51972e+08	8.48937e+08	6.20935e+08	3.5323e+08	1.56334e+08	7.67055e+08	9.58974e+08	6.84222e+08	5.16334e+08	1.09866e+09	1417082118	High	High	High	High	High	High	High	High
High	Master Protein	P30101	Protein disulfide-isomerase A3 OS=Homo sapiens OX=9606 GN=PDIA3 PE=1 SV=4	0	597.012	76	49	1352	48	505	56.7	6.35	3575.19	49	0.635	0.185239	103.69	2.45833e+09	1.78298e+09	98.93	50.96	1.04649e+10	2.32144e+09	9.38457e+08	1.6581e+09	9.62375e+09	4.8265e+08	2.60329e+09	2.65575e+09	1.12589e+09	4.07812e+09	1.26285e+09	1.8571e+09	3.71676e+08	5.82665e+08	1.90844e+09	3102767941	2.72381e+09	1.92907e+09	1.25941e+09	1.71181e+09	High	High	High	High	High	High	High	High
High	Master Protein	Q9BVA1	Tubulin beta-2B chain OS=Homo sapiens OX=9606 GN=TUBB2B PE=1 SV=1	0	596.732	84	35	2082	2	445	49.9	4.89	5502.78	35	0.917	0.648039	99.15	3.92734e+06	3.03756e+06	144.47	51.39	4.12094e+07	1.27477e+06	1.31201e+06	3.3132e+06	3.90791e+07	4.65532e+06	2.84476e+06	5.95268e+06	1.61645e+06	6650233	4.2811e+06	2.28869e+06	2.17477e+06	1.05329e+06	4.82325e+06		3.03756e+06	1.79551e+06	6.40781e+06	3.66122e+06	High	Peak Found	Peak Found	Peak Found	High	High	Peak Found	High
High	Master Protein	Q13885	Tubulin beta-2A chain OS=Homo sapiens OX=9606 GN=TUBB2A PE=1 SV=1	0	592.459	75	34	2095	2	445	49.9	4.89	5530.35	34	1.486	0.0224773	102.25	1.63798e+07	1.80532e+07	66.88	82.17	4.21003e+07	22924018	12786255	7.65359e+06	40602297	3.08435e+07	20983348	10290143	8.15233e+06	6.59856e+06	39888440	10105247	4.12472e+06	7.04174e+06	70090624	36830924	24066438	13542386	11034700	51535360	High	High	High	High	High	High	High	High
High	Master Protein	P01008	Antithrombin-III OS=Homo sapiens OX=9606 GN=SERPINC1 PE=1 SV=1	0	586.652	72	44	1505	44	464	52.6	6.71	3138.34	44	0.885	0.874959	86.39	2.7665e+09	2.23355e+09	29.37	54.29	2.73684e+09	2.52856e+09	3.17011e+09	2.03278e+09	2.79648e+09	1.00808e+09	3.23445e+09	2.20436e+09	3.65278e+09	3.4643e+09	1.46301e+09	1.94541e+09	6.86874e+08	6.7176e+08	2.1702e+09	4.19481e+09	2.70774e+09	2.29876e+09	3.61936e+09	4.24793e+09	High	High	High	High	High	High	High	High
High	Master Protein	P40939	Trifunctional enzyme subunit alpha, mitochondrial OS=Homo sapiens OX=9606 GN=HADHA PE=1 SV=2	0	574.759	78	51	766	51	763	82.9	9.04	2130.98	51	0.926	0.998398	111.37	7.39475e+08	6.62086e+08	101.01	47.83	3.55452e+09	1.12352e+09	3.76649e+08	4.54214e+08	3.47965e+09	2.98175e+08	1.17279e+09	8.67894e+08	3.58185e+08	6.30058e+08	5.97518e+08	6.72668e+08	1.08684e+08	1.64687e+08	8.22791e+08	9.30044e+08	8.79817e+08	6.66509e+08	4.04803e+08	6.57693e+08	High	High	High	High	High	High	High	High
High	Master Protein	P02671	Fibrinogen alpha chain OS=Homo sapiens OX=9606 GN=FGA PE=1 SV=2	0	569.336	45	51	1093	51	866	94.9	6.01	2331.39	51	0.515	0.0395256	116.74	1.59317e+09	8.95425e+08	76.29	83.46	6.41129e+09	1.63733e+09	1.13781e+09	1.55021e+09	5.17032e+09	2.61929e+09	1.63843e+09	1.36928e+09	1.41508e+09	1.24398e+09	1.86089e+09	5.38586e+08	3.83734e+08	1.61096e+08	2.96394e+09	1.00407e+09	7.98535e+08	4.27391e+08	1.26386e+09	2.94068e+09	High	High	High	High	High	High	High	High
High	Master Protein	P00558	Phosphoglycerate kinase 1 OS=Homo sapiens OX=9606 GN=PGK1 PE=1 SV=3	0	565.922	85	42	1495	42	417	44.6	8.1	4054.11	42	0.808	0.633289	102.73	3.69655e+09	3.04981e+09	68.53	60.91	7.52828e+09	3.40316e+09	1.46575e+09	1.66827e+09	8.48328e+09	8.71667e+08	4.25614e+09	4.73712e+09	1.52199e+09	4.01524e+09	1.38419e+09	3.26681e+09	6.11266e+08	8.85315e+08	2.27976e+09	6.46274e+09	4.86553e+09	3.58172e+09	2847214900	3.52905e+09	High	High	High	High	High	High	High	High
High	Master Protein	Q8WX93	Palladin OS=Homo sapiens OX=9606 GN=PALLD PE=1 SV=3	0	564.421	47	46	944	46	1383	150.5	7.09	2564.47	46	2.153	0.00301643	116.16	4.53482e+08	1.31752e+09	83.3	59.07	1.30302e+08	1.19571e+09	5.27662e+08	1.65949e+08	1.2591e+08	1.88541e+08	1.40919e+09	1.08336e+09	5.71812e+08	3.8973e+08	1.37593e+09	1.26158e+09	1.4122e+08	3.4609e+08	2.16168e+09	2.47728e+09	1.96822e+09	1.21439e+09	6.07493e+08	1.96901e+09	High	High	High	High	High	High	High	High
High	Master Protein	P26038	Moesin OS=Homo sapiens OX=9606 GN=MSN PE=1 SV=3	0	562.902	80	66	1383	50	577	67.8	6.4	2967.86	66	1.124	0.494226	96.54	1.03886e+09	1.23739e+09	52.8	53.86	1.14253e+09	1.93655e+09	7.69614e+08	8.07944e+08	1.0325e+09	4.31095e+08	2.5531e+09	1.3078e+09	8.1318e+08	1.04526e+09	1.06292e+09	1.09374e+09	3.16319e+08	3.79317e+08	1.67147e+09	2.76376e+09	1.69618e+09	1.23317e+09	1.24162e+09	1.72984e+09	High	High	High	High	High	High	High	High
High	Master Protein	P13667	Protein disulfide-isomerase A4 OS=Homo sapiens OX=9606 GN=PDIA4 PE=1 SV=2	0	559.266	75	58	880	57	645	72.9	5.07	1857.11	58	0.533	0.0525505	103.53	7.34339e+08	4.9744e+08	165.8	49.89	1.2629e+10	6.99558e+08	4.27011e+08	4.58191e+08	1.12027e+10	1.09755e+08	7.70849e+08	9.57005e+08	4.16793e+08	1.1676e+09	4.06141e+08	5.88665e+08	9.69144e+07	1.48457e+08	5.94533e+08	6.8998e+08	8.9146e+08	5.93767e+08	4.01711e+08	4.20352e+08	High	High	High	High	High	High	High	High
High	Master Protein	P06733	Alpha-enolase OS=Homo sapiens OX=9606 GN=ENO1 PE=1 SV=2	0	558.897	83	43	1646	37	434	47.1	7.39	4424.24	43	0.989	0.816661	89.11	3.40027e+09	3.5572e+09	29.09	49.18	3.96964e+09	3.26874e+09	3.20769e+09	2.02548e+09	4.05299e+09	1.48196e+09	4.26011e+09	4.31521e+09	2.77336e+09	3.53709e+09	2.51564e+09	3.47562e+09	8.28767e+08	9.8723e+08	3.7448e+09	6.47541e+09	4.294e+09	3.6407e+09	3.22862e+09	4.1128e+09	High	High	High	High	High	High	High	High
High	Master Protein	P00747	Plasminogen OS=Homo sapiens OX=9606 GN=PLG PE=1 SV=2	0	558.26	77	60	762	60	810	90.5	7.24	1747.21	60	0.69	0.302635	107.25	6.29872e+08	5.85193e+08	94.44	61.57	2.79654e+09	3.52333e+08	6.42775e+08	5.55868e+08	2.72754e+09	3.54298e+08	2.96662e+08	6.2956e+08	6.30185e+08	1.09051e+09	6.39273e+08	3.60588e+08	1.80853e+08	1.11074e+08	9.44661e+08	9.13612e+08	5.35687e+08	2.7577e+08	8.83044e+08	1.20863e+09	High	High	High	High	High	High	High	High
High	Master Protein	P04350	Tubulin beta-4A chain OS=Homo sapiens OX=9606 GN=TUBB4A PE=1 SV=2	0	556.973	83	32	1989	4	444	49.6	4.88	5053.11	32	0.636	0.460014	111.12	1.05553e+07	9.95386e+06	196.8	53.14	586968549	1.04643e+07	2.9234e+06	1.1422e+06	5.51055e+08	1.56984e+07	9.88e+06	11241402	2.74957e+06	1.06471e+07	8.8476e+06	9.26457e+06	2.18361e+06	750403	1.34532e+07	1.06944e+07	1.51526e+07	5971532	1.34715e+07	1.26946e+07	High	Peak Found	Peak Found	Peak Found	High	High	Peak Found	Peak Found
High	Master Protein	Q9HC84	Mucin-5B OS=Homo sapiens OX=9606 GN=MUC5B PE=1 SV=3	0	556.132	18	69	225	66	5762	596	6.64	512.31	69	0.399	0.0012951	129.16	5.89964e+07	2.64327e+07	225.21	122.38	1.11822e+08	4.339e+07	9.32402e+07	6.71005e+08	4.16057e+07	2.43511e+07	4.85227e+07	3.68477e+07	7.1731e+07	3.04616e+09	1.89909e+07	1.39446e+08	1.06005e+07	6.81378e+06	3.2208e+07	2.93262e+07	2.02319e+08	2.38248e+07	4.66653e+07	1.96997e+07	High	Peak Found	High	High	Peak Found	High	Peak Found	High
High	Master Protein	P02790	Hemopexin OS=Homo sapiens OX=9606 GN=HPX PE=1 SV=2	0	554.317	75	39	1645	38	462	51.6	7.02	4143.07	39	0.829	0.699626	101.83	3.54497e+09	2.53674e+09	62.25	73.47	1.20864e+09	3.0108e+09	8.32482e+09	3.5576e+09	1.32713e+09	2.79464e+09	3.9719e+09	3.53239e+09	8.73863e+09	6.55413e+09	1.57572e+09	2.13503e+09	2.49367e+09	1.17817e+09	2.58056e+09	3.88316e+09	3.06099e+09	1.86171e+09	8.81511e+09	7.4372e+09	High	High	High	High	High	High	High	High
High	Master Protein	P68871	Hemoglobin subunit beta OS=Homo sapiens OX=9606 GN=HBB PE=1 SV=2	0	553.736	100	27	9079	19	147	16	7.28	16656.1	27	0.855	0.780623	87.56	3.69284e+10	3.06487e+10	31.62	42.58	5.37406e+10	2.90262e+10	1.98747e+10	3.44918e+10	5.44688e+10	5.28215e+10	3.5469e+10	4.4961e+10	2.55887e+10	3.84479e+10	3.92163e+10	1.87063e+10	1.4599e+10	1.68461e+10	5.64647e+10	2.85095e+10	2.80531e+10	3.29485e+10	4.74777e+10	4.15116e+10	High	High	High	High	High	High	High	High
High	Master Protein	Q15582	Transforming growth factor-beta-induced protein ig-h3 OS=Homo sapiens OX=9606 GN=TGFBI PE=1 SV=1	0	547.267	73	43	1069	43	683	74.6	7.71	2676.66	43	1.094	0.556803	112.26	1.34042e+09	1.12871e+09	66.79	75.32	2.74356e+09	1.66422e+09	3.72424e+08	6.96082e+08	2.85853e+09	4.75333e+08	1.89508e+09	1.48763e+09	4.15416e+08	1.20778e+09	2.28482e+09	6.67324e+08	4.83424e+08	3.20281e+08	3.12502e+09	2.83702e+09	9.83846e+08	6.69396e+08	1.29489e+09	3.64215e+09	High	High	High	High	High	High	High	High
High	Master Protein	Q08211	ATP-dependent RNA helicase A OS=Homo sapiens OX=9606 GN=DHX9 PE=1 SV=4	0	545.593	60	59	639	59	1270	140.9	6.84	1511.17	59	0.832	0.709406	114.72	5.87601e+08	4.79629e+08	71.73	70.97	1.42198e+09	5.55142e+08	3.00679e+08	2.61e+08	1.33956e+09	1.38176e+08	6.21957e+08	1.07673e+09	1.85612e+08	6.96811e+08	4.6725e+08	7.32351e+08	8.6295e+07	1.52185e+08	6.47644e+08	1.3841e+09	1.16404e+09	4.92336e+08	3.10418e+08	4.26849e+08	High	High	High	High	High	High	High	High
High	Master Protein	P02774	Vitamin D-binding protein OS=Homo sapiens OX=9606 GN=GC PE=1 SV=2	0	540.62	80	43	1332	43	474	52.9	5.45	3369.92	43	0.621	0.161419	99.84	1.14203e+09	8.01992e+08	58.31	67.61	1.00446e+09	7.9825e+08	3.21701e+09	1.9203e+09	9.69808e+08	1.23187e+09	9.78806e+08	1.05875e+09	3.44965e+09	2.3785e+09	6.99153e+08	5.522e+08	6.29998e+08	2.98352e+08	9.84799e+08	1.61913e+09	9.19958e+08	5.48356e+08	2.40362e+09	2.19753e+09	High	High	High	High	High	High	High	High
High	Master Protein	P12277	Creatine kinase B-type OS=Homo sapiens OX=9606 GN=CKB PE=1 SV=1	0	537.276	90	30	1389	30	381	42.6	5.59	4109.87	30	1.384	0.157371	102.56	2.53824e+09	3.34653e+09	75.08	50.49	6.06048e+08	3.99297e+09	2.88344e+09	7.37244e+08	6.19938e+08	5.23299e+08	5.35256e+09	5.0808e+09	2.82206e+09	2.28296e+09	3.59762e+09	4.11622e+09	1.03191e+09	6.77137e+08	5.48124e+09	5.91323e+09	5.32248e+09	3.00862e+09	3.11296e+09	2.86763e+09	High	High	High	High	High	High	High	High
High	Master Protein	Q15124	Phosphoglucomutase-like protein 5 OS=Homo sapiens OX=9606 GN=PGM5 PE=1 SV=2	0	532.876	84	45	1007	44	567	62.2	7.21	2574.9	45	1.901	0.0114562	112.98	6.56257e+08	2.01274e+09	92.61	69.92	1.1677e+08	1.74078e+09	9.59565e+08	1.55858e+08	1.10557e+08	1.97307e+08	1.99237e+09	2.30618e+09	1.07612e+09	4.48821e+08	3.7791e+09	2.10432e+09	1.68986e+08	5.19817e+08	5.0521e+09	3.07062e+09	2.90402e+09	1.72309e+09	7.40949e+08	1.92514e+09	High	High	High	High	High	High	High	High
High	Master Protein	Q9Y6C2	EMILIN-1 OS=Homo sapiens OX=9606 GN=EMILIN1 PE=1 SV=3	0	532.301	56	46	1195	46	1016	106.6	5.17	3142.24	46	1.644	0.0434503	119.85	1.29544e+09	2.91729e+09	84	72.61	1.29412e+09	4.58673e+09	1.29676e+09	6.63932e+08	1.06562e+09	9.81136e+07	4.98725e+09	2.87968e+09	1.74094e+09	1.06411e+09	3.72971e+09	2.38787e+09	3.3442e+08	6.12489e+08	6.22241e+09	7.11679e+09	3.56408e+09	2.18278e+09	1.07569e+09	5.06751e+09	High	High	High	High	High	High	High	High
High	Master Protein	P00738	Haptoglobin OS=Homo sapiens OX=9606 GN=HP PE=1 SV=1	0	529.469	71	38	1625	20	406	45.2	6.58	3375.97	38	0.506	0.03394	104.87	3.79363e+09	1.86658e+09	57.49	65.88	3.4331e+09	3.81559e+09	7.1852e+09	1118358380	3.5976e+09	4.23345e+09	3.77179e+09	1.81828e+09	7.87334e+09	9.33107e+09	4.12774e+09	1.66769e+09	9.08858e+08	6.28252e+08	5.11139e+09	1.60641e+09	2.08921e+09	1.40016e+09	5.30794e+09	3.3956e+09	High	High	High	High	High	High	High	High
High	Master Protein	O95425	Supervillin OS=Homo sapiens OX=9606 GN=SVIL PE=1 SV=2	0	526.5	50	79	433	79	2214	247.6	6.98	940.75	79	1.701	0.0324879	108.18	1.57909e+09	1.24322e+09	48.04	66.69	2.14686e+09	1.54553e+09	9.90194e+08	5.4524e+08	2.32667e+09	3.07412e+09	1.74036e+09	1.61338e+09	9.38489e+08	1021249423	2.31026e+09	9.29125e+08	1.08619e+08	2.62335e+08	2.87885e+09	1.2853e+09	1.20252e+09	7.89407e+08	1.37739e+09	1.61732e+09	High	High	High	Peak Found	Peak Found	High	High	High
High	Master Protein	O75083	WD repeat-containing protein 1 OS=Homo sapiens OX=9606 GN=WDR1 PE=1 SV=4	0	526.259	82	43	1218	43	606	66.2	6.65	3215.52	43	1.648	0.0426298	99	1.63977e+09	2.94506e+09	57.08	60.23	1.79643e+09	3.26414e+09	1.54382e+09	8.25897e+08	1.03239e+09	4.71505e+08	3.56962e+09	3.20232e+09	1.56598e+09	1.71704e+09	3.06764e+09	2.82738e+09	4.75296e+08	7.48164e+08	4.95618e+09	6.28143e+09	4.35704e+09	2.6417e+09	1.62455e+09	3.35994e+09	High	High	High	High	High	High	High	High
High	Master Protein	P01857	Immunoglobulin heavy constant gamma 1 OS=Homo sapiens OX=9606 GN=IGHG1 PE=1 SV=2	0	526.196	56	25	3317	13	399	43.9	6.96	8903.22	25	0.672	0.260626	107.25	6.09853e+09	5.59341e+09	67.07	76.55	6.0145e+09	5.52576e+09	2.32203e+10	5.63583e+09	6.18374e+09	1.33021e+10	5.61818e+09	5.2633e+09	22490913377	1.3236e+10	5.2745e+09	4.66081e+09	3.49166e+09	1.39972e+09	6.58176e+09	5.9316e+09	6.69731e+09	3.47208e+09	1.77566e+10	1.64998e+10	High	High	High	High	High	High	High	High
High	Master Protein	P68366	Tubulin alpha-4A chain OS=Homo sapiens OX=9606 GN=TUBA4A PE=1 SV=1	0	523.937	80	33	1686	8	448	49.9	5.06	4789.88	33	0.647	0.165042	110.92	1.64514e+08	2.09596e+08	119	51.73	1053498602	1.66945e+08	5.80184e+07	1.31752e+08	1096248731	1.23549e+08	1.6212e+08	2.30299e+08	9.88697e+07	1.96111e+08	194515573	2.37143e+08	6.7525e+07	3.55937e+07	3.35666e+08	3.1308e+08	3.41912e+08	134274329	1.76852e+08	2.25846e+08	High	High	High	High	High	High	High	High
High	Master Protein	P35555	Fibrillin-1 OS=Homo sapiens OX=9606 GN=FBN1 PE=1 SV=4	0	522.526	32	77	619	74	2871	312.1	4.93	1215.9	77	0.695	0.313929	116.56	3.91589e+08	2.71729e+08	75.01	103.51	8.24255e+08	2.08423e+08	1.8461e+08	3.99425e+08	7.97697e+08	3.83907e+08	2.54208e+08	9.84687e+08	2.01308e+08	1.44767e+09	1.70309e+08	3.13759e+08	7.36106e+07	8.02724e+07	2.76302e+08	1.51626e+09	5.00736e+08	2.67232e+08	2.46467e+08	9.08456e+08	High	High	High	High	High	High	High	High
High	Master Protein	P02788	Lactotransferrin OS=Homo sapiens OX=9606 GN=LTF PE=1 SV=6	0	521.4	79	53	774	53	710	78.1	8.12	1855.2	53	0.579	0.0994281	116.09	6.97858e+08	3.56696e+08	116.05	89.8	1.29068e+09	5.50652e+08	7.67046e+08	5.11615e+08	1.36368e+09	1.65542e+08	6.4274e+08	4.33772e+08	7.57701e+08	4.63036e+09	3.38517e+08	9.40072e+08	7.53195e+07	3.75851e+08	4.92838e+08	1.71781e+08	1385915821	1.51696e+09	2.74457e+08	2.03755e+08	High	High	High	High	High	High	High	High
High	Master Protein	P00352	Aldehyde dehydrogenase 1A1 OS=Homo sapiens OX=9606 GN=ALDH1A1 PE=1 SV=2	0	517.495	89	41	1137	37	501	54.8	6.73	3052.44	41	1.06	0.633513	99.43	1.19157e+09	1.35241e+09	68.85	58.77	5.08549e+08	2.04678e+09	1.13996e+09	8.55714e+08	4.53732e+08	6.52373e+08	2.38071e+09	3.5479e+09	1.24551e+09	2.88182e+09	7.49231e+08	1.39394e+09	5.99244e+08	7.18034e+08	9.84885e+08	3.31598e+09	1.79651e+09	2.52196e+09	2.69985e+09	1.3121e+09	High	High	High	High	High	High	High	High
High	Master Protein	P68104	Elongation factor 1-alpha 1 OS=Homo sapiens OX=9606 GN=EEF1A1 PE=1 SV=1	0	517.425	77	32	1399	19	462	50.1	9.01	4143.11	32	0.92	0.983071	119.61	1.30614e+09	1.47734e+09	113.87	52.68	6.91165e+09	1.26086e+09	3.92302e+08	8.50547e+08	6.59023e+09	5.14828e+08	1.38563e+09	2.01408e+09	4.13502e+08	1.35305e+09	1.61553e+09	1.2199e+09	3.07235e+08	2.77751e+08	2.45253e+09	2.42097e+09	2.00335e+09	1.35097e+09	1.09113e+09	1.75344e+09	High	High	High	High	High	High	High	High
High	Master Protein	P67936	Tropomyosin alpha-4 chain OS=Homo sapiens OX=9606 GN=TPM4 PE=1 SV=3	0	516.341	96	52	2159	25	248	28.5	4.69	4389.57	52	1.062	0.62958	107.47	6.34186e+08	9.0087e+08	55.91	70.05	4.64355e+08	1.36281e+09	5.03495e+08	8.79268e+08	3.88848e+08	2.78123e+08	1.44313e+09	7.39805e+08	5.43646e+08	1.39241e+09	9.35337e+08	5.21648e+08	2.41536e+08	2.89127e+08	1.63648e+09	2594339576	8.67673e+08	8.3385e+08	1.04879e+09	2.10663e+09	High	High	High	High	High	High	High	High
High	Master Protein	P11142	Heat shock cognate 71 kDa protein OS=Homo sapiens OX=9606 GN=HSPA8 PE=1 SV=1	0	515.48	76	49	1690	33	646	70.9	5.52	4041.82	49	0.764	0.501633	103.28	2.71971e+09	2.34163e+09	74.71	51.14	6.71658e+09	2.72769e+09	1.19043e+09	1.23029e+09	7.16349e+09	5.14867e+08	3.39382e+09	3.59778e+09	1.35894e+09	2.71176e+09	2.076e+09	2.16993e+09	4.32516e+08	6.03647e+08	3.41373e+09	3.78732e+09	3.50622e+09	2.52691e+09	1.52246e+09	2.62534e+09	High	High	High	High	High	High	High	High
High	Master Protein	Q99798	Aconitate hydratase, mitochondrial OS=Homo sapiens OX=9606 GN=ACO2 PE=1 SV=2	0	515.42	68	49	705	49	780	85.4	7.61	1768.31	49	0.826	0.689132	113.15	9.34608e+08	6.73333e+08	69.33	53.8	2.42858e+09	9.32132e+08	1.92655e+09	3.11212e+08	2.16081e+09	2.07101e+08	5.46711e+08	1.07631e+09	9.37091e+08	7.31734e+08	8.26023e+08	1.15354e+09	9.44604e+07	1.68049e+08	6.10226e+08	1.09617e+09	9.58868e+08	6.20531e+08	4.40067e+08	7.30628e+08	High	High	High	High	High	High	High	High
High	Master Protein	Q14195	Dihydropyrimidinase-related protein 3 OS=Homo sapiens OX=9606 GN=DPYSL3 PE=1 SV=1	0	515.316	84	34	1074	29	570	61.9	6.49	2914.88	34	1.628	0.0473027	121.2	1.33548e+09	2.17162e+09	69.21	66.8	1.2606e+09	3.20151e+09	6.92937e+08	7.30241e+08	1.41481e+09	2.93661e+08	3.74259e+09	1.95886e+09	1.03777e+09	1.66894e+09	2142492247	1.76751e+09	3.43596e+08	4.38153e+08	3.28761e+09	5.34047e+09	2.60926e+09	2.20115e+09	1.62624e+09	4.73467e+09	High	High	High	High	High	High	High	High
High	Master Protein	Q16555	Dihydropyrimidinase-related protein 2 OS=Homo sapiens OX=9606 GN=DPYSL2 PE=1 SV=1	0	514.036	82	36	859	31	572	62.3	6.38	2533.14	36	1.155	0.435774	100.33	9.33035e+08	9.26962e+08	38.56	62.04	1.03504e+09	8.98779e+08	3.80543e+08	5.70534e+08	9.70574e+08	5.43011e+08	1.09813e+09	9.68596e+08	4.01036e+08	1.27204e+09	712991179	7.33742e+08	1.5337e+08	2.24045e+08	9.6191e+08	2.14684e+09	1.07834e+09	8.93283e+08	1.52254e+09	1.67708e+09	High	High	High	High	High	High	High	High
High	Master Protein	Q9Y4L1	Hypoxia up-regulated protein 1 OS=Homo sapiens OX=9606 GN=HYOU1 PE=1 SV=1	0	513.679	57	48	605	47	999	111.3	5.22	1398.87	48	0.665	0.245584	110.5	4.25686e+08	3.21359e+08	166.43	46.38	6.24294e+09	4.04421e+08	1.67561e+08	2.13614e+08	6.01268e+09	5.27298e+07	4.48069e+08	5.19584e+08	1.79257e+08	5.23909e+08	3.0738e+08	342161832	5.30263e+07	8.85476e+07	3.69292e+08	4.3273e+08	4.6474e+08	2.89307e+08	2.23185e+08	3.35973e+08	High	High	High	High	High	High	High	High
High	Master Protein	P02647	Apolipoprotein A-I OS=Homo sapiens OX=9606 GN=APOA1 PE=1 SV=1	0	511.216	82	41	1826	41	267	30.8	5.76	4174.62	41	0.577	0.0972186	95.35	8.16512e+09	5.57552e+09	44.41	68.74	6.63821e+09	6.32619e+09	1.61233e+10	1.10268e+10	6.64707e+09	7.24942e+09	7.45729e+09	8.94013e+09	1.71169e+10	1.76638e+10	3.3356e+09	3.93411e+09	3.36022e+09	1.78548e+09	5.63552e+09	1.40186e+10	5.51617e+09	5.74982e+09	1.18842e+10	1.53555e+10	High	High	High	High	High	High	High	High
High	Master Protein	Q9NYU2	UDP-glucose:glycoprotein glucosyltransferase 1 OS=Homo sapiens OX=9606 GN=UGGT1 PE=1 SV=3	0	510.907	55	60	428	58	1555	177.1	5.63	954.76	60	0.671	0.25876	116.01	1.82182e+08	4.32497e+08	128.79	60.7	1.57269e+09	1.51622e+08	7.85109e+07	1.19174e+08	1.61089e+09	9.37726e+07	2.189e+08	4.06486e+08	6.57732e+07	3.6806e+08	4.0143e+08	4.65968e+08	4.36169e+07	7.41764e+07	5.05105e+08	8.81497e+08	6.86982e+08	3.12357e+08	3.16066e+08	6.02648e+08	High	High	High	High	High	High	High	High
High	Master Protein	P08758	Annexin A5 OS=Homo sapiens OX=9606 GN=ANXA5 PE=1 SV=2	0	506.426	88	39	1735	38	320	35.9	5.05	4179.82	39	1.063	0.626844	95.24	5.07244e+09	7.02021e+09	49.27	49.25	4.61086e+09	7.23364e+09	3.42334e+09	5.58023e+09	4.11552e+09	2.05263e+09	9.42501e+09	1.04021e+10	3.96358e+09	1.00395e+10	3.71852e+09	6.83048e+09	1.96643e+09	2.1474e+09	5.83886e+09	1.15455e+10	1.04415e+10	8.72079e+09	8.38265e+09	7.2152e+09	High	High	High	High	High	High	High	High
High	Master Protein	P27824	Calnexin OS=Homo sapiens OX=9606 GN=CANX PE=1 SV=2	0	505.859	63	47	919	45	592	67.5	4.6	2076.71	47	0.683	0.284981	113	1.38053e+09	1.27776e+09	110.49	45.12	8.1236e+09	1.10688e+09	6.73048e+08	1.55613e+09	7.81897e+09	2.73035e+08	1.22474e+09	2.08069e+09	5.1514e+08	3.08698e+09	9.09273e+08	1.30748e+09	3.26828e+08	3.93325e+08	1.34736e+09	1.77931e+09	1.87871e+09	9.16238e+08	1.30758e+09	1.24872e+09	High	High	High	High	High	High	High	High
High	Master Protein	P02679	Fibrinogen gamma chain OS=Homo sapiens OX=9606 GN=FGG PE=1 SV=3	0	503.73	79	36	874	36	453	51.5	5.62	2403.81	36	0.529	0.0496764	110.42	1.96108e+09	1.16371e+09	43.83	81.55	4.75007e+09	1.82463e+09	1.76984e+09	2.15115e+09	4.28992e+09	3.06783e+09	1.97027e+09	1.81815e+09	1.95193e+09	1.83004e+09	3.17858e+09	8.73824e+08	6.40412e+08	3.26136e+08	4.45088e+09	1.21781e+09	1.11201e+09	6.96291e+08	2.12203e+09	4.22631e+09	High	High	High	High	High	High	High	High
High	Master Protein	P04075	Fructose-bisphosphate aldolase A OS=Homo sapiens OX=9606 GN=ALDOA PE=1 SV=2	0	502.213	92	36	1185	31	364	39.4	8.09	3432.2	36	1.003	0.777774	98.85	2.82395e+09	2.7104e+09	44.25	54.72	4.15935e+09	3.03699e+09	1.55952e+09	1.33005e+09	4.02445e+09	1.12994e+09	3.34982e+09	3.54234e+09	1.50354e+09	2.62585e+09	2.65859e+09	2.47325e+09	4.78694e+08	7.30787e+08	3.78767e+09	5.61417e+09	3.70147e+09	2.76322e+09	1.98514e+09	3.65987e+09	High	High	High	High	High	High	High	High
High	Master Protein	P11216	Glycogen phosphorylase, brain form OS=Homo sapiens OX=9606 GN=PYGB PE=1 SV=5	0	501.76	69	62	660	47	843	96.6	6.86	1706.17	62	1.029	0.709384	93.5	3.72268e+08	4.58538e+08	46.02	41.54	7.05736e+08	3.49138e+08	2.10665e+08	2.87138e+08	7.13004e+08	2.06067e+08	3.96932e+08	4.79455e+08	2.52628e+08	5.49612e+08	4.6073e+08	3.67361e+08	1.41807e+08	1.0947e+08	6.05292e+08	4.92092e+08	4.56357e+08	2.9948e+08	5.12765e+08	4.9444e+08	High	High	High	High	High	High	High	High
High	Master Protein	P07237	Protein disulfide-isomerase OS=Homo sapiens OX=9606 GN=P4HB PE=1 SV=3	0	497.972	83	52	1163	52	508	57.1	4.87	2399.44	52	0.59	0.113327	102.44	1.40438e+09	1.14599e+09	141.86	45.78	1.39867e+10	1.55103e+09	8.07999e+08	1.06233e+09	1.37862e+10	5.14726e+08	1.61823e+09	1.2716e+09	8.87633e+08	2.24386e+09	8.40858e+08	1.05981e+09	2.85008e+08	2.48891e+08	1.23918e+09	1.44584e+09	1.55609e+09	8.84326e+08	1.2999e+09	1.52622e+09	High	High	High	High	High	High	High	High
High	Master Protein	P00751	Complement factor B OS=Homo sapiens OX=9606 GN=CFB PE=1 SV=2	0	495.912	60	47	790	47	764	85.5	7.06	1800.6	47	1.207	0.350654	95.82	5.04392e+08	6.82195e+08	42.72	59.91	2.85363e+08	4.32035e+08	4.96324e+08	5.88645e+08	2.84274e+08	2.7606e+08	5.1259e+08	5.83395e+08	5.92315e+08	9.98087e+08	6.31821e+08	5.1594e+08	2.67316e+08	1.55233e+08	8.20055e+08	7.66364e+08	7.36586e+08	3.4229e+08	1.03998e+09	1.54957e+09	High	High	High	High	High	High	High	High
High	Master Protein	P04040	Catalase OS=Homo sapiens OX=9606 GN=CAT PE=1 SV=3	0	493.886	85	47	601	47	527	59.7	7.39	1531.62	47	0.788	0.573306	101.02	2.74732e+09	2.07086e+09	49.47	62.06	3.38316e+09	1.04443e+09	1.68382e+09	3.20314e+09	3.38294e+09	1.29425e+09	2.35637e+09	3.25806e+09	9.92989e+08	4.73252e+09	1.88025e+09	1.477e+09	2.28079e+09	8.64274e+08	2.52713e+09	4.00058e+09	1.13697e+09	9.31241e+08	5.35873e+09	3.65709e+09	High	High	High	High	High	High	High	High
High	Master Protein	Q14624	Inter-alpha-trypsin inhibitor heavy chain H4 OS=Homo sapiens OX=9606 GN=ITIH4 PE=1 SV=4	0	490.053	55	46	662	46	930	103.3	6.98	1754.03	46	0.765	0.502913	86.28	6.41001e+08	5.40347e+08	26.29	57.5	6.3531e+08	7.57841e+08	6.15398e+08	4.05001e+08	6.42392e+08	4.55754e+08	1.00031e+09	6.53933e+08	6.39613e+08	8.64002e+08	5.63627e+08	4.1664e+08	1.18601e+08	8.8598e+07	7.19875e+08	6.99253e+08	6.43134e+08	3.2071e+08	5.18028e+08	1.07325e+09	High	High	High	High	High	High	High	High
High	Master Protein	Q13228	Methanethiol oxidase OS=Homo sapiens OX=9606 GN=SELENBP1 PE=1 SV=2	0	485.954	90	42	959	42	472	52.4	6.37	2555.94	42	0.663	0.241891	101.45	1.28549e+09	1.24787e+09	84.18	55.15	4.97723e+09	1.19682e+09	1.19072e+09	5.32887e+08	5.48698e+09	7.26977e+08	1.36967e+09	2.04135e+09	1.20647e+09	1.88541e+09	5.473e+08	1.2311e+09	3.93024e+08	2.46555e+08	7.75947e+08	2.06932e+09	1.75571e+09	1.26488e+09	1.79802e+09	1.3834e+09	High	High	High	High	High	High	High	High
High	Master Protein	Q9BSJ8	Extended synaptotagmin-1 OS=Homo sapiens OX=9606 GN=ESYT1 PE=1 SV=1	0	484.871	55	50	468	50	1104	122.8	5.83	1240.66	50	0.967	0.876009	112.69	2.49458e+08	3.54581e+08	139.39	57.08	2.4703e+09	2.28003e+08	1.45782e+08	1.54507e+08	2.46036e+09	2.18669e+08	2.83496e+08	4.31444e+08	1.20283e+08	2.72932e+08	4.99312e+08	3.20846e+08	5.17269e+07	6.55547e+07	6.29675e+08	5.33721e+08	4.58186e+08	2.51607e+08	2.22088e+08	3.91862e+08	High	High	High	High	High	High	High	High
High	Master Protein	Q63ZY3	KN motif and ankyrin repeat domain-containing protein 2 OS=Homo sapiens OX=9606 GN=KANK2 PE=1 SV=1	0	484.422	77	51	850	48	851	91.1	5.63	2106.3	51	2.041	0.00546533	112.92	2.64143e+08	9.32076e+08	92.05	58.96	1.05899e+08	7.21759e+08	2.2478e+08	2.8084e+08	8.40894e+07	9.49748e+07	1.02948e+09	1.31904e+09	2.48439e+08	5.79526e+08	9.33833e+08	9.30322e+08	1.27968e+08	2.70662e+08	1.48606e+09	1.90486e+09	1.43757e+09	8.44889e+08	4.62132e+08	1.23087e+09	High	High	High	High	High	High	High	High
High	Master Protein	Q01995	Transgelin OS=Homo sapiens OX=9606 GN=TAGLN PE=1 SV=4	0	484.418	98	39	2845	39	201	22.6	8.84	5889.79	39	1.836	0.016083	125.46	9.86404e+09	2.29854e+10	92.44	52.36	8.08872e+08	2.89583e+10	2.24086e+10	2.79572e+09	7.35552e+08	2.10337e+09	3.27604e+10	1.36132e+10	2.44908e+10	7.14744e+09	2.53746e+10	1.73152e+10	7.13414e+09	5.3859e+09	3.73324e+10	3.59155e+10	2.39533e+10	1.40996e+10	2.20565e+10	3.74582e+10	High	High	High	High	High	High	High	High
High	Master Protein	Q86VP6	Cullin-associated NEDD8-dissociated protein 1 OS=Homo sapiens OX=9606 GN=CAND1 PE=1 SV=2	0	484.211	65	61	621	61	1230	136.3	5.78	1428.78	61	1.103	0.538364	101.8	2.69447e+08	3.78754e+08	61.42	56.07	4.50114e+08	2.30689e+08	1.2965e+08	2.247e+08	4.51084e+08	1.13529e+08	3.14717e+08	7.02158e+08	1.34289e+08	5.80683e+08	3.7566e+08	5.16196e+08	6.86539e+07	1.03683e+08	5.13006e+08	6.74808e+08	6.70128e+08	3.81874e+08	2.55039e+08	2.55691e+08	High	High	High	High	High	High	High	High
High	Master Protein	Q03252	Lamin-B2 OS=Homo sapiens OX=9606 GN=LMNB2 PE=1 SV=4	0	479.222	83	68	1394	61	620	69.9	5.59	3063.65	68	0.967	0.877985	101.51	1.82472e+09	2.03997e+09	57.4	67.68	1.32447e+09	3.05689e+09	1.66141e+09	1.40293e+09	1.28657e+09	4.19178e+08	3.34076e+09	4.0289e+09	2.00409e+09	4.29727e+09	9.07748e+08	2.99362e+09	3.50208e+08	9.53156e+08	1.33808e+09	5.19953e+09	4.31291e+09	3.02302e+09	1843125862	2.25784e+09	High	High	High	High	High	High	High	High
High	Master Protein	O60240	Perilipin-1 OS=Homo sapiens OX=9606 GN=PLIN1 PE=1 SV=2	0	477.47	75	33	115	33	522	56	6.42	380.14	33	0.6	0.137454	113.81	4.62788e+07	3.08354e+07	260.44	40.27	1.1643e+08	5.10902e+07	4.70548e+07	1.60251e+07	8.37424e+07	2.33497e+09	4.55156e+07	1.38151e+07	4.09442e+07	2.83624e+07	3.63021e+07	3.48091e+07	8.23555e+06	1.5597e+07	3.9173e+07	3.48411e+07	3.347e+07	1.32785e+07	2.6842e+07	2.84082e+07	Peak Found	Peak Found	Peak Found	Peak Found	Peak Found	High	Peak Found	Peak Found
High	Master Protein	Q16891	MICOS complex subunit MIC60 OS=Homo sapiens OX=9606 GN=IMMT PE=1 SV=1	0	473.65	71	59	682	59	758	83.6	6.48	1693.86	59	0.797	0.598774	104.61	7.4201e+08	6.21303e+08	80.69	51.61	1.70376e+09	2.46324e+09	3.97338e+08	2.73279e+08	1.70999e+09	1.95144e+08	2.29058e+09	8.78064e+08	3.12756e+08	6.27038e+08	4.55606e+08	7.11089e+08	1.26337e+08	1.553e+08	6.38757e+08	1.11157e+09	8.72573e+08	6.6597e+08	4.71627e+08	6.04326e+08	High	High	High	High	High	High	High	High
High	Master Protein	Q14203	Dynactin subunit 1 OS=Homo sapiens OX=9606 GN=DCTN1 PE=1 SV=3	0	473.313	60	55	579	55	1278	141.6	5.81	1441.99	55	1.098	0.547794	95.34	3.17505e+08	3.42057e+08	63.19	49.43	6.65131e+08	2.99226e+08	1.27299e+08	1.85842e+08	6.54822e+08	8.38125e+07	3.369e+08	4.51827e+08	1.30282e+08	4.11428e+08	3.45297e+08	3.38847e+08	8.39547e+07	9.0054e+07	5.68508e+08	5.89492e+08	5.01291e+08	2.84631e+08	3.32903e+08	4.88443e+08	High	High	High	High	High	High	High	High
High	Master Protein	P21810	Biglycan OS=Homo sapiens OX=9606 GN=BGN PE=1 SV=2	0	471.698	66	31	1534	30	368	41.6	7.52	4700.43	31	0.874	0.840104	110.44	3.08003e+09	3.67906e+09	79.34	87.96	2.08467e+09	2.54854e+09	8.96754e+09	4.44822e+09	2.21734e+09	1.32719e+09	2.94505e+09	3.2212e+09	1.19693e+10	11328257047	3.84626e+09	1.50638e+09	5.62858e+09	1.34082e+09	5.26767e+09	3.51913e+09	2.25767e+09	1.68491e+09	1.49228e+10	5.67868e+09	High	High	High	High	High	High	High	High
High	Master Protein	Q07065	Cytoskeleton-associated protein 4 OS=Homo sapiens OX=9606 GN=CKAP4 PE=1 SV=2	0	470.366	79	50	1078	48	602	66	5.92	2545.11	50	0.616	0.152449	108.54	1.15044e+09	8.12255e+08	158.86	42.87	1.45867e+10	1.32175e+09	5.07642e+08	7.7784e+08	1.43135e+10	1.84315e+08	1.39656e+09	1.00133e+09	5.59255e+08	1.41992e+09	6.81391e+08	8.07511e+08	2.23025e+08	1.98953e+08	9.91664e+08	9.84829e+08	1.20442e+09	7.17288e+08	8.6163e+08	8.17026e+08	High	High	High	High	High	High	High	High
High	Master Protein	P00915	Carbonic anhydrase 1 OS=Homo sapiens OX=9606 GN=CA1 PE=1 SV=2	0	469.282	92	21	820	21	261	28.9	7.12	1946.56	21	0.727	0.397112	99.93	1.69967e+09	1.0718e+09	45.99	82.08	3.11354e+09	1.55085e+09	1.2153e+09	1.06005e+09	3.58993e+09	3.5412e+09	1.68988e+09	1.92615e+09	1.44393e+09	1.70952e+09	3.30426e+09	6.05594e+08	6.03876e+08	3.68203e+08	4.66356e+09	1.03205e+09	9.39152e+08	1.11308e+09	3.09015e+09	1.90393e+09	High	High	High	High	High	High	High	High
High	Master Protein	Q14764	Major vault protein OS=Homo sapiens OX=9606 GN=MVP PE=1 SV=4	0	469.265	66	47	599	47	893	99.3	5.48	1530.97	47	1	0.784084	115.35	6.15391e+08	6.33683e+08	79.58	60.52	1.73682e+09	5.89839e+08	2.17316e+08	6.42049e+08	1.70387e+09	9.36866e+07	6.68774e+08	4.78291e+08	2.09785e+08	9.88062e+08	8.55358e+08	4.80741e+08	1.2339e+08	1.23479e+08	1.31004e+09	1.2116e+09	6.59908e+08	4.83992e+08	6.08501e+08	1.12218e+09	High	High	High	High	High	High	High	High
High	Master Protein	P01011	Alpha-1-antichymotrypsin OS=Homo sapiens OX=9606 GN=SERPINA3 PE=1 SV=2	0	468.732	61	33	1101	33	423	47.6	5.52	2888.7	33	0.645	0.2042	92.36	3.27545e+09	1.71977e+09	38.6	51.83	1.68825e+09	3.33866e+09	3.99992e+09	3.21344e+09	1.43404e+09	1.60005e+09	3.98461e+09	1.76544e+09	4.05822e+09	3.49419e+09	1.50661e+09	1.1469e+09	1.08737e+09	6.31989e+08	2.14115e+09	2.37815e+09	1.72798e+09	1.71161e+09	3.35115e+09	3.85149e+09	High	High	High	High	High	High	High	High
High	Master Protein	P13010	X-ray repair cross-complementing protein 5 OS=Homo sapiens OX=9606 GN=XRCC5 PE=1 SV=3	0	466.646	74	52	755	51	732	82.7	5.81	1726.64	52	0.915	0.968156	111.23	4.56718e+08	4.34773e+08	62.94	55.56	8.24707e+08	3.4846e+08	2.29582e+08	2.37442e+08	7.99191e+08	1.13429e+08	5.98609e+08	9.60675e+08	1.67542e+08	7.30078e+08	2.74754e+08	6.504e+08	2.29663e+08	2.20812e+08	3.21459e+08	9.09314e+08	1.03439e+09	4.79036e+08	6.82476e+08	3.94599e+08	High	High	High	High	High	High	High	High
High	Master Protein	P00734	Prothrombin OS=Homo sapiens OX=9606 GN=F2 PE=1 SV=2	0	466.295	59	39	724	39	622	70	5.9	2067.49	39	0.646	0.206823	99.42	5.57547e+08	4.38258e+08	66.16	63.48	1.70922e+09	3.20832e+08	5.47412e+08	6.82699e+08	1.5228e+09	3.534e+08	3.32189e+08	5.38794e+08	5.6787e+08	8.34464e+08	4.51951e+08	3.2225e+08	1.20609e+08	8.29437e+07	6.44734e+08	5.09341e+08	4.2498e+08	2.82492e+08	8.36886e+08	1.01924e+09	High	High	High	High	High	High	High	High
High	Master Protein	P49588	Alanine--tRNA ligase, cytoplasmic OS=Homo sapiens OX=9606 GN=AARS1 PE=1 SV=2	0	464.935	69	51	492	51	968	106.7	5.53	1144.54	51	0.753	0.467585	112.12	3.23984e+08	2.88229e+08	118.11	49.48	1887576614	4.28864e+08	1.69256e+08	1.05441e+08	1.68264e+09	9.18146e+07	4.54034e+08	3.72343e+08	1.23194e+08	2.81905e+08	3.2222e+08	3.22521e+08	7.32683e+07	5.07259e+07	3.33113e+08	4.85751e+08	3.67925e+08	2.17257e+08	2.57824e+08	2.34096e+08	High	High	High	High	High	High	High	High
High	Master Protein	P13645	Keratin, type I cytoskeletal 10 OS=Homo sapiens OX=9606 GN=KRT10 PE=1 SV=6	0	464.225	65	39	515	32	584	58.8	5.21	1358.16	39	0.405	0.00278952	120.46	3.13468e+08	1.92044e+08	140.39	78.82	3.6929e+09	2.06855e+08	2.34225e+08	4.19519e+08	3.59582e+09	1.44338e+08	2.33712e+08	7.44798e+08	2.26186e+08	5.09231e+08	1.49949e+08	1.76826e+08	3.73792e+07	5.42356e+07	2.01891e+08	5.71963e+08	2.38631e+08	2.26414e+08	1.82677e+08	6.01406e+08	High	High	High	High	High	High	High	High
High	Master Protein	P06753	Tropomyosin alpha-3 chain OS=Homo sapiens OX=9606 GN=TPM3 PE=1 SV=2	0	459.627	79	47	1608	9	285	32.9	4.72	3137.82	47	0.64	0.149864	104.19	1.93344e+08	1.51797e+08	122.01	45.49	1.18403e+09	2.63741e+08	8.44103e+07	1.80221e+08	1.258e+09	1.11379e+08	2.07985e+08	1.01497e+08	1.07771e+08	2.07424e+08	1.13671e+08	7.73073e+07	4.5043e+07	5.68054e+07	1.72026e+08	2.38744e+08	1.35755e+08	1.71459e+08	1.69735e+08	1.73832e+08	High	High	High	High	High	High	High	High
High	Master Protein	P42704	Leucine-rich PPR motif-containing protein, mitochondrial OS=Homo sapiens OX=9606 GN=LRPPRC PE=1 SV=3	0	458.297	60	66	397	66	1394	157.8	6.13	795.33	66	0.765	0.504026	115.75	6.8083e+08	8.53395e+08	63.49	54.56	1.173e+09	9.56247e+08	2.68571e+08	2.15423e+08	1.13564e+09	1.296e+08	1.07132e+09	9.26556e+08	2.89329e+08	5.00271e+08	8.77497e+08	8.29955e+08	1.37883e+08	1.87198e+08	1.33214e+09	1.29857e+09	1.0818e+09	6.83411e+08	4.00895e+08	9.77769e+08	High	High	High	High	High	High	High	High
High	Master Protein	O15061	Synemin OS=Homo sapiens OX=9606 GN=SYNM PE=1 SV=3	0	457.744	48	64	398	64	1565	172.8	5.15	928.58	64	1.412	0.137549	110.75	2.15339e+09	2.60441e+09	41.77	50.36	2.04133e+09	3.7439e+09	1.74322e+09	2.14963e+09	2.15715e+09	4.62037e+08	3.67273e+09	2.89744e+09	1.82986e+09	3.05571e+09	2.59923e+09	1.89267e+09	4.33973e+08	7.39444e+08	3.51995e+09	4.42291e+09	3.48198e+09	2.6096e+09	2.51936e+09	4.08005e+09	High	High	High	High	High	High	High	High
High	Master Protein	P12956	X-ray repair cross-complementing protein 6 OS=Homo sapiens OX=9606 GN=XRCC6 PE=1 SV=2	0	457.452	63	45	879	45	609	69.8	6.64	2019.27	45	0.85	0.766477	98.9	8.14285e+08	5.86075e+08	60.34	59.01	1.23927e+09	6.96648e+08	3.28044e+08	4.43747e+08	1.19145e+09	9.7952e+07	9.84706e+08	1.52897e+09	3.40738e+08	9.51786e+08	3.92624e+08	9.59953e+08	1.38647e+08	2.94746e+08	5.77012e+08	1.34209e+09	1.38722e+09	8.62986e+08	5.87061e+08	5.85091e+08	High	High	High	High	High	High	High	High
High	Master Protein	P20700	Lamin-B1 OS=Homo sapiens OX=9606 GN=LMNB1 PE=1 SV=2	0	455.325	77	59	869	52	586	66.4	5.16	1793.42	59	0.476	0.0193422	112.99	8.42436e+08	3.36228e+08	82.4	64.72	2.35138e+09	1.08971e+09	2.39254e+08	3.66423e+08	2.22041e+09	1.31205e+08	1.27288e+09	1.33977e+09	2.23291e+08	6.51271e+08	2.34009e+08	6.35211e+08	6.06543e+07	1.84449e+08	3.2942e+08	6.72373e+08	9.35076e+08	7.61422e+08	2.76219e+08	3.43178e+08	High	High	High	High	High	High	High	High
High	Master Protein	Q7KZF4	Staphylococcal nuclease domain-containing protein 1 OS=Homo sapiens OX=9606 GN=SND1 PE=1 SV=1	0	453.786	70	49	544	49	910	101.9	7.17	1314.61	49	0.697	0.365535	118.05	2.41603e+08	2.94632e+08	112.05	56.25	1.68564e+09	2.20179e+08	1.54618e+08	1.97105e+08	1.7866e+09	8.50898e+07	2.65111e+08	5.88097e+08	8.36431e+07	6.84113e+08	383581628	4.04452e+08	6.07034e+07	9.04379e+07	5.79396e+08	3.28734e+08	6.05521e+08	2.62576e+08	2.33187e+08	2.64068e+08	High	High	High	High	High	High	High	High
High	Master Protein	P51911	Calponin-1 OS=Homo sapiens OX=9606 GN=CNN1 PE=1 SV=2	0	453.013	87	29	987	28	297	33.2	9.07	3156.19	29	2.185	0.00254419	124.53	3.53442e+09	9.46457e+09	95.98	53.96	5.56486e+08	9.54083e+09	6.77687e+09	5.65285e+08	3.49067e+08	3.72593e+08	1.26048e+10	6.79834e+09	7.56319e+09	1.84335e+09	9.09032e+09	9.85422e+09	1.74695e+09	2.4215e+09	1.31711e+10	1.72239e+10	1.52104e+10	8.20467e+09	6.70069e+09	1.50342e+10	High	High	High	High	High	High	High	High
High	Master Protein	P38646	Stress-70 protein, mitochondrial OS=Homo sapiens OX=9606 GN=HSPA9 PE=1 SV=2	0	452.306	61	45	804	44	679	73.6	6.16	1901.83	45	0.745	0.445855	111.38	6.73982e+08	5.84149e+08	117.77	54.3	4.44323e+09	6.37891e+08	3.42163e+08	3.47631e+08	3.91781e+09	2.2606e+08	7.12115e+08	1.0689e+09	3.53577e+08	1.07313e+09	4.59751e+08	7.24287e+08	9.78755e+07	1.77372e+08	6.14184e+08	1.07415e+09	1.00706e+09	7.52194e+08	4.11507e+08	555583576	High	High	High	High	High	High	High	High
High	Master Protein	P35908	Keratin, type II cytoskeletal 2 epidermal OS=Homo sapiens OX=9606 GN=KRT2 PE=1 SV=2	0	452.187	86	48	397	35	639	65.4	8	894.36	48	0.362	0.00072721	121.56	2.6256e+08	2.7357e+08	135.55	74.26	2.25314e+09	3.44615e+08	8.95679e+07	1.9784e+08	2.04723e+09	3.12535e+07	3.73845e+08	4.3435e+08	1.09999e+08	2.00042e+08	4.67568e+08	2.45058e+08	4.02974e+07	4.1297e+07	5.70444e+08	3.6733e+08	3.05399e+08	1.00853e+08	6.00995e+07	3.52853e+08	High	High	High	High	High	High	High	High
High	Master Protein	Q86UP2	Kinectin OS=Homo sapiens OX=9606 GN=KTN1 PE=1 SV=1	0	449.028	52	66	497	66	1357	156.2	5.64	1025.08	66	0.817	0.660483	92.9	4.55255e+08	3.43287e+08	63.03	55.43	6.77055e+08	9.35148e+08	2.53556e+08	2.17063e+08	6.37608e+08	5.24856e+07	9.43827e+08	5.36657e+08	2.4803e+08	3.862e+08	2.08513e+08	3.32844e+08	7.97343e+07	1.02511e+08	2.46384e+08	6.65972e+08	5.31834e+08	3.91146e+08	3.54057e+08	5.03479e+08	High	High	High	High	High	High	High	High
High	Master Protein	P04275	von Willebrand factor OS=Homo sapiens OX=9606 GN=VWF PE=1 SV=4	0	443.508	32	66	405	66	2813	309.1	5.48	906.85	66	0.882	0.971753	93.68	2.74729e+08	2.40783e+08	44.45	57.47	5.04185e+08	2.36228e+08	1.3087e+08	1.86689e+08	4.61287e+08	2.88542e+08	2.61577e+08	3.44028e+08	1.283e+08	3.01605e+08	1.60402e+08	2.34191e+08	8.64151e+07	6.54671e+07	2.47561e+08	5.27642e+08	3.19429e+08	2.2198e+08	4.81092e+08	2.78819e+08	High	High	High	High	High	High	High	High
High	Master Protein	P12270	Nucleoprotein TPR OS=Homo sapiens OX=9606 GN=TPR PE=1 SV=3	0	442.549	37	72	435	71	2363	267.1	5.02	918.18	72	0.852	0.772856	104.98	5.12877e+08	5.73955e+08	58.93	60.97	6.37367e+08	5.11142e+08	2.72863e+08	1.80649e+08	6.29532e+08	5.47436e+07	7.31306e+08	9.23431e+08	5.14618e+08	2.26763e+08	6.39731e+08	6.34579e+08	7.31637e+07	1.03219e+08	1.14313e+09	7.53038e+08	1.15072e+09	4.54335e+08	4.89628e+08	5.19124e+08	High	High	High	High	High	High	High	High
High	Master Protein	P00325	All-trans-retinol dehydrogenase [NAD(+)] ADH1B OS=Homo sapiens OX=9606 GN=ADH1B PE=1 SV=3	0	440.257	75	35	616	17	375	39.8	8.19	1498.93	35	2.052	0.00514858	134.36	1.10098e+08	5.15921e+08	121.2	100.25	4.97505e+07	1.14342e+09	94584093	7.92232e+07	4.98391e+07	1.52395e+09	1.27915e+09	4.74516e+08	1.28156e+08	5.79216e+07	4.06565e+08	4.14108e+08	3.78671e+07	253173262	6.44575e+08	2.65522e+09	6.42764e+08	1.43461e+09	1.94788e+08	1.16884e+09	Peak Found	High	High	High	Peak Found	High	High	High
High	Master Protein	P27797	Calreticulin OS=Homo sapiens OX=9606 GN=CALR PE=1 SV=1	0	439.082	80	32	1290	32	417	48.1	4.44	2821.04	32	0.62	0.159962	106.17	1.35743e+09	9.38831e+08	141.19	52.33	1.21592e+10	1.32645e+09	6.94246e+08	7.34534e+08	1.01661e+10	2.34588e+08	1.50362e+09	1.38913e+09	7.27622e+08	1.65598e+09	5.09864e+08	9.58199e+08	3.35148e+08	3.20282e+08	8.03127e+08	1.89712e+09	1.36313e+09	9.32419e+08	1.09595e+09	9.45288e+08	High	High	High	High	High	High	High	High
High	Master Protein	P00488	Coagulation factor XIII A chain OS=Homo sapiens OX=9606 GN=F13A1 PE=1 SV=5	0	437.79	70	51	468	50	732	83.2	6	1083.7	51	0.706	0.381878	107.36	3.24452e+08	1.69046e+08	53.42	74.01	6.08282e+08	2.21617e+08	1.32692e+08	3.82766e+08	5.78971e+08	5.00164e+08	2.75022e+08	1.92653e+08	1.47541e+08	6.06279e+08	3.60286e+08	1.67775e+08	1.33999e+08	4.51406e+07	5.28529e+08	1.369e+08	1.70326e+08	8.39195e+07	5.07871e+08	1.87586e+08	High	High	High	High	High	High	High	High
High	Master Protein	O00468	Agrin OS=Homo sapiens OX=9606 GN=AGRN PE=1 SV=6	0	436.136	36	51	342	51	2068	217.2	6.39	864.36	51	0.83	0.822841	122.07	1.76366e+08	1.88982e+08	137.85	57.64	1.40368e+09	1.42088e+08	5.72796e+07	1.03533e+08	1.49126e+09	1.77131e+08	1.7953e+08	2.14029e+08	7.31322e+07	1.75605e+08	1.12574e+08	2.47404e+08	5.73423e+07	5.45778e+07	1.91229e+08	2.98109e+08	3.98125e+08	1.44564e+08	1.86761e+08	3.41249e+08	High	High	High	High	High	High	High	High
High	Master Protein	P35221	Catenin alpha-1 OS=Homo sapiens OX=9606 GN=CTNNA1 PE=1 SV=1	0	435.435	70	47	508	38	906	100	6.29	1295.72	47	0.784	0.611619	87.19	2.98975e+08	2.0792e+08	54.33	48.78	4.04787e+08	4.37929e+08	9.60525e+07	2.38184e+08	4.10083e+08	6.10585e+07	3.24252e+08	4.28409e+08	8.55471e+07	2.75669e+08	1.73275e+08	2.91309e+08	6.24454e+07	7.64077e+07	2.28151e+08	3.68093e+08	3.72972e+08	2.14417e+08	1.75751e+08	2.0162e+08	High	High	High	High	High	High	High	High
High	Master Protein	Q9BX66	Sorbin and SH3 domain-containing protein 1 OS=Homo sapiens OX=9606 GN=SORBS1 PE=1 SV=3	0	435.317	42	46	799	45	1292	142.4	6.84	1912.72	46	2.172	0.0027287	123.73	2.01645e+08	1.07695e+09	107.72	72.66	5.01611e+07	1.06551e+09	3.28488e+08	5.67185e+07	4.16862e+07	1.15772e+08	1.22178e+09	7.2796e+08	3.69411e+08	1.23781e+08	1.54213e+09	8.62135e+08	7.0132e+07	1.53645e+08	2.31684e+09	1667560779	1.3453e+09	6.33285e+08	2.76828e+08	1.69474e+09	Peak Found	High	High	High	Peak Found	High	High	High
High	Master Protein	P25705	ATP synthase subunit alpha, mitochondrial OS=Homo sapiens OX=9606 GN=ATP5F1A PE=1 SV=1	0	434.977	68	40	1297	40	553	59.7	9.13	3458.16	40	0.789	0.574552	103.74	3.77602e+09	3.03215e+09	69.95	51.96	7.84001e+09	3.83487e+09	1.17139e+09	1.84719e+09	8.94558e+09	1.30395e+09	4.6466e+09	4.44665e+09	1.28368e+09	3.71807e+09	1.98483e+09	3.17386e+09	4.28298e+08	7.81102e+08	2.89676e+09	4.53185e+09	4.60668e+09	3.6569e+09	2.06064e+09	3.52592e+09	High	High	High	High	High	High	High	High
High	Master Protein	P07585	Decorin OS=Homo sapiens OX=9606 GN=DCN PE=1 SV=1	0	434.826	66	35	1565	34	359	39.7	8.54	3683.74	35	0.924	0.995502	112.77	6.99349e+09	4.65539e+09	58.06	64.72	6.08611e+08	6.80382e+09	9.91115e+09	7.45563e+09	6.3432e+08	4.24813e+09	7.46597e+09	5.12524e+09	1.13839e+10	7.18844e+09	4.97738e+09	2.90214e+09	3.52822e+09	2.03523e+09	7.7345e+09	9.94455e+09	4.08468e+09	4.35423e+09	1.16209e+10	1.49085e+10	High	High	High	High	High	High	High	High
High	Master Protein	P09874	Poly [ADP-ribose] polymerase 1 OS=Homo sapiens OX=9606 GN=PARP1 PE=1 SV=4	0	434.182	54	48	546	48	1014	113	8.88	1182.36	48	0.753	0.469521	110.85	3.35045e+08	2.70533e+08	118.38	57.34	1.92521e+09	4.2201e+08	1.51611e+08	1.67958e+08	2.03101e+09	5.49305e+07	4.50794e+08	5.83235e+08	1.50092e+08	2.66001e+08	2.08202e+08	4.31973e+08	6.3672e+07	8.96369e+07	2.45877e+08	5.48316e+08	5.82149e+08	3.41503e+08	2.40324e+08	2.97661e+08	High	High	High	High	High	High	High	High
High	Master Protein	P48681	Nestin OS=Homo sapiens OX=9606 GN=NES PE=1 SV=2	0	432.957	47	58	553	58	1621	177.3	4.36	1307.02	58	1.234	0.257725	97.69	1.80448e+08	3.70986e+08	69.61	53.36	1.20596e+08	3.57831e+08	1.74519e+08	1.76588e+08	9.8814e+07	6.55248e+07	4.20238e+08	6.33879e+08	1.84392e+08	4.51096e+08	2.87659e+08	3.51814e+08	7.77749e+07	1.05101e+08	3.92785e+08	7.18495e+08	5.5567e+08	3.91204e+08	2.97335e+08	5.43245e+08	High	High	High	High	High	High	High	High
High	Master Protein	P05023	Sodium/potassium-transporting ATPase subunit alpha-1 OS=Homo sapiens OX=9606 GN=ATP1A1 PE=1 SV=1	0	430.898	50	51	710	35	1023	112.8	5.49	1766.84	51	0.836	0.818532	111.09	1.9585e+08	3.06302e+08	121.48	59.17	1.89572e+09	1.53127e+08	1.56989e+08	2.44331e+08	1.81084e+09	7.26263e+07	1.56793e+08	5.75769e+08	1.25473e+08	5.40366e+08	3.89323e+08	3.81907e+08	5.71105e+07	6.52676e+07	5.32696e+08	3.87737e+08	5.14356e+08	2.45664e+08	2.14093e+08	1.43764e+08	High	High	High	High	High	High	High	High
High	Master Protein	Q9P2E9	Ribosome-binding protein 1 OS=Homo sapiens OX=9606 GN=RRBP1 PE=1 SV=5	0	430.049	53	53	580	53	1410	152.4	8.6	1283.13	53	0.737	0.424642	105.28	4.18104e+08	3.69067e+08	74.56	48.47	1.33481e+09	5.18787e+08	2.21022e+08	3.3411e+08	1.16115e+09	1.158e+08	4.87036e+08	3.58929e+08	2.29604e+08	7.34369e+08	3.68078e+08	3.64879e+08	1.00887e+08	8.48481e+07	4.55028e+08	6.43566e+08	4.98782e+08	2.5529e+08	3.70058e+08	482294488	High	High	High	High	High	High	High	High
High	Master Protein	Q7Z406	Myosin-14 OS=Homo sapiens OX=9606 GN=MYH14 PE=1 SV=2	0	429.853	34	62	685	40	1995	227.7	5.6	1578.74	62	0.503	0.0493014	115.24	3.6574e+07	1.62914e+07	136.36	64.74	3.40335e+08	21338594	4.08717e+07	6.4382e+07	3.37035e+08	3.27282e+07	2.70755e+07	2.25548e+07	4.10254e+07	2.03076e+07	1.13195e+07	2.96716e+07	4.38778e+06	5.20967e+06	2.83504e+07	19297489	4.39173e+07	1.59324e+07	1.32176e+07	1.66585e+07	High	High	High	High	High	High	High	High
High	Master Protein	Q15084	Protein disulfide-isomerase A6 OS=Homo sapiens OX=9606 GN=PDIA6 PE=1 SV=1	0	427.686	70	27	659	27	440	48.1	5.08	1887.98	27	0.579	0.0993214	115.77	8.46587e+08	6.68494e+08	151.5	46.43	8.02354e+09	7.71262e+08	3.06357e+08	4.80472e+08	8.82775e+09	1.66467e+08	9.75545e+08	9.29267e+08	2.53207e+08	1.11723e+09	1.00822e+09	6.76056e+08	1.70302e+08	1.18813e+08	6.61017e+08	8.86287e+08	9.60056e+08	5.71481e+08	7.74433e+08	6.5448e+08	High	High	High	High	High	High	High	High
High	Master Protein	P00338	L-lactate dehydrogenase A chain OS=Homo sapiens OX=9606 GN=LDHA PE=1 SV=2	0	426.419	88	33	807	31	332	36.7	8.27	1795.48	33	0.938	0.963468	94.72	1.21948e+09	1.12779e+09	40.1	51.48	1.77628e+09	1289269741	6.70677e+08	5.51183e+08	1.54095e+09	7.01815e+08	1.45144e+09	1.47795e+09	6.19865e+08	1.15347e+09	1.39589e+09	9.35541e+08	2.0784e+08	2.76887e+08	1.96537e+09	1.6219e+09	1.26678e+09	1.00406e+09	8.03695e+08	1.28621e+09	High	High	High	High	High	High	High	High
High	Master Protein	P78371	T-complex protein 1 subunit beta OS=Homo sapiens OX=9606 GN=CCT2 PE=1 SV=4	0	426.061	78	36	739	36	535	57.5	6.46	2089.2	36	0.744	0.444273	104.95	9.2493e+08	6.27771e+08	69.37	51.52	1.83277e+09	8.48352e+08	2.53035e+08	3.15271e+08	1.67093e+09	1.97539e+08	1.00842e+09	1.15223e+09	2.69575e+08	1.04466e+09	3.6782e+08	7.2395e+08	1.39966e+08	1.97032e+08	5.68126e+08	1.04774e+09	1.05491e+09	7.12468e+08	5.48052e+08	6.93678e+08	High	High	High	High	High	High	High	High
High	Master Protein	P22626	Heterogeneous nuclear ribonucleoproteins A2/B1 OS=Homo sapiens OX=9606 GN=HNRNPA2B1 PE=1 SV=2	0	424.685	76	35	1172	31	353	37.4	8.95	2587.52	35	0.871	0.83059	113.58	1.76123e+09	1.19611e+09	71.03	69.38	3.31513e+09	1.62825e+09	6.47763e+08	5.51891e+08	3.60138e+09	1.91655e+08	1.90507e+09	3.33619e+09	6.62283e+08	2.32197e+09	5.99513e+08	1.8244e+09	2.79027e+08	6.89048e+08	9.11034e+08	3.48824e+09	2.73082e+09	2.41382e+09	8.18594e+08	1.57039e+09	High	High	High	High	High	High	High	High
High	Master Protein	P52272	Heterogeneous nuclear ribonucleoprotein M OS=Homo sapiens OX=9606 GN=HNRNPM PE=1 SV=3	0	423.783	79	52	907	52	730	77.5	8.7	2308.8	52	1.01	0.758923	114.18	8.80751e+08	6.50829e+08	88.23	67.4	2.88644e+09	1.03244e+09	3.0965e+08	2.59807e+08	2.44651e+09	8.30088e+07	1.1872e+09	1.85748e+09	3.197e+08	7.51345e+08	4.22775e+08	1.42103e+09	1.36548e+08	3.4922e+08	5.91361e+08	1.59083e+09	1.9604e+09	1.24781e+09	6.16984e+08	6.86531e+08	High	High	High	High	High	High	High	High
High	Master Protein	P04844	Dolichyl-diphosphooligosaccharide--protein glycosyltransferase subunit 2 OS=Homo sapiens OX=9606 GN=RPN2 PE=1 SV=3	0	420.8	59	29	475	29	631	69.2	5.69	1708.97	29	0.735	0.41949	109.16	3.31534e+08	3.77545e+08	85.47	52.09	1.52435e+09	2.991e+08	2.27382e+08	2.79411e+08	1.47022e+09	1.25723e+08	3.67486e+08	8.31844e+08	1.72635e+08	1.04826e+09	3.39136e+08	5.33186e+08	1.35343e+08	6.08579e+07	4.51339e+08	4.20303e+08	6.91821e+08	2.79484e+08	4.49097e+08	2.5145e+08	High	High	High	High	High	High	High	High
High	Master Protein	P23141	Liver carboxylesterase 1 OS=Homo sapiens OX=9606 GN=CES1 PE=1 SV=2	0	419.552	71	39	390	39	567	62.5	6.6	830.86	39	1.416	0.0437089	116.16	1.56242e+08	2.78145e+08	121.12	76.55	1.28693e+08	1.79871e+08	3.78849e+07	7.89347e+07	1.35717e+08	9.47996e+08	1.99026e+08	2.62894e+08	4.12518e+07	182089421	3.89202e+08	4.18364e+08	3.43764e+07	5.92073e+07	5.08234e+08	5.88505e+08	6.71636e+08	1.98778e+08	1.31417e+08	8.1806e+07	High	High	High	High	High	High	High	High
High	Master Protein	P04083	Annexin A1 OS=Homo sapiens OX=9606 GN=ANXA1 PE=1 SV=2	0	419.32	81	32	874	32	346	38.7	7.02	2291.49	32	1.127	0.488088	102.9	1.20799e+09	1.32271e+09	48.21	71.55	1.07738e+09	1.6173e+09	5.44486e+08	2.56076e+09	1.25312e+09	1.46943e+09	2.07248e+09	8.61654e+08	5.88566e+08	1.16448e+09	1.20173e+09	667091996	5.65393e+08	5.02311e+08	1.67018e+09	3.04689e+09	9.95838e+08	1.45587e+09	1.809e+09	4.0226e+09	High	High	High	High	High	High	High	High
High	Master Protein	P02452	Collagen alpha-1(I) chain OS=Homo sapiens OX=9606 GN=COL1A1 PE=1 SV=6	0	419.21	38	43	1158	43	1464	138.8	5.8	2952.61	43	0.739	0.42961	124.55	3.19515e+09	2.47468e+09	92.83	74.9	4.55241e+08	7.87553e+09	2.88913e+09	1.35441e+10	3.70892e+08	4.89985e+08	8.57273e+09	2.32922e+09	3.53358e+09	9.55554e+09	2.29033e+09	1.51254e+09	2.60984e+09	1.26685e+09	3.64089e+09	8.97619e+09	2.34652e+09	1.37966e+09	8.101e+09	5.70717e+09	High	High	High	High	High	High	High	High
High	Master Protein	P20774	Mimecan OS=Homo sapiens OX=9606 GN=OGN PE=1 SV=1	0	417.238	48	27	1714	27	298	33.9	5.63	4522.24	27	1.003	0.776032	114.43	9.3208e+09	9.12247e+09	81.92	50.18	4.49323e+08	6.41676e+09	1.34565e+10	1.61155e+10	4.05746e+08	2.80645e+09	7.88793e+09	1.1014e+10	1.38063e+10	2.65457e+10	8.5945e+09	6.23413e+09	8.14452e+09	4.39156e+09	1.22928e+10	1.70856e+10	9.68288e+09	6.09636e+09	1.98018e+10	1.84862e+10	High	High	High	High	High	High	High	High
High	Master Protein	P06737	Glycogen phosphorylase, liver form OS=Homo sapiens OX=9606 GN=PYGL PE=1 SV=4	0	417.054	69	60	421	47	847	97.1	7.17	967.83	60	0.763	0.57509	102.93	2.61787e+08	2.21817e+08	74.59	45.73	8.60297e+08	2.00979e+08	7.89722e+08	1.03311e+08	9.07264e+08	2.08617e+08	2.19066e+08	3.29098e+08	2.77478e+08	2.46983e+08	2.10988e+08	2.13401e+08	3.55016e+07	6.23836e+07	2.88134e+08	3.49894e+08	2.46943e+08	2.34509e+08	1.94931e+08	2.30566e+08	High	High	High	High	High	High	High	High
High	Master Protein	P20591	Interferon-induced GTP-binding protein Mx1 OS=Homo sapiens OX=9606 GN=MX1 PE=1 SV=4	0	414.103	75	37	141	34	662	75.5	5.83	406.96	37	0.541	0.0563274	119.67	3.96987e+07	3.68125e+07	192.24	62.16	1.72635e+09	5.28118e+07	2.31067e+07	1.08519e+07	1.64415e+09	1.54013e+07	5.68503e+07	4.01444e+07	1.90091e+07	3.92581e+07	4.10977e+07	3.35182e+07	3.77367e+06	4.9675e+06	5.26772e+07	6.47094e+07	4.04305e+07	2.10615e+07	1.867e+07	5.14238e+07	High	Peak Found	Peak Found	Peak Found	High	Peak Found	Peak Found	Peak Found
High	Master Protein	P50395	Rab GDP dissociation inhibitor beta OS=Homo sapiens OX=9606 GN=GDI2 PE=1 SV=2	0	408.655	85	41	784	28	445	50.6	6.47	2031.96	41	0.998	0.791172	94.01	3.2445e+08	3.44896e+08	54.38	49.29	5.55202e+08	2.83141e+08	9.91099e+07	2.49866e+08	4.6e+08	1.51096e+08	3.71786e+08	5.80856e+08	1.07055e+08	4.62329e+08	2.82066e+08	4.32756e+08	8.79917e+07	8.65479e+07	4.19641e+08	5.25064e+08	5.98622e+08	3.81635e+08	2.78539e+08	3.11693e+08	High	High	High	High	High	High	High	High
High	Master Protein	P01859	Immunoglobulin heavy constant gamma 2 OS=Homo sapiens OX=9606 GN=IGHG2 PE=1 SV=3	0	408.015	57	22	2543	10	395	43.8	6.52	5968.69	22	0.781	0.551668	101.85	1.14947e+09	1.09874e+09	71.93	61.51	6.29972e+08	1.1633e+09	3.22453e+09	9.97689e+08	6.60945e+08	1.1358e+09	1.59719e+09	9.89101e+08	4.20288e+09	3.31157e+09	9.53625e+08	7.53608e+08	1.01565e+09	2.4773e+08	1.74183e+09	2.52821e+09	1.18863e+09	7.8851e+08	2.987e+09	2.23932e+09	High	High	High	High	High	High	High	High
High	Master Protein	P00387	NADH-cytochrome b5 reductase 3 OS=Homo sapiens OX=9606 GN=CYB5R3 PE=1 SV=3	0	407.745	86	28	559	28	301	34.2	7.59	1807.44	28	0.883	0.869012	106.39	5.34796e+08	6.58876e+08	74.67	43.9	1.7642e+09	4.0093e+08	1.77681e+08	3.97024e+08	1.57141e+09	6.00054e+08	476634200	7.88053e+08	1.98041e+08	1.09427e+09	6.64645e+08	6.53157e+08	1.66825e+08	1.33675e+08	9.24841e+08	7.87218e+08	8.98653e+08	5.68594e+08	6.98538e+08	6.35702e+08	High	High	High	High	High	High	High	High
High	Master Protein	P08727	Keratin, type I cytoskeletal 19 OS=Homo sapiens OX=9606 GN=KRT19 PE=1 SV=4	0	406.493	89	42	725	26	400	44.1	5.14	1897.62	42	1.013	0.751156	134.54	3.99806e+08	3.87713e+08	145.96	99.43	8.80911e+08	3.91397e+08	5.09529e+07	3.875e+09	5.92405e+08	3.27616e+07	4.08397e+08	241440851	4.39023e+07	1.51486e+09	9.59674e+07	1.00681e+09	2.88615e+07	4.31425e+08	1.32067e+08	6.32247e+08	1.45233e+09	1.58255e+09	9.58886e+07	3.4843e+08	High	High	High	High	High	High	High	High
High	Master Protein	P05556	Integrin beta-1 OS=Homo sapiens OX=9606 GN=ITGB1 PE=1 SV=2	0	403.589	52	37	989	37	798	88.4	5.39	2272.64	37	1.528	0.0781141	89.17	1.11912e+09	1.7484e+09	35.62	50.9	1.12282e+09	9.22128e+08	1.09098e+09	4.05623e+08	1.12706e+09	5.09253e+08	1.11544e+09	1.5889e+09	1.24243e+09	1.52996e+09	1.72899e+09	1768025178	3.26415e+08	3.6587e+08	2.657e+09	2.32331e+09	2.42032e+09	1.34912e+09	1.22007e+09	2.49303e+09	High	High	High	High	High	High	High	High
High	Master Protein	Q01518	Adenylyl cyclase-associated protein 1 OS=Homo sapiens OX=9606 GN=CAP1 PE=1 SV=5	0	403.489	77	43	959	41	475	51.9	8.06	2254.96	43	1.188	0.379658	97.25	9.15431e+08	9.45447e+08	47.88	56.4	1.01756e+09	9.70592e+08	4.0722e+08	5.05662e+08	9.63345e+08	1.90216e+08	1.36825e+09	8.98711e+08	4.05172e+08	9.32461e+08	7.50746e+08	6.76814e+08	2.81217e+08	3.54687e+08	1.27789e+09	2.12651e+09	1.19051e+09	1.04625e+09	8.54353e+08	1.73084e+09	High	High	High	High	High	High	High	High
High	Master Protein	Q14974	Importin subunit beta-1 OS=Homo sapiens OX=9606 GN=KPNB1 PE=1 SV=2	0	401.621	70	41	443	41	876	97.1	4.78	1080.73	41	0.992	0.806171	108.89	3.36349e+08	3.76654e+08	56.79	57.89	4.71041e+08	2.51264e+08	1.43897e+08	4.37875e+08	4.11906e+08	9.68934e+07	2.85302e+08	6.83737e+08	1.09088e+08	3.96528e+08	5.78022e+08	3.98157e+08	6.57532e+07	9.59108e+07	6.55954e+08	7.99195e+08	6.19355e+08	3.56312e+08	3.00783e+08	3.07266e+08	High	High	High	High	High	High	High	High
High	Master Protein	P39060	Collagen alpha-1(XVIII) chain OS=Homo sapiens OX=9606 GN=COL18A1 PE=1 SV=5	0	399.813	19	27	662	27	1754	178.1	6.01	1902.53	27	0.868	0.82086	96.98	8.12803e+08	9.41771e+08	78.48	52.21	2.82972e+09	7.5184e+08	7.43522e+08	613961895	3.13189e+09	3.76511e+08	8.7871e+08	7.04683e+08	8.87119e+08	1.29741e+09	1.11449e+09	5.3256e+08	3.54144e+08	2.50566e+08	1.60083e+09	1.33631e+09	7.95818e+08	7.04148e+08	1.46865e+09	1.52714e+09	High	High	High	High	High	High	High	High
High	Master Protein	Q9UPN3	Microtubule-actin cross-linking factor 1, isoforms 1/2/3/4/5 OS=Homo sapiens OX=9606 GN=MACF1 PE=1 SV=4	0	399.377	15	75	219	71	7388	837.8	5.39	444.33	75	0.903	0.862276	103.74	1.81141e+08	1.50365e+08	54.69	62.76	3.32906e+08	1.78278e+08	1.07682e+08	2.41248e+08	3.57787e+08	1.08064e+07	1.39712e+08	1.86508e+08	1.41063e+08	1.84051e+08	1.34477e+08	1.68129e+08	1.07377e+08	3.01558e+07	2.35985e+08	4.19979e+08	2.44099e+08	7.39956e+07	1.3285e+08	2.02373e+08	High	High	Peak Found	High	High	Peak Found	High	High
High	Master Protein	P23229	Integrin alpha-6 OS=Homo sapiens OX=9606 GN=ITGA6 PE=1 SV=5	0	398.66	52	46	552	46	1130	126.5	6.61	1375.42	46	1.447	0.116596	115.5	4.24689e+08	4.40988e+08	59.04	77.99	4.93966e+08	4.2521e+08	1.97721e+08	1.80946e+08	4.24169e+08	1.43177e+08	4.77437e+08	6.33433e+08	1.28418e+08	8.33117e+08	2.08396e+08	9.96127e+08	6.27877e+07	1.70306e+08	2.61648e+08	7.31932e+08	1.43622e+09	8.64463e+08	303599671	6.40549e+08	High	High	High	High	High	High	High	High
High	Master Protein	P00367	Glutamate dehydrogenase 1, mitochondrial OS=Homo sapiens OX=9606 GN=GLUD1 PE=1 SV=2	0	398.624	73	37	762	14	558	61.4	7.8	2104.16	37	0.857	0.929682	92.93	2.39582e+08	2.13e+08	52.16	48.96	3.93628e+08	2.0897e+08	6.61547e+07	1.2284e+08	4.02441e+08	1.63989e+08	2.74679e+08	3.08917e+08	8.78816e+07	3.00034e+08	1.68781e+08	2.10776e+08	4.4909e+07	6.07795e+07	2.15247e+08	3.2539e+08	3.60355e+08	2.70723e+08	1.76281e+08	2.45682e+08	High	High	High	High	High	High	High	High
High	Master Protein	P04843	Dolichyl-diphosphooligosaccharide--protein glycosyltransferase subunit 1 OS=Homo sapiens OX=9606 GN=RPN1 PE=1 SV=1	0	393.389	65	35	733	35	607	68.5	6.38	1951.51	35	0.728	0.398952	115.56	5.75581e+08	6.2782e+08	99.33	52.95	3.38832e+09	5.7679e+08	3.01657e+08	5.36143e+08	3.19041e+09	2.44915e+08	5.74374e+08	1.23651e+09	3.04733e+08	1.57287e+09	6.81248e+08	8.9036e+08	1.2892e+08	1.28628e+08	9.36735e+08	9.08851e+08	1.18055e+09	5.28765e+08	5.78583e+08	5.35989e+08	High	High	High	High	High	High	High	High
High	Master Protein	Q02218	2-oxoglutarate dehydrogenase complex component E1 OS=Homo sapiens OX=9606 GN=OGDH PE=1 SV=3	0	390.723	61	53	443	40	1023	115.9	6.86	1094.07	53	0.94	0.730365	110.99	1.67913e+08	2.36849e+08	82.04	63.47	5.59304e+08	1.6397e+08	5.24316e+07	7.13189e+07	5.25488e+08	1.07822e+08	1.71951e+08	3.66542e+08	5.93785e+07	2.30394e+08	3.46257e+08	2.9099e+08	1.60941e+07	4.41933e+07	4.37832e+08	2.91793e+08	3.32151e+08	1.92781e+08	1.03111e+08	1.55552e+08	High	High	High	High	High	High	High	High
High	Master Protein	P63010	AP-2 complex subunit beta OS=Homo sapiens OX=9606 GN=AP2B1 PE=1 SV=1	0	390.086	67	54	541	31	937	104.5	5.38	1044.58	54	0.821	0.774569	95.38	2.31583e+08	1.90046e+08	53.02	47.32	3.29153e+08	2.3219e+08	9.5535e+07	1.37249e+08	3.29688e+08	4.77522e+07	2.30977e+08	3.18128e+08	9.40639e+07	3.50576e+08	1.69643e+08	1.89917e+08	5.2648e+07	4.4958e+07	2.19709e+08	2.96945e+08	2.97057e+08	1.40213e+08	1.90174e+08	2.2082e+08	High	High	High	High	High	High	High	High
High	Master Protein	P18669	Phosphoglycerate mutase 1 OS=Homo sapiens OX=9606 GN=PGAM1 PE=1 SV=2	0	389.734	85	23	900	17	254	28.8	7.18	2379.12	23	0.936	0.968015	94.41	1.19716e+09	1.11376e+09	41.2	59.61	2.18973e+09	1254705944	8.50349e+08	1.11682e+09	1.38033e+09	3.37639e+08	1.48889e+09	1.37547e+09	7.89967e+08	1.14226e+09	1.16373e+09	7.83305e+08	5.07665e+08	3.06079e+08	1.85178e+09	2.79888e+09	1.47106e+09	7.87416e+08	1.06594e+09	1.47049e+09	High	High	High	High	High	High	High	High
High	Master Protein	Q13509	Tubulin beta-3 chain OS=Homo sapiens OX=9606 GN=TUBB3 PE=1 SV=2	0	388.377	61	25	1376	6	450	50.4	4.93	3334.6	25	0.434	0.032255	105.43	1.48571e+07	6.36251e+06	91.04	75.42	56649938	8435098	2.88186e+06	1.16661e+07	68996706	12421450	4.05573e+07	1.77702e+07	8.87869e+06	2.0402e+07	1.3937e+07	4.37788e+06	4.59413e+06	2.50662e+06	23881059	5.76826e+06	7.01799e+06	5.59167e+06	1.91461e+07	7.69606e+06	High	Peak Found	Peak Found	High	High	High	High	High
High	Master Protein	P19823	Inter-alpha-trypsin inhibitor heavy chain H2 OS=Homo sapiens OX=9606 GN=ITIH2 PE=1 SV=2	0	386.658	43	38	686	38	946	106.4	6.86	1627.38	38	0.593	0.117763	92.86	8.1435e+08	4.76944e+08	37.35	55.19	1.21556e+09	5.28165e+08	1.0289e+09	5.18415e+08	1.19537e+09	4.30448e+08	7.1137e+08	5.56148e+08	1.11706e+09	9.32238e+08	4.27423e+08	3.36257e+08	2.3375e+08	1.02297e+08	6.88052e+08	6.6861e+08	5.32203e+08	3.40454e+08	9.28279e+08	9.67697e+08	High	High	High	High	High	High	High	High
High	Master Protein	P02730	Band 3 anion transport protein OS=Homo sapiens OX=9606 GN=SLC4A1 PE=1 SV=3	0	382.199	45	31	376	31	911	101.7	5.19	989.57	31	0.492	0.0193732	130.34	3.01249e+08	1.67529e+08	158.42	77.63	4.72901e+09	3.00782e+08	1.03177e+08	3.01716e+08	4.39596e+09	7.03657e+08	2.2899e+08	4.13989e+08	6.83706e+07	1.93431e+08	3.98403e+08	9.4966e+07	4.73002e+07	3.61372e+07	5.3484e+08	2.28056e+08	1.18569e+08	1.50992e+08	2.36751e+08	1.85877e+08	High	High	High	High	High	High	High	High
High	Master Protein	P23142	Fibulin-1 OS=Homo sapiens OX=9606 GN=FBLN1 PE=1 SV=4	0	381.109	48	28	735	28	703	77.2	5.22	1873.64	28	1.023	0.724288	102.85	1.14836e+09	1.65468e+09	56.63	69.12	7.38248e+08	1.25118e+09	2.27088e+09	9.55223e+08	7.64543e+08	2.29076e+08	1.39388e+09	1.05399e+09	2.56493e+09	2.11273e+09	3.39954e+09	8.48062e+08	6.05544e+08	3.64539e+08	4.29296e+09	1.98845e+09	1.37693e+09	9.91491e+08	2.81792e+09	2.04052e+09	High	High	High	High	High	High	High	High
High	Master Protein	P51991	Heterogeneous nuclear ribonucleoprotein A3 OS=Homo sapiens OX=9606 GN=HNRNPA3 PE=1 SV=2	0	377.345	54	32	794	30	378	39.6	9.01	1827.47	32	0.976	0.85308	112.66	1.05596e+09	8.63587e+08	57.62	75.01	1.51629e+09	9.98567e+08	7.31309e+08	3.8545e+08	1.43019e+09	1.81295e+08	1.11666e+09	2.07203e+09	4.65555e+08	1.37141e+09	4.82205e+08	1.58933e+09	7.48385e+07	2.83032e+08	6.88894e+08	2.54747e+09	2.11812e+09	1.50914e+09	5.80106e+08	1.08258e+09	High	High	High	High	High	High	High	High
High	Master Protein	P04264	Keratin, type II cytoskeletal 1 OS=Homo sapiens OX=9606 GN=KRT1 PE=1 SV=6	0	376.44	67	45	486	38	644	66	8.12	1024.4	45	0.48	0.0189072	119.05	2.80695e+08	2.27642e+08	102.18	76.84	1.77973e+09	2.04935e+08	2.02138e+08	5.73785e+08	1.81977e+09	1.06363e+08	2.5147e+08	8.88995e+08	2.47456e+08	3.13316e+08	2.19797e+08	1.49489e+08	1.27739e+08	6.03929e+07	2.61103e+08	5.65115e+08	2.35767e+08	1.67553e+08	2.69624e+08	7.64104e+08	High	High	High	High	High	High	High	High
High	Master Protein	O75643	U5 small nuclear ribonucleoprotein 200 kDa helicase OS=Homo sapiens OX=9606 GN=SNRNP200 PE=1 SV=2	0	376.112	38	64	305	64	2136	244.4	6.06	727.11	64	0.686	0.26522	110.87	2.23612e+08	1.53049e+08	63.11	60.76	5.13115e+08	1.89581e+08	3.11026e+08	6.32818e+07	4.68283e+08	3.41114e+07	1.46722e+08	346522032	2.49177e+08	2.0067e+08	156632216	2.95314e+08	3.60455e+07	2.10354e+07	1.5838e+08	1.96882e+08	3.04956e+08	1.49548e+08	1.10839e+08	1.16973e+08	High	High	High	High	High	High	High	High
High	Master Protein	P05787	Keratin, type II cytoskeletal 8 OS=Homo sapiens OX=9606 GN=KRT8 PE=1 SV=7	0	375.114	82	44	833	33	483	53.7	5.59	1692.3	44	1.101	0.542004	131.34	5.62576e+08	7.21424e+08	93.08	95.25	2.08366e+09	5.04308e+08	1.11654e+08	1.13118e+09	1.91729e+09	4.04402e+07	5.50501e+08	5.74917e+08	1.01629e+08	2.25565e+09	1.9046e+08	2.05251e+09	4.41078e+07	4.92448e+08	2.20661e+08	1.05687e+09	2.7018e+09	1.99145e+09	1.36223e+08	1.12663e+09	High	High	High	High	High	High	High	High
High	Master Protein	P01031	Complement C5 OS=Homo sapiens OX=9606 GN=C5 PE=1 SV=4	0	374.879	42	54	458	54	1676	188.2	6.52	796.9	54	0.849	0.810647	86.05	2.95796e+08	2.5837e+08	24.67	53.2	3.26591e+08	2.6195e+08	3.00942e+08	1.86847e+08	3.44185e+08	1.72179e+08	2.7304e+08	3.27914e+08	2.90738e+08	410286326	3.11866e+08	1.78978e+08	1.09556e+08	5.12247e+07	4.1688e+08	2.81678e+08	2.3699e+08	1.13514e+08	3.77535e+08	4.10336e+08	High	High	High	High	High	High	High	High
High	Master Protein	P01833	Polymeric immunoglobulin receptor OS=Homo sapiens OX=9606 GN=PIGR PE=1 SV=4	0	373.67	53	34	728	34	764	83.2	5.74	1776.09	34	0.856	0.926673	134.07	2.83959e+08	1.57931e+08	153.91	172.46	7.60951e+08	7.53355e+07	2.85618e+08	1.11435e+09	7.6903e+08	6.91516e+07	1.00305e+08	1.79385e+08	2.8231e+08	3.8845e+09	7.59843e+07	5.19843e+08	5.37822e+07	9.19198e+08	1.15372e+08	9.10748e+07	8.23041e+08	3.84898e+09	2.16191e+08	7.38954e+07	High	High	High	High	High	High	High	High
High	Master Protein	P13796	Plastin-2 OS=Homo sapiens OX=9606 GN=LCP1 PE=1 SV=6	0	373.158	83	41	611	33	627	70.2	5.43	1484.92	41	0.867	0.819884	96.3	4.74358e+08	3.52829e+08	35.09	73.33	6.31651e+08	3.44457e+08	9.48434e+08	3.63316e+08	5.94983e+08	4.01528e+08	3.88433e+08	4.31394e+08	6.0311e+08	5.21601e+08	3.49414e+08	3.14055e+08	1.30179e+08	1.04856e+08	4.25121e+08	5.8802e+08	3.76805e+08	2.89784e+08	1.17265e+09	356276939	High	High	High	High	High	High	High	High
High	Master Protein	P06727	Apolipoprotein A-IV OS=Homo sapiens OX=9606 GN=APOA4 PE=1 SV=4	0	372.397	81	44	658	42	396	45.3	5.38	1484.74	44	0.435	0.00796974	106.58	7.66484e+08	3.69431e+08	82.93	81.38	1.52907e+09	5.04316e+08	3.03387e+09	6.56019e+08	1.41033e+09	5.17772e+08	5.35892e+08	4.52726e+08	3.30141e+09	8.95549e+08	4.34777e+08	1.99338e+08	1.60707e+08	1.24306e+08	6.44593e+08	8.79417e+08	3.13907e+08	2.73105e+08	6.18319e+08	1.47476e+09	High	High	High	High	High	High	High	High
High	Master Protein	P50454	Serpin H1 OS=Homo sapiens OX=9606 GN=SERPINH1 PE=1 SV=2	0	371.828	62	26	895	26	418	46.4	8.69	2488.47	26	0.564	0.0822928	99.75	1.37389e+09	7.77855e+08	95.2	43	5209791481	1.53569e+09	5.25629e+08	1.18287e+09	5.39154e+09	4.74206e+08	1.70195e+09	1.5223e+09	4.92074e+08	1.23994e+09	7.688e+08	7.87018e+08	1.98843e+08	2.14964e+08	1.05484e+09	9.91419e+08	1.10288e+09	6.43459e+08	7.63894e+08	1.00393e+09	High	High	High	High	High	High	High	High
High	Master Protein	P09651	Heterogeneous nuclear ribonucleoprotein A1 OS=Homo sapiens OX=9606 GN=HNRNPA1 PE=1 SV=5	0	371.579	51	24	812	19	372	38.7	9.13	1751.12	24	0.834	0.713746	114.75	6.35213e+08	4.93433e+08	82.2	69.96	1.62685e+09	4.97847e+08	2.05098e+08	2.10277e+08	1.49748e+09	8.00231e+07	8.10481e+08	1.66445e+09	2.10109e+08	8.583e+08	2.06136e+08	8.90778e+08	9.21116e+07	1.67693e+08	3.47321e+08	1.10331e+09	1.25442e+09	9.79113e+08	4.10376e+08	5.93301e+08	High	High	High	High	High	High	High	High
High	Master Protein	P13489	Ribonuclease inhibitor OS=Homo sapiens OX=9606 GN=RNH1 PE=1 SV=2	0	371.192	90	30	629	30	461	49.9	4.82	1792.62	30	1.474	0.102052	93.91	4.71049e+08	7.24755e+08	45.17	54.74	4.99639e+08	5.69288e+08	3.58941e+08	2.82253e+08	4.44096e+08	1.64447e+08	6.84503e+08	8.96548e+08	3.29235e+08	6.92529e+08	6.83828e+08	7.68131e+08	1.71121e+08	1.84923e+08	8.69336e+08	1.51572e+09	1.02164e+09	5.60458e+08	5.82302e+08	1.01432e+09	High	High	High	High	High	High	High	High
High	Master Protein	P01876	Immunoglobulin heavy constant alpha 1 OS=Homo sapiens OX=9606 GN=IGHA1 PE=1 SV=3	0	370.231	74	22	1175	13	398	42.8	5.64	3921.27	22	0.896	0.908708	102.62	2.17514e+09	2.08891e+09	120.49	51.1	1.10046e+09	1.51471e+09	3.83956e+09	2.86991e+09	1.02137e+09	3.42874e+09	1.64857e+09	5.97677e+08	3.48883e+09	1.46497e+10	2.6538e+09	1.45827e+09	9.86803e+08	5.4682e+08	2.97383e+09	2.03758e+09	2.14154e+09	1.48639e+09	3.91364e+09	3.6928e+09	High	High	High	High	High	High	High	High
High	Master Protein	Q99832	T-complex protein 1 subunit eta OS=Homo sapiens OX=9606 GN=CCT7 PE=1 SV=2	0	369.577	83	38	461	38	543	59.3	7.65	1174.67	38	0.829	0.765448	108.57	2.48989e+08	2.98937e+08	78.31	47.71	8.06558e+08	2.10635e+08	9.68996e+07	1.53904e+08	7.84213e+08	1.08868e+08	2.94328e+08	6.00659e+08	9.44058e+07	4.588e+08	2.7596e+08	3.23605e+08	6.6062e+07	9.47829e+07	3.85349e+08	5.19215e+08	4.32096e+08	3.21761e+08	2.32658e+08	2.77732e+08	High	High	High	High	High	High	High	High
High	Master Protein	Q13200	26S proteasome non-ATPase regulatory subunit 2 OS=Homo sapiens OX=9606 GN=PSMD2 PE=1 SV=3	0	369.092	65	43	400	43	908	100.1	5.2	809.63	43	0.804	0.732941	112.07	2.0135e+08	2.46588e+08	95.88	51.3	9.63833e+08	2.17016e+08	1.20485e+08	1.16619e+08	8.46739e+08	1.02597e+08	1.86815e+08	3.21813e+08	1.22937e+08	2.78426e+08	3.83479e+08	3.07775e+08	4.26154e+07	3.65068e+07	2.79097e+08	2.89031e+08	3.07798e+08	1.88166e+08	1.79981e+08	2.17866e+08	High	High	High	High	High	High	High	High
High	Master Protein	P13797	Plastin-3 OS=Homo sapiens OX=9606 GN=PLS3 PE=1 SV=4	0	368.477	84	43	561	34	630	70.8	5.6	1368.37	43	1.14	0.258957	97.55	1.67928e+08	2.45365e+08	61.33	68.28	1.38682e+08	3.13483e+08	1.02598e+08	1.73218e+08	1.628e+08	5.26788e+07	3.70303e+08	4.66356e+08	1.23223e+08	3.50056e+08	1.57824e+08	2.08832e+08	6.6587e+07	7.5958e+07	2.32572e+08	6.15495e+08	2.93246e+08	2.58862e+08	2.95779e+08	6.11997e+08	High	High	High	High	High	High	High	High
High	Master Protein	P48643	T-complex protein 1 subunit epsilon OS=Homo sapiens OX=9606 GN=CCT5 PE=1 SV=1	0	368.048	77	39	575	38	541	59.6	5.66	1375.52	39	0.759	0.484741	104.77	6.49193e+08	7.42036e+08	53.11	42.03	1.53141e+09	5.77355e+08	5.34799e+08	5.00593e+08	1.38641e+09	2.41464e+08	7.29969e+08	1.19391e+09	5.1055e+08	1.21948e+09	6.83009e+08	7.34614e+08	2.89077e+08	1.99935e+08	8.52347e+08	1.26093e+09	8.50935e+08	6.51362e+08	7.49532e+08	8.39994e+08	High	High	High	High	High	High	High	High
High	Master Protein	P28331	NADH-ubiquinone oxidoreductase 75 kDa subunit, mitochondrial OS=Homo sapiens OX=9606 GN=NDUFS1 PE=1 SV=3	0	367.152	68	40	483	40	727	79.4	6.23	1337.46	40	0.854	0.77802	107.33	3.55786e+08	4.20067e+08	84.94	54.41	1.12473e+09	3.31191e+08	9.22098e+07	1.99437e+08	1.08853e+09	1.42867e+08	3.82206e+08	5.52444e+08	8.76086e+07	4.90694e+08	5.00376e+08	5.74608e+08	5.16141e+07	9.40427e+07	4.95928e+08	5.84024e+08	6.23571e+08	3.36745e+08	2.0557e+08	3.55811e+08	High	High	High	High	High	High	High	High
High	Master Protein	P49411	Elongation factor Tu, mitochondrial OS=Homo sapiens OX=9606 GN=TUFM PE=1 SV=3	0	366.521	75	33	591	33	455	49.8	7.61	1338.04	33	0.803	0.618505	118.44	5.76326e+08	5.28185e+08	109.94	57.72	2.65725e+09	5.39055e+08	1.22753e+08	2.79492e+08	2.35831e+09	1.47621e+08	6.23955e+08	9.13906e+08	1.17079e+08	6.16172e+08	3.82733e+08	5.98157e+08	7.10402e+07	1.85239e+08	5.75678e+08	9.86393e+08	8.39375e+08	5.72538e+08	2.46821e+08	4.87268e+08	High	High	High	High	High	High	High	High
High	Master Protein	P07099	Epoxide hydrolase 1 OS=Homo sapiens OX=9606 GN=EPHX1 PE=1 SV=1	0	366.317	69	40	479	40	455	52.9	7.25	1233.41	40	0.673	0.262639	114.12	4.87642e+08	3.8664e+08	104.75	44.36	2.35106e+09	1.71923e+08	1.82256e+08	3.40684e+08	2.64383e+09	9.2025e+08	2.27356e+08	6.97992e+08	1.93185e+08	9.84567e+08	2.97477e+08	4.20704e+08	2.8619e+08	1.58005e+08	6.22354e+08	503650822	7.79176e+08	3.55334e+08	4.87431e+08	2.70395e+08	High	High	High	High	High	High	High	High
High	Master Protein	P02042	Hemoglobin subunit delta OS=Homo sapiens OX=9606 GN=HBD PE=1 SV=2	0	365.921	100	21	4397	13	147	16	8.05	8859.46	21	0.772	0.525113	92.98	4.41315e+09	3.29633e+09	51.86	61.61	9587178966	3.80276e+09	2.1093e+09	3.31118e+09	10313049427	7.07281e+09	4.2699e+09	6.09956e+09	2.93737e+09	4.56121e+09	5.96778e+09	2.10855e+09	1.37385e+09	1.21569e+09	8.67638e+09	2.46167e+09	3.04724e+09	3.56578e+09	5.95224e+09	6.31018e+09	High	High	High	High	High	High	High	High
High	Master Protein	Q9BXN1	Asporin OS=Homo sapiens OX=9606 GN=ASPN PE=1 SV=2	0	365.776	66	31	1251	31	380	43.4	7.08	3433.51	31	1.068	0.613801	113.57	1.7238e+09	2.41573e+09	80.7	84.65	2.13433e+08	1.5798e+09	3.91087e+09	1.31853e+09	1.37855e+08	1.04975e+09	1.88093e+09	2.0682e+09	4.61432e+09	5.12362e+09	8.32001e+08	3.02159e+09	5.98149e+08	5.10523e+08	1.38955e+09	5.475e+09	4.36285e+09	2.79342e+09	2.08911e+09	8.22274e+09	High	High	High	High	High	High	High	High
High	Master Protein	Q9GZM7	Tubulointerstitial nephritis antigen-like OS=Homo sapiens OX=9606 GN=TINAGL1 PE=1 SV=1	0	365.167	69	25	602	25	467	52.4	6.99	1676.44	25	1.417	0.134324	91.55	4.1068e+08	6.65765e+08	41.94	59.7	4.05118e+08	3.59414e+08	3.69508e+08	3.25683e+08	4.1632e+08	1.70116e+08	4.70761e+08	7.52348e+08	4.83002e+08	8.02269e+08	7.10058e+08	4.19827e+08	2.61564e+08	1.46492e+08	1.10676e+09	1.50243e+09	6.24236e+08	4.57228e+08	9.62948e+08	1.19424e+09	High	High	High	High	High	High	High	High
High	Master Protein	Q07157	Tight junction protein ZO-1 OS=Homo sapiens OX=9606 GN=TJP1 PE=1 SV=3	0	363.79	37	46	312	46	1748	195.3	6.7	749.9	46	1.204	0.355296	108.49	5.35474e+08	5.63788e+08	41.1	65.96	5.79839e+08	9.92343e+08	4.57975e+08	4.53198e+08	4.91842e+08	2.02319e+08	1.00521e+09	7.27591e+08	4.94504e+08	6.86058e+08	3.18261e+08	8.41356e+08	2.09566e+08	2.5815e+08	4.81283e+08	1.6999e+09	1.09522e+09	6.16339e+08	5.15718e+08	9.22305e+08	High	High	High	High	High	Peak Found	High	High
High	Master Protein	P13646	Keratin, type I cytoskeletal 13 OS=Homo sapiens OX=9606 GN=KRT13 PE=1 SV=4	0	362.898	73	39	266	24	458	49.6	4.96	636.88	39	1.094	0.246733	140.24	4.952e+07	4.37728e+07	285.96	52.88	7.33544e+07	4.62888e+07	48571451	4.72362e+09	8.4161e+07	1.14251e+07	5.0487e+07	6.16351e+07	4.24354e+07	2.73184e+07	41058859	7.80745e+07	1.20604e+07	2.56223e+07	4.6206e+07	6.70399e+07	9.01046e+07	9.40055e+07	3.29804e+07	4.14676e+07	Peak Found	Peak Found	Peak Found	High	Peak Found	Peak Found	Peak Found	Peak Found
High	Master Protein	P06744	Glucose-6-phosphate isomerase OS=Homo sapiens OX=9606 GN=GPI PE=1 SV=4	0	362.845	78	37	762	37	558	63.1	8.32	1816.53	37	0.949	0.928751	93.95	6.16482e+08	6.88039e+08	69.23	47.74	1.68919e+09	5.46727e+08	3.66676e+08	3.49232e+08	1.81881e+09	3.47263e+08	7.30368e+08	1.07337e+09	3.78438e+08	6.95137e+08	6.04867e+08	7.9667e+08	1.36499e+08	2.03021e+08	8.86534e+08	1.17514e+09	1.02618e+09	7.03075e+08	6.15576e+08	6.73325e+08	High	High	High	High	High	High	High	High
High	Master Protein	O43852	Calumenin OS=Homo sapiens OX=9606 GN=CALU PE=1 SV=2	0	360.721	72	25	448	25	315	37.1	4.64	1230.38	25	0.585	0.107682	109.52	3.93205e+08	2.61353e+08	102.5	61.76	1.66544e+09	3.59852e+08	1.86046e+08	1.92036e+08	1.54974e+09	5.3398e+07	4.2965e+08	4.61499e+08	1.83314e+08	5.00664e+08	2.41084e+08	2.83327e+08	4.00301e+07	6.7377e+07	3.42431e+08	6.07196e+08	3.75583e+08	2.29069e+08	1.53883e+08	3.15518e+08	High	High	High	High	High	High	High	High
High	Master Protein	Q9BUF5	Tubulin beta-6 chain OS=Homo sapiens OX=9606 GN=TUBB6 PE=1 SV=1	0	360.108	80	26	1090	12	446	49.8	4.88	2637.31	26	1.733	0.000944293	111.51	9.08967e+07	2.29621e+08	80.56	58.51	1.35136e+08	2.84486e+08	4.86447e+07	4.45141e+07	154799205	5.64278e+07	3.4369e+08	1.6158e+08	3.95918e+07	6.11402e+07	2.64598e+08	1.74461e+08	3.86509e+07	4.42287e+07	4.20927e+08	3.59267e+08	2.35646e+08	2.23751e+08	1.14636e+08	2.51005e+08	High	High	High	High	High	High	High	High
High	Master Protein	P30153	Serine/threonine-protein phosphatase 2A 65 kDa regulatory subunit A alpha isoform OS=Homo sapiens OX=9606 GN=PPP2R1A PE=1 SV=4	0	359.02	72	35	599	25	589	65.3	5.11	1493.43	35	0.994	0.802127	95.58	4.2152e+08	4.07195e+08	54.96	53.2	6.81222e+08	4.01126e+08	1.46117e+08	2.2588e+08	5.84311e+08	1.28455e+08	4.42951e+08	5.7673e+08	1.28297e+08	5.1577e+08	3.98125e+08	4.34897e+08	7.65743e+07	9.30117e+07	5.51437e+08	7.45446e+08	5.84473e+08	4.16473e+08	2.61766e+08	3.79684e+08	High	High	High	High	High	High	High	High
High	Master Protein	P31939	Bifunctional purine biosynthesis protein ATIC OS=Homo sapiens OX=9606 GN=ATIC PE=1 SV=3	0	357.119	82	39	448	39	592	64.6	6.71	993.8	39	1.154	0.437426	97.59	3.12343e+08	3.49302e+08	65.11	59.14	605128176	3.12274e+08	9.33089e+07	1.51752e+08	5.89153e+08	9.13085e+07	3.84634e+08	5.09852e+08	9.36133e+07	3.12413e+08	3.18562e+08	5.69161e+08	56097276	8.79025e+07	4.3337e+08	6.11974e+08	7.66826e+08	3.83008e+08	258481950	3.16185e+08	High	High	High	High	High	High	High	High
High	Master Protein	P17655	Calpain-2 catalytic subunit OS=Homo sapiens OX=9606 GN=CAPN2 PE=1 SV=6	0	356.874	63	33	464	33	700	79.9	4.98	1235.93	33	1.387	0.132108	96.47	2.07262e+08	3.51966e+08	54.17	45.57	1.52549e+08	2.2563e+08	1.90389e+08	2.33804e+08	1.69749e+08	5.87022e+07	2.60041e+08	3.87351e+08	1.78287e+08	5.12501e+08	3.53474e+08	3.0016e+08	9.79013e+07	7.42933e+07	4.96156e+08	4.77689e+08	3.50465e+08	2.26108e+08	3.82985e+08	3.55518e+08	High	High	High	High	High	High	High	High
High	Master Protein	P46821	Microtubule-associated protein 1B OS=Homo sapiens OX=9606 GN=MAP1B PE=1 SV=2	0	356.374	33	50	302	48	2468	270.5	4.81	677.38	50	1.223	0.0989583	93.14	1.20299e+08	1.93656e+08	35.73	56.95	1.4821e+08	1.61695e+08	1.18285e+08	4.8133e+07	1.48148e+08	8.82502e+07	2.15783e+08	1.01141e+08	1.21409e+08	1.192e+08	2.10881e+08	1.16109e+08	4.83947e+07	2.94926e+07	3.20534e+08	2.65643e+08	1.77838e+08	1.08581e+08	2.45858e+08	3.08469e+08	High	High	High	High	High	High	High	High
High	Master Protein	P02749	Beta-2-glycoprotein 1 OS=Homo sapiens OX=9606 GN=APOH PE=1 SV=3	0	355.32	69	25	724	25	345	38.3	7.97	1977.17	25	0.678	0.273687	100.96	8.80654e+08	5.52865e+08	46.61	84.45	9.2167e+08	4.41561e+08	1.52146e+09	8.5001e+08	8.83804e+08	8.24701e+08	4.90386e+08	8.77516e+08	1.87055e+09	1.63362e+09	6.86814e+08	7.83346e+06	3.66087e+08	1.88911e+08	9.66888e+08	9.43639e+08	6.69158e+06	4.4504e+08	1.41771e+09	1.58128e+09	High	High	High	High	High	High	High	High
High	Master Protein	P30041	Peroxiredoxin-6 OS=Homo sapiens OX=9606 GN=PRDX6 PE=1 SV=3	0	354.889	83	28	763	28	224	25	6.38	1983.15	28	1.017	0.741225	83.5	1.88301e+09	2.07919e+09	40.34	48.34	2.24896e+09	1.92897e+09	1.0649e+09	6.92249e+08	2.35201e+09	8.73561e+08	2.52208e+09	2.83813e+09	1.67814e+09	1.83814e+09	1.05745e+09	2.10012e+09	4.94614e+08	6.57007e+08	1.60041e+09	3.15588e+09	2.92194e+09	2.26281e+09	2.19859e+09	2.05847e+09	High	High	High	High	High	High	High	High
High	Master Protein	Q8WUM4	Programmed cell death 6-interacting protein OS=Homo sapiens OX=9606 GN=PDCD6IP PE=1 SV=1	0	354.399	65	51	545	51	868	96	6.52	1180.75	51	1.035	0.693568	92.92	3.8982e+08	3.81371e+08	55.78	52.25	6.69667e+08	3.93406e+08	1.27932e+08	2.59912e+08	6.51964e+08	1.18084e+08	4.48261e+08	4.5037e+08	1.35822e+08	3.86267e+08	3.62161e+08	3.69592e+08	7.48763e+07	1.09946e+08	5.32046e+08	7.56518e+08	5.46426e+08	3.93526e+08	3.14421e+08	5.98723e+08	High	High	High	High	High	High	High	High
High	Master Protein	P21589	5'-nucleotidase OS=Homo sapiens OX=9606 GN=NT5E PE=1 SV=1	0	354.231	63	34	583	34	574	63.3	7.03	1414.71	34	1.268	0.26831	98.88	3.98472e+08	6.04961e+08	86.51	49.59	1.68512e+08	4.13223e+08	364582182	7.92681e+08	1.89557e+08	1.08123e+08	5.25527e+08	7.78734e+08	3.84248e+08	1698471299	4.22499e+08	6.04869e+08	2.68232e+08	2.05215e+08	6.05054e+08	7.33125e+08	8.06168e+08	7.81633e+08	1.23838e+09	4.36454e+08	High	High	High	High	High	High	High	High
High	Master Protein	P07814	Bifunctional glutamate/proline--tRNA ligase OS=Homo sapiens OX=9606 GN=EPRS1 PE=1 SV=5	0	352.781	51	54	259	54	1512	170.5	7.33	556.27	54	0.795	0.673312	102.05	1.58081e+08	1.81731e+08	83.18	49.35	6.30576e+08	1.42978e+08	5.71252e+07	1.12123e+08	5.51427e+08	8.08588e+07	1.7478e+08	3.46416e+08	7.71781e+07	2.91499e+08	1.67799e+08	2.37523e+08	5.26947e+07	4.94922e+07	2.68183e+08	2.77574e+08	3.42438e+08	1.80911e+08	1.82556e+08	1.51208e+08	High	High	Peak Found	High	High	High	High	High
High	Master Protein	P21399	Cytoplasmic aconitate hydratase OS=Homo sapiens OX=9606 GN=ACO1 PE=1 SV=3	0	351.586	59	40	420	40	889	98.3	6.68	960.97	40	1.056	0.423349	87.95	2.07518e+08	2.2889e+08	46.6	49.32	2.14369e+08	2.7054e+08	100411351	1.10192e+08	2.00885e+08	1.47146e+08	3.57177e+08	3.47773e+08	9.34943e+07	2.56539e+08	2.38017e+08	2.20113e+08	4.20186e+07	5.40845e+07	3.19419e+08	4.07327e+08	2.91555e+08	2.16952e+08	255300739	2.05409e+08	High	High	High	High	High	High	High	High
High	Master Protein	O75533	Splicing factor 3B subunit 1 OS=Homo sapiens OX=9606 GN=SF3B1 PE=1 SV=3	0	350.563	54	48	253	48	1304	145.7	7.09	544.19	48	0.678	0.238054	111.99	1.45247e+08	1.12157e+08	80.16	58.98	5.39535e+08	1.5447e+08	1.12933e+08	1.10546e+08	5.4734e+08	2.95968e+07	1.85093e+08	3.19055e+08	1.34848e+08	1.36575e+08	1.17259e+08	1.17845e+08	2.64772e+07	1.63372e+07	1.18449e+08	1.82434e+08	2.02441e+08	8.0837e+07	1.07276e+08	5.61875e+07	High	High	High	High	High	Peak Found	High	High
High	Master Protein	P60174	Triosephosphate isomerase OS=Homo sapiens OX=9606 GN=TPI1 PE=1 SV=4	0	350.021	92	24	1080	24	249	26.7	6.9	2971.42	24	0.831	0.704066	93.47	3.43086e+09	3.11081e+09	50.13	64.76	5.77726e+09	3.1277e+09	2.08053e+09	1.59199e+09	5.22147e+09	6.37291e+08	3.7634e+09	4.59923e+09	2.3736e+09	4.6522e+09	1.50112e+09	3.54475e+09	6.99086e+08	9.05214e+08	2.42356e+09	7.39614e+09	5.38566e+09	3.19285e+09	3.03088e+09	3485113770	High	High	High	High	High	High	High	High
High	Master Protein	Q9H4M9	EH domain-containing protein 1 OS=Homo sapiens OX=9606 GN=EHD1 PE=1 SV=2	0	349.023	79	40	529	24	534	60.6	6.83	1242.93	40	1.164	0.232231	85.1	1.87365e+08	2.3585e+08	44.52	46.54	1.85406e+08	231027946	1.23036e+08	9.555e+07	1.77523e+08	4.92444e+07	2.66629e+08	3.31712e+08	1.89344e+08	1.96155e+08	2.01449e+08	162602128	5.00418e+07	6.35774e+07	2.94108e+08	3.4671e+08	2.70858e+08	2.51928e+08	2.20798e+08	3.25599e+08	High	High	High	High	High	High	High	High
High	Master Protein	Q6PCB0	von Willebrand factor A domain-containing protein 1 OS=Homo sapiens OX=9606 GN=VWA1 PE=1 SV=1	0	348.633	61	16	476	16	445	46.8	7.68	1702.49	16	1.048	0.661668	111.84	4.38481e+08	4.11371e+08	57.4	85.2	7.69698e+08	6.61607e+08	3.33907e+08	1.42057e+08	8.05377e+08	8.77649e+07	680756468	5.0519e+08	3.80581e+08	2.22764e+08	1.29939e+09	3.99751e+08	9.09695e+07	7.0351e+07	1470668951	6.97101e+08	4.23328e+08	2.86958e+08	3.30821e+08	5.03736e+08	High	High	High	High	High	High	High	High
High	Master Protein	P14866	Heterogeneous nuclear ribonucleoprotein L OS=Homo sapiens OX=9606 GN=HNRNPL PE=1 SV=2	0	347.435	66	29	488	28	589	64.1	8.22	1308.37	29	0.855	0.7811	110.83	5.7158e+08	3.87534e+08	69.47	68.35	8.62888e+08	5.58116e+08	1.43516e+08	1.74472e+08	8.15547e+08	5.4222e+07	5.85369e+08	1.11183e+09	1.95647e+08	7.15556e+08	2.19112e+08	6.52249e+08	6.49578e+07	1.59054e+08	2.92632e+08	8.91282e+08	1.04203e+09	5.82768e+08	3.44933e+08	4.35395e+08	High	High	High	High	High	High	High	High
High	Master Protein	P51888	Prolargin OS=Homo sapiens OX=9606 GN=PRELP PE=1 SV=1	0	346.655	55	24	1856	24	382	43.8	9.38	4327.54	24	1.18	0.393924	101.6	6.11375e+09	6.0224e+09	49.44	67.34	3.23286e+09	5.69195e+09	1.11857e+10	5.83492e+09	2.91817e+09	3.08261e+09	6.4059e+09	6.53011e+09	1.07554e+10	1.1228e+10	5.72679e+09	4.18024e+09	4.0067e+09	1.58305e+09	8.94144e+09	1.52235e+10	6.33326e+09	4.47763e+09	1.09063e+10	1.82631e+10	High	High	High	High	High	High	High	High
High	Master Protein	Q14766	Latent-transforming growth factor beta-binding protein 1 OS=Homo sapiens OX=9606 GN=LTBP1 PE=1 SV=4	0	346.278	31	43	156	42	1721	186.7	5.96	324.07	43	0.512	0.034108	127.61	6.51005e+07	4.21086e+07	163.19	119.79	1.06296e+09	8.50808e+07	4.98124e+07	1.4915e+07	9.71856e+08	3.92651e+07	9.41138e+07	3.22108e+07	1.20335e+08	2.21973e+07	5.6885e+07	2.60033e+07	1.08735e+07	9.89738e+06	8.69024e+07	3.01489e+08	4.63327e+07	2.64378e+07	3.82696e+07	2.19315e+08	High	High	High	High	High	Peak Found	High	High
High	Master Protein	P32119	Peroxiredoxin-2 OS=Homo sapiens OX=9606 GN=PRDX2 PE=1 SV=5	0	345.993	93	24	635	23	198	21.9	5.97	1723.17	24	0.92	0.981994	87.09	1.60803e+09	1.65489e+09	45.84	43.12	3.19336e+09	1.39607e+09	9.20493e+08	1.00995e+09	3.21206e+09	1.55685e+09	1.66089e+09	2.35457e+09	1.12593e+09	1.86821e+09	1.60205e+09	1.39529e+09	4.9642e+08	5.4424e+08	2.61906e+09	2.39989e+09	1.89724e+09	1.41949e+09	1.70948e+09	1.86468e+09	High	High	High	High	High	High	High	High
High	Master Protein	P53621	Coatomer subunit alpha OS=Homo sapiens OX=9606 GN=COPA PE=1 SV=2	0	341.546	56	48	238	48	1224	138.3	7.66	583.16	48	0.661	0.211191	110.43	9.03703e+07	1.16409e+08	115.64	59.29	6.75353e+08	7.49964e+07	2.66417e+07	1.08896e+08	6.88752e+08	7.37598e+07	7.15723e+07	2.2146e+08	3.52658e+07	2.1001e+08	1.53038e+08	1.48402e+08	2.08237e+07	2.48357e+07	2.17257e+08	1.28891e+08	2.16027e+08	1.05135e+08	8.41303e+07	7.15749e+07	High	High	Peak Found	High	High	High	High	High
High	Master Protein	Q13683	Integrin alpha-7 OS=Homo sapiens OX=9606 GN=ITGA7 PE=1 SV=3	0	340.734	42	34	265	34	1181	128.9	5.73	683.34	34	1.612	0.00114232	111.85	9.06785e+07	1.89285e+08	65.2	89.32	7.7669e+07	1.7132e+08	4.1724e+07	5.16912e+07	8.0547e+07	2.72075e+08	1.90026e+08	1.10722e+08	4.74385e+07	1.02084e+08	2.70177e+08	1.26034e+08	4.44961e+07	1.64462e+07	3.31663e+08	6.19594e+08	2.42969e+08	6.93097e+07	1.47463e+08	6.41348e+08	High	High	High	High	High	High	High	High
High	Master Protein	P04003	C4b-binding protein alpha chain OS=Homo sapiens OX=9606 GN=C4BPA PE=1 SV=2	0	340.401	68	34	331	34	597	67	7.3	701.79	34	0.459	0.00633865	119.75	2.17915e+08	2.088e+08	151.08	72.38	3.38179e+09	1.72456e+08	1.42999e+08	2.03022e+08	3.44019e+09	2.339e+08	1.77294e+08	3.45991e+08	1.65216e+08	5.91737e+08	4.04383e+08	2.26189e+08	2.93324e+07	4.00083e+07	6.05668e+08	1.92748e+08	3.40021e+08	1.17239e+08	1.90657e+08	2.73932e+08	High	High	High	High	High	High	High	High
High	Master Protein	P36871	Phosphoglucomutase-1 OS=Homo sapiens OX=9606 GN=PGM1 PE=1 SV=3	0	340.022	78	40	502	40	562	61.4	6.76	1101.74	40	0.799	0.604299	92.71	3.93031e+08	3.1367e+08	51.26	45.11	7.6981e+08	3.72708e+08	2.45783e+08	2.03573e+08	7.38458e+08	1.36773e+08	4.14461e+08	4.56358e+08	3.06539e+08	4.5902e+08	2.72604e+08	2.98793e+08	1.04136e+08	1.16753e+08	3.29287e+08	5.84866e+08	4.27381e+08	2.63457e+08	3.72367e+08	3.60966e+08	High	High	High	High	High	High	High	High
High	Master Protein	P07195	L-lactate dehydrogenase B chain OS=Homo sapiens OX=9606 GN=LDHB PE=1 SV=2	0	339.779	73	27	830	26	334	36.6	6.05	1692.43	27	1.004	0.774813	104.87	1.33877e+09	1.44428e+09	69.21	53.58	3.74706e+09	1.54949e+09	6.74692e+08	4.88539e+08	3.07962e+09	5.60775e+08	2.16069e+09	2.52706e+09	7.50505e+08	1.1567e+09	1385442281	1.61325e+09	2.342e+08	4.58998e+08	2.06132e+09	2.76897e+09	2.29155e+09	1.50561e+09	1.17555e+09	1.10552e+09	High	High	High	High	High	High	High	High
High	Master Protein	P30837	Aldehyde dehydrogenase X, mitochondrial OS=Homo sapiens OX=9606 GN=ALDH1B1 PE=1 SV=4	0	339.596	73	30	409	26	517	57.2	6.99	1141.17	30	2.281	0.00152513	125.64	1.33599e+08	5.25877e+08	95.52	71.63	2.53704e+08	5.68952e+08	7.32939e+07	5.47399e+07	2.43523e+08	5.47445e+07	6.77914e+08	3.01884e+08	6.51617e+07	7.12586e+07	5.65573e+08	488967270	1.95909e+07	8.53736e+07	776454790	1.03584e+09	5.93042e+08	4.64969e+08	1.36135e+08	1.12137e+09	High	High	High	High	High	High	High	High
High	Master Protein	Q96AC1	Fermitin family homolog 2 OS=Homo sapiens OX=9606 GN=FERMT2 PE=1 SV=1	0	339.039	69	41	603	41	680	77.8	6.7	1287.2	41	1.673	0.0375866	101.06	3.16389e+08	7.61326e+08	63.28	52.9	1.41491e+08	7.17438e+08	4.43807e+08	1.76316e+08	9.49934e+07	1.96525e+08	7.2401e+08	5.54556e+08	3.67327e+08	2.72515e+08	8.17922e+08	7.08647e+08	1.09144e+08	1.40995e+08	1.04462e+09	9.86264e+08	8.79747e+08	4.40043e+08	4.5574e+08	9.44233e+08	High	High	High	High	High	High	High	High
High	Master Protein	Q96KP4	Cytosolic non-specific dipeptidase OS=Homo sapiens OX=9606 GN=CNDP2 PE=1 SV=2	0	337.986	83	31	505	31	475	52.8	5.97	1419.25	31	0.727	0.397375	101.82	6.2388e+08	5.69349e+08	72.98	56.67	1.20676e+09	5.67166e+08	2.59168e+08	3.77195e+08	1.19723e+09	9.5825e+07	6.86265e+08	1.41484e+09	3.27944e+08	1.84539e+09	3.7641e+08	9.32548e+08	1.3181e+08	1.90199e+08	5.35804e+08	6.98806e+08	1.19396e+09	6.66356e+08	6.04994e+08	4.03463e+08	High	High	High	High	High	High	High	High
High	Master Protein	P24752	Acetyl-CoA acetyltransferase, mitochondrial OS=Homo sapiens OX=9606 GN=ACAT1 PE=1 SV=1	0	337.888	79	30	561	30	427	45.2	8.85	1365.79	30	0.829	0.698456	104.73	7.59925e+08	7.49722e+08	82.7	55.12	2.49291e+09	8.38617e+08	4.67986e+08	2.86537e+08	2.39385e+09	2.57398e+08	8.65057e+08	9.72744e+08	5.16002e+08	6.88617e+08	8.76655e+08	6.49191e+08	1.13604e+08	1.41821e+08	1.01194e+09	1.27558e+09	8.6582e+08	6.15141e+08	4.3056e+08	1.06306e+09	High	High	High	High	High	High	High	High
High	Master Protein	P05091	Aldehyde dehydrogenase, mitochondrial OS=Homo sapiens OX=9606 GN=ALDH2 PE=1 SV=2	0	336.848	74	38	596	33	517	56.3	7.05	1439.76	38	0.75	0.461012	98.36	5.80949e+08	5.58949e+08	73.49	48.68	1.5593e+09	5.58702e+08	2.1648e+08	2.9887e+08	1.63546e+09	4.24671e+08	6.04082e+08	8.04238e+08	2.11263e+08	6.60887e+08	5.49339e+08	4.03967e+08	1.03014e+08	1.58711e+08	7.18127e+08	8.72354e+08	5.68726e+08	6.09894e+08	3.66831e+08	687708598	High	High	High	High	High	High	High	High
High	Master Protein	P31948	Stress-induced-phosphoprotein 1 OS=Homo sapiens OX=9606 GN=STIP1 PE=1 SV=1	0	333.186	69	52	677	52	543	62.6	6.8	1104.13	52	0.846	0.752205	94.5	1.28108e+09	1.00181e+09	26.8	50.78	1.06937e+09	8.21186e+08	5.72913e+08	1.19677e+09	1.2177e+09	1.34775e+09	1.46235e+09	1.52364e+09	1.34783e+09	1.64148e+09	3.84397e+08	7.78995e+08	1.81258e+09	8.33879e+08	8.85926e+08	1.49151e+09	1.49759e+09	9.52948e+08	2528063431	1.05317e+09	High	High	High	High	High	High	High	High
High	Master Protein	Q15075	Early endosome antigen 1 OS=Homo sapiens OX=9606 GN=EEA1 PE=1 SV=2	0	333.033	44	54	388	54	1411	162.4	5.68	798.7	54	0.959	0.769468	81.47	2.75102e+08	2.25026e+08	38.9	55.19	2.75967e+08	3.19272e+08	1.84411e+08	2.02608e+08	2.75814e+08	3.36323e+07	3.83666e+08	2.74391e+08	2.28234e+08	3.38517e+08	1.61111e+08	2.24149e+08	6.50847e+07	6.04621e+07	2.16595e+08	4.92111e+08	3.51846e+08	2.25907e+08	2.64428e+08	3.56881e+08	High	High	High	High	High	High	High	High
High	Master Protein	P43121	Cell surface glycoprotein MUC18 OS=Homo sapiens OX=9606 GN=MCAM PE=1 SV=2	0	332.341	55	33	478	33	646	71.6	5.76	1311.84	33	1.1	0.543651	103.91	3.03856e+08	3.70964e+08	43.08	56.86	4.91515e+08	2.94558e+08	2.38497e+08	8.72816e+07	4.95666e+08	4.89606e+08	3.89859e+08	3.13448e+08	2.52979e+08	1.92516e+08	4.11697e+08	3.34261e+08	6.42553e+07	6.21404e+07	525078669	6.33104e+08	5.26072e+08	204084617	2.61813e+08	4.89346e+08	High	High	High	High	High	High	High	High
High	Master Protein	O43294	Transforming growth factor beta-1-induced transcript 1 protein OS=Homo sapiens OX=9606 GN=TGFB1I1 PE=1 SV=2	0	332.339	85	26	483	26	461	49.8	7.03	1451.46	26	2.108	0.00382662	117.48	3.55848e+08	6.59259e+08	51.21	65.56	2.91438e+08	4.07397e+08	4.60721e+08	1.01218e+08	3.10821e+08	4.76358e+07	5.2319e+08	5.01094e+08	4.33672e+08	1.94445e+08	7.81272e+08	5.36476e+08	9.22102e+07	1.43496e+08	8.5643e+08	1.18831e+09	6.82413e+08	6.36891e+08	3.45179e+08	1.52535e+09	High	High	High	High	High	High	High	High
High	Master Protein	P08123	Collagen alpha-2(I) chain OS=Homo sapiens OX=9606 GN=COL1A2 PE=1 SV=7	0	332.051	35	36	933	36	1366	129.2	8.95	2474.56	36	0.631	0.179289	128.73	2.76745e+09	1.3981e+09	79.34	86.37	4.29035e+08	4.41807e+09	2.64383e+09	6.44792e+09	3.06629e+08	1.18226e+08	4.20678e+09	1.3184e+09	2.89686e+09	4.76794e+09	1.12924e+09	8.65588e+08	1.41075e+09	6.3474e+08	1.88607e+09	6.06583e+09	1.38557e+09	6.69497e+08	5.24128e+09	4.1316e+09	High	High	High	High	High	High	High	High
High	Master Protein	Q9NY65	Tubulin alpha-8 chain OS=Homo sapiens OX=9606 GN=TUBA8 PE=1 SV=1	0	331.698	39	19	1119	2	449	50.1	5.06	3230.7	19	0.779	0.545151	83.76	6.10521e+08	4.12782e+08	60.86	54.24	8.59854e+08	652342912	180203232	376556864	1231603867	102168488	951032832	674712768	301535808	571380800	167901840	385840064	221073936	233464896	393526272	878511488	899913920	606550848	528839936	432980480	High	Peak Found	Peak Found	Peak Found	High	Peak Found	Peak Found	Peak Found
High	Master Protein	P63104	14-3-3 protein zeta/delta OS=Homo sapiens OX=9606 GN=YWHAZ PE=1 SV=1	0	331.383	87	32	884	25	245	27.7	4.79	1981.04	32	1.059	0.635152	89.41	1.35474e+09	1.89211e+09	49.88	51.7	1.49397e+09	2.19503e+09	1.22848e+09	9.56268e+08	1.16531e+09	3.5162e+08	2.68343e+09	2.63995e+09	1.02571e+09	2.33075e+09	1.21541e+09	2.00627e+09	3.83811e+08	7.0989e+08	1.88398e+09	3.69315e+09	2.43677e+09	1.90028e+09	1.61981e+09	1.98066e+09	High	High	High	High	High	High	High	High
High	Master Protein	P50895	Basal cell adhesion molecule OS=Homo sapiens OX=9606 GN=BCAM PE=1 SV=2	0	331.193	58	28	480	28	628	67.4	5.81	1342.86	28	1.072	0.606019	115.7	2.82927e+08	5.87037e+08	97.88	51.32	1.68358e+09	2.76847e+08	2.17922e+08	2.36214e+08	1.72571e+09	2.39839e+08	2.8914e+08	6.71826e+08	2.22903e+08	5.29754e+08	5.08216e+08	5.34987e+08	1.58591e+08	8.54908e+07	7.01235e+08	7.51456e+08	7.62849e+08	2.33153e+08	7.82577e+08	6.44151e+08	High	High	High	High	High	High	High	High
High	Master Protein	P08237	ATP-dependent 6-phosphofructokinase, muscle type OS=Homo sapiens OX=9606 GN=PFKM PE=1 SV=2	0	330.308	53	33	314	31	780	85.1	7.99	813.92	33	0.947	0.711138	102.08	1.71047e+08	2.21089e+08	77.49	58.26	5.79837e+08	1.5406e+08	1.51971e+08	1.09214e+08	6.89401e+08	5.71904e+07	1.87484e+08	3.71437e+08	1.56052e+08	2.65381e+08	2.09416e+08	2.62133e+08	3.86077e+07	3.69426e+07	3.74802e+08	4.17266e+08	3.96434e+08	2.33413e+08	1.72309e+08	1.8105e+08	High	High	High	High	High	High	High	High
High	Master Protein	Q5JPE7	BOS complex subunit NOMO2 OS=Homo sapiens OX=9606 GN=NOMO2 PE=1 SV=1	0	329.772	53	42	169	3	1267	139.4	5.76	407.85	42	0.445	0.18478	104.24	4.72114e+06	2.49589e+06	95.51	61.59	21678182	2.57541e+06	1.8851e+06	3.73784e+06	1.9878e+07	1.47022e+06	9.79906e+06	5.96313e+06	1.3843e+06	10817439	2387946	3.11677e+06	3.019e+06	428278	1.89955e+06	2.60872e+06	4.93954e+06	147696	4.70532e+06	2.05348e+06	High	High	Peak Found	High	High	Peak Found	Peak Found	Peak Found
High	Master Protein	P34932	Heat shock 70 kDa protein 4 OS=Homo sapiens OX=9606 GN=HSPA4 PE=1 SV=4	0	329.489	64	44	423	39	840	94.3	5.19	965.35	44	0.888	0.980585	100.98	2.47897e+08	2.63729e+08	76.43	52.57	6.91174e+08	2.17814e+08	1.19561e+08	1.65893e+08	7.49385e+08	5.02545e+07	2.82134e+08	4.36387e+08	1.24516e+08	3.14828e+08	224008894	3.2261e+08	3.57552e+07	6.04249e+07	3.07037e+08	4.27817e+08	4.12149e+08	2.2653e+08	1.86693e+08	3.17803e+08	High	High	High	High	High	High	High	High
High	Master Protein	P16615	Sarcoplasmic/endoplasmic reticulum calcium ATPase 2 OS=Homo sapiens OX=9606 GN=ATP2A2 PE=1 SV=1	0	328.887	44	41	345	33	1042	114.7	5.34	863.98	41	0.707	0.423706	118.72	6.91482e+07	1.00316e+08	107.26	72.5	5.08973e+08	5.31785e+07	2.29241e+07	6.69165e+07	4.42763e+08	5.34222e+07	7.14542e+07	2.31666e+08	1.21933e+07	2.05325e+08	1.91831e+08	1.64068e+08	1.46827e+07	1.49815e+07	2.54442e+08	148303578	1.95418e+08	5.37596e+07	6.05706e+07	67855685	High	High	High	High	High	High	High	High
High	Master Protein	P04792	Heat shock protein beta-1 OS=Homo sapiens OX=9606 GN=HSPB1 PE=1 SV=2	0	328.778	94	22	1563	22	205	22.8	6.4	4471.69	22	1.218	0.335005	87.38	5.01022e+09	6.93401e+09	36.18	52.84	5.32805e+09	7.01465e+09	4.83968e+09	3.793e+09	5.18676e+09	1.49696e+09	7.85834e+09	6.84006e+09	4.22612e+09	4.30787e+09	6.13172e+09	6.41187e+09	1.12195e+09	2.1109e+09	8.50535e+09	1.34618e+10	8.92123e+09	7.49866e+09	4.74623e+09	8.34625e+09	High	High	High	High	High	High	High	High
High	Master Protein	P43243	Matrin-3 OS=Homo sapiens OX=9606 GN=MATR3 PE=1 SV=2	0	328.492	52	35	465	35	847	94.6	6.25	933.96	35	0.997	0.748759	112.28	2.51101e+08	3.04921e+08	82.37	57.14	8.17087e+08	3.19536e+08	1.11821e+08	197322871	6.16083e+08	4.26272e+07	4.29579e+08	8.57971e+08	9.69447e+07	1.76103e+08	1.94496e+08	4.43954e+08	7.76731e+07	1.31074e+08	2.91469e+08	5.84192e+08	6.75727e+08	3.88964e+08	2.46931e+08	3.18995e+08	High	High	High	High	High	High	High	High
High	Master Protein	P31040	Succinate dehydrogenase [ubiquinone] flavoprotein subunit, mitochondrial OS=Homo sapiens OX=9606 GN=SDHA PE=1 SV=2	0	326.384	62	32	412	32	664	72.6	7.39	1034.25	32	0.979	0.729532	113.26	1.92268e+08	3.12958e+08	91.13	53.1	9.74553e+08	1.71852e+08	7.73863e+07	1.67217e+08	8.84594e+08	1.03601e+08	2.15109e+08	5.80716e+08	6.67987e+07	4.93136e+08	3.02997e+08	3.23246e+08	5.86017e+07	9.41015e+07	4.97453e+08	4.78426e+08	4.99033e+08	3.30385e+08	2.14139e+08	2.05148e+08	High	High	High	High	High	High	High	High
High	Master Protein	P54652	Heat shock-related 70 kDa protein 2 OS=Homo sapiens OX=9606 GN=HSPA2 PE=1 SV=1	0	325.169	72	38	746	22	639	70	5.74	1710.24	38	1.549	0.00139481	123.25	1.10575e+08	1.47846e+08	56.36	80.66	2.84353e+08	1.81602e+08	5.48569e+07	9.49425e+07	2.24464e+08	7.75924e+07	1.88747e+08	1.2878e+08	5.47636e+07	9.38137e+07	2.73641e+08	1.48078e+08	1.55645e+07	3.42682e+07	3.5415e+08	4.75521e+08	1.47614e+08	1.33566e+08	8.6649e+07	4.97027e+08	High	High	Peak Found	High	High	High	High	High
High	Master Protein	Q13263	Transcription intermediary factor 1-beta OS=Homo sapiens OX=9606 GN=TRIM28 PE=1 SV=5	0	323.906	67	34	439	34	835	88.5	5.77	1156.87	34	1.012	0.754095	102.98	3.50059e+08	2.70285e+08	61.75	66.28	4.07734e+08	3.56793e+08	1.48949e+08	1.18441e+08	4.28984e+08	5.98439e+07	3.81784e+08	7.66776e+08	2.54485e+08	3.43452e+08	1.74595e+08	5.94522e+08	4.06967e+07	1.02036e+08	2.50294e+08	5.4666e+08	6.79229e+08	4.78488e+08	1.98481e+08	2.91873e+08	High	High	High	High	High	High	High	High
High	Master Protein	O00339	Matrilin-2 OS=Homo sapiens OX=9606 GN=MATN2 PE=1 SV=4	0	323.632	45	33	410	33	956	106.8	6.27	1027.71	33	1.83	0.0166005	107	5.7108e+08	1.70293e+09	81.22	64.83	3.80945e+08	1.95805e+09	1.33408e+09	2.92954e+08	3.49781e+08	4.33109e+07	1.97647e+09	1.12006e+09	6.06489e+08	5.37739e+08	2.53843e+09	1.50865e+09	4.25789e+08	2.4108e+08	3.64228e+09	1.92222e+09	1.97511e+09	9.33696e+08	1.17356e+09	3.3162e+09	High	High	High	High	High	High	High	High
High	Master Protein	P04899	Guanine nucleotide-binding protein G(i) subunit alpha-2 OS=Homo sapiens OX=9606 GN=GNAI2 PE=1 SV=3	0	323.599	76	33	590	18	355	40.4	5.54	1424.85	33	0.995	0.799375	100.74	2.76731e+08	4.07884e+08	58.32	47.09	4.69224e+08	2.56637e+08	2.1004e+08	1.74419e+08	5.81651e+08	2.28593e+08	2.98398e+08	5.8188e+08	2.40422e+08	8.76278e+08	3.73576e+08	4.98168e+08	9.99523e+07	9.12595e+07	5.22451e+08	4.65964e+08	6.37658e+08	3.61979e+08	445341760	2.79508e+08	High	High	High	High	High	High	High	High
High	Master Protein	P31150	Rab GDP dissociation inhibitor alpha OS=Homo sapiens OX=9606 GN=GDI1 PE=1 SV=2	0	323.355	70	31	559	18	447	50.6	5.14	1648.73	31	1.393	0.0510736	99.89	1.68721e+08	2.58962e+08	69.84	52.4	177742433	1.75685e+08	1.13399e+08	7.60596e+07	1.62034e+08	5.85936e+07	2.31348e+08	4.97454e+08	8.82608e+07	2.86253e+08	1.89747e+08	2.94997e+08	4.09449e+07	5.97488e+07	2.68357e+08	4.08415e+08	4.25822e+08	2.49897e+08	2.80939e+08	2.00655e+08	High	High	High	High	High	High	High	High
High	Master Protein	P27338	Amine oxidase [flavin-containing] B OS=Homo sapiens OX=9606 GN=MAOB PE=1 SV=3	0	323.259	74	35	541	30	520	58.7	7.5	1398.61	35	1.586	0.058496	118.91	2.59559e+08	7.46297e+08	95.15	60.87	2.33996e+08	6.04429e+08	8.90683e+07	1.68719e+08	2.34368e+08	2.87457e+08	7.64237e+08	1.44792e+09	1.02626e+08	4.52226e+08	6.60696e+08	8.42989e+08	4.84466e+07	2.03459e+08	8.68776e+08	1.06061e+09	1.19388e+09	9.02634e+08	2.12996e+08	4.75948e+08	High	High	High	High	High	High	High	High
High	Master Protein	P42765	3-ketoacyl-CoA thiolase, mitochondrial OS=Homo sapiens OX=9606 GN=ACAA2 PE=1 SV=2	0	322.498	83	30	309	30	397	41.9	8.09	912.93	30	0.885	0.943411	112.47	1.89154e+08	1.90312e+08	93.16	55.15	6.95909e+08	1.74448e+08	5.55376e+07	9.48247e+07	6.85291e+08	1.17864e+08	2.08225e+08	3.01966e+08	4.44823e+07	2.05099e+08	1.44235e+08	2.10506e+08	3.21778e+07	5.13696e+07	1.82268e+08	3.57553e+08	3.03228e+08	2.2166e+08	1.2989e+08	1.98712e+08	High	High	High	High	High	High	High	High
High	Master Protein	P31930	Cytochrome b-c1 complex subunit 1, mitochondrial OS=Homo sapiens OX=9606 GN=UQCRC1 PE=1 SV=3	0	322.376	62	25	463	24	480	52.6	6.37	1253.41	25	0.877	0.848806	109.42	2.81989e+08	3.55099e+08	98.23	52.97	1.40878e+09	2.59759e+08	9.81339e+07	1.83448e+08	1.24638e+09	2.46563e+08	3.06121e+08	5.09167e+08	1.06975e+08	3.91255e+08	3.19418e+08	3.94766e+08	6.34382e+07	1.05999e+08	4.55644e+08	5.3691e+08	5.50748e+08	4.28969e+08	1.8268e+08	2.43014e+08	High	High	High	High	High	High	High	High
High	Master Protein	P62258	14-3-3 protein epsilon OS=Homo sapiens OX=9606 GN=YWHAE PE=1 SV=1	0	321.501	78	29	1067	26	255	29.2	4.74	2592.6	29	0.925	0.998398	88.06	1.70261e+09	1.25534e+09	48.63	55.14	2.2424e+09	1.79594e+09	7.55542e+08	8.09992e+08	2.03566e+09	2.80617e+08	1.84669e+09	1.85663e+09	7.49599e+08	1.61412e+09	9.51723e+08	1.47363e+09	3.11036e+08	4.14245e+08	1.24004e+09	2.68552e+09	2.14809e+09	1.40162e+09	1.08756e+09	1.27082e+09	High	High	High	High	High	High	High	High
High	Master Protein	P01860	Immunoglobulin heavy constant gamma 3 OS=Homo sapiens OX=9606 GN=IGHG3 PE=1 SV=3	0	320.591	57	22	2107	9	446	49.1	6.87	4598.41	22	0.552	0.0693262	96.94	4.31942e+08	2.74646e+08	66.33	73.53	3.74426e+08	3.98036e+08	1.1777e+09	2.39676e+08	3.55228e+08	5.84315e+08	4.68737e+08	2.27244e+08	1.38587e+09	7.80646e+08	3.57082e+08	1.53205e+08	1.05159e+08	7.04447e+07	4.40618e+08	3.50405e+08	2.15266e+08	1.46391e+08	5.54729e+08	8.24547e+08	High	High	High	High	High	High	High	High
High	Master Protein	Q9NR12	PDZ and LIM domain protein 7 OS=Homo sapiens OX=9606 GN=PDLIM7 PE=1 SV=1	0	319.604	79	29	587	29	457	49.8	8.41	1449.58	29	2.254	0.00176779	119.61	4.06292e+08	1.45932e+09	89.21	61.8	1.02681e+08	1.21793e+09	6.39129e+08	1.50459e+08	5.61969e+07	1.43258e+08	1.41295e+09	9.50459e+08	6.13306e+08	2.69153e+08	1.71023e+09	1.24522e+09	1.53156e+08	2.78756e+08	2.57631e+09	2.44186e+09	1.83404e+09	1.10713e+09	7.57408e+08	2.56129e+09	High	High	High	High	High	High	High	High
High	Master Protein	P24844	Myosin regulatory light polypeptide 9 OS=Homo sapiens OX=9606 GN=MYL9 PE=1 SV=4	0	319.01	84	16	975	8	172	19.8	4.92	2511.32	16	1.856	0.0145248	116.17	1.64095e+09	3.4724e+09	77.63	55.64	1.49105e+08	2.42725e+09	2.87617e+09	3.58318e+08	1.56174e+08	8.13788e+08	2.62195e+09	2.50368e+09	3.71346e+09	1.10937e+09	4.24745e+09	3.15964e+09	4.35161e+08	7.12842e+08	5.88781e+09	4.69521e+09	3.86135e+09	2.78754e+09	1.7609e+09	3.81613e+09	High	High	High	High	High	High	High	High
High	Master Protein	P40227	T-complex protein 1 subunit zeta OS=Homo sapiens OX=9606 GN=CCT6A PE=1 SV=3	0	318.942	66	34	491	34	531	58	6.68	1167.82	34	0.756	0.476837	110.27	5.24763e+08	4.10984e+08	83.57	50.15	1.5201e+09	4.99381e+08	1.93204e+08	1.96774e+08	1.52627e+09	9.47567e+07	5.51435e+08	8.31989e+08	1.60707e+08	8.42545e+08	3.08343e+08	4.79284e+08	9.14452e+07	1.37865e+08	4.01033e+08	6.95232e+08	7.16512e+08	5.10773e+08	3.41115e+08	4.21182e+08	High	High	High	High	High	High	High	High
High	Master Protein	P02766	Transthyretin OS=Homo sapiens OX=9606 GN=TTR PE=1 SV=1	0	318.874	69	12	732	12	147	15.9	5.76	2682.86	12	0.713	0.359275	108.06	1.16977e+09	8.68013e+08	95.55	74.27	6.89211e+08	9.07554e+08	5.30777e+09	1.06668e+09	6.19937e+08	8.08158e+08	1.28283e+09	1.34439e+09	6.11814e+09	3.04855e+09	8.73452e+08	6.27083e+08	6.86511e+08	1.79677e+08	1.27994e+09	2.47996e+09	8.32182e+08	8.62609e+08	3.21019e+09	2.45767e+09	High	High	High	High	High	High	High	High
High	Master Protein	Q96G03	Phosphopentomutase OS=Homo sapiens OX=9606 GN=PGM2 PE=1 SV=4	0	318.455	70	39	386	38	612	68.2	6.73	852.79	39	1.272	0.185465	97.84	2.51538e+08	2.54472e+08	58.08	72.94	2.43656e+08	3.28458e+08	7.79594e+07	1.04124e+08	2.59675e+08	8.53449e+07	3.83312e+08	4.19216e+08	8.10297e+07	2.59892e+08	1.61761e+08	3.6053e+08	5.31882e+07	9.71159e+07	2.34867e+08	8.24584e+08	5.13175e+08	3.86995e+08	2.08334e+08	2.75715e+08	High	High	High	High	High	High	High	High
High	Master Protein	P49368	T-complex protein 1 subunit gamma OS=Homo sapiens OX=9606 GN=CCT3 PE=1 SV=4	0	318.355	74	37	555	37	545	60.5	6.49	1393.29	37	0.884	0.872064	109.77	4.57961e+08	5.0264e+08	90.19	47.58	1.54626e+09	3.99118e+08	1.55079e+08	2.32235e+08	1.71072e+09	1.68922e+08	5.2548e+08	8.35119e+08	1.54539e+08	6.06165e+08	4.54195e+08	5.28716e+08	8.66098e+07	1.32148e+08	6.27262e+08	6.80959e+08	7.95962e+08	5.80654e+08	3.84939e+08	4.77849e+08	High	High	High	High	High	High	High	High
High	Master Protein	O14974	Protein phosphatase 1 regulatory subunit 12A OS=Homo sapiens OX=9606 GN=PPP1R12A PE=1 SV=1	0	318.131	44	49	361	48	1030	115.2	5.4	715.48	49	1.271	0.183751	100.45	1.91012e+08	3.16766e+08	59.17	56.85	1.18013e+08	3.39609e+08	2.02403e+08	74417990	1.37364e+08	2.65906e+07	3.72437e+08	3.37926e+08	1.89163e+08	1.92878e+08	3.21877e+08	3.11736e+08	4.3613e+07	9.70486e+07	4.06366e+08	6.26212e+08	5.06601e+08	2.90606e+08	1.82633e+08	3.22339e+08	Peak Found	High	High	High	High	High	High	High
High	Master Protein	Q9P2B2	Prostaglandin F2 receptor negative regulator OS=Homo sapiens OX=9606 GN=PTGFRN PE=1 SV=2	0	315.156	51	39	387	39	879	98.5	6.61	871.24	39	0.931	0.983136	105.65	3.68873e+08	3.60543e+08	129.39	151.13	1.73562e+09	1.38765e+09	2.32392e+08	1.49092e+08	8.77168e+08	4.91182e+07	4.06332e+09	4.98832e+08	2.72772e+08	2.46184e+08	7.3037e+08	3.84643e+08	7.75558e+07	9.59862e+07	4.89675e+09	2.95599e+09	5.55043e+08	2.94102e+08	2.15214e+08	3.37953e+08	High	High	High	High	High	High	High	High
High	Master Protein	Q07960	Rho GTPase-activating protein 1 OS=Homo sapiens OX=9606 GN=ARHGAP1 PE=1 SV=1	0	314.574	79	30	537	30	439	50.4	6.29	1333.5	30	1.033	0.699076	85.75	4.71838e+08	4.75703e+08	46.31	44.46	4.69919e+08	6.90657e+08	4.83578e+08	2.26694e+08	4.61344e+08	7.38145e+07	8.52472e+08	5.01394e+08	4.07936e+08	4.73763e+08	3.74266e+08	4.48451e+08	1.13757e+08	1.29593e+08	504612301	6.95562e+08	6.01576e+08	4.36619e+08	5.39671e+08	6.63114e+08	High	High	High	High	High	High	High	High
High	Master Protein	Q15019	Septin-2 OS=Homo sapiens OX=9606 GN=SEPTIN2 PE=1 SV=1	0	314.278	80	25	569	24	361	41.5	6.6	1549.34	25	1.066	0.618947	85.56	8.09023e+08	1.0614e+09	48.8	52.64	8.54718e+08	1.64197e+09	6.69664e+08	7.08759e+08	7.6577e+08	2.80713e+08	1.83388e+09	1.08867e+09	6.98428e+08	1.27627e+09	7.15236e+08	9.13222e+08	3.1172e+08	2.55625e+08	9.48347e+08	2.08408e+09	1.25782e+09	1.23141e+09	1.18792e+09	1538714079	High	High	High	High	High	High	High	High
High	Master Protein	P10909	Clusterin OS=Homo sapiens OX=9606 GN=CLU PE=1 SV=1	0	313.574	55	29	827	29	449	52.5	6.27	1900.27	29	0.73	0.404955	103.78	2.97701e+09	2.0851e+09	104.86	49.28	1.80278e+10	1.74589e+09	5.26237e+09	2.2388e+09	1.65566e+10	1.30904e+09	1.98246e+09	1.5169e+09	7.07912e+09	3.95862e+09	2.22538e+09	1.34788e+09	6.77205e+08	5.15935e+08	3.38477e+09	3.32998e+09	1.95366e+09	1.8623e+09	2.54158e+09	3.12958e+09	High	High	High	High	High	High	High	High
High	Master Protein	P53814	Smoothelin OS=Homo sapiens OX=9606 GN=SMTN PE=1 SV=7	0	313.175	54	41	414	41	917	99	9.07	1000.26	41	1.557	0.0674608	122.07	1.64523e+09	1.67155e+09	33.18	59.93	1.26516e+09	1.45322e+09	2.33203e+09	2.09733e+09	1.36921e+09	1.86261e+09	1.41225e+09	1.2151e+09	3.043e+09	2.4368e+09	1.875e+09	1.4327e+09	5.3135e+08	5.43363e+08	2.9585e+09	1.50479e+09	1.85679e+09	9.89629e+08	3.27967e+09	3.7386e+09	Peak Found	High	High	High	Peak Found	High	High	High
High	Master Protein	P49748	Very long-chain specific acyl-CoA dehydrogenase, mitochondrial OS=Homo sapiens OX=9606 GN=ACADVL PE=1 SV=1	0	312.775	69	39	378	39	655	70.3	8.75	887.68	39	0.931	0.983544	93.53	4.77241e+08	5.99775e+08	69.45	52.06	7.67724e+08	443350212	2.19996e+08	2.75251e+08	7.89691e+08	2.95384e+08	5.13723e+08	1.39871e+09	2.68009e+08	1.34522e+09	5.38351e+08	7.55017e+08	1.23159e+08	1.41348e+08	7.86614e+08	8.79064e+08	1.10984e+09	5.8182e+08	6.18285e+08	4.30513e+08	High	High	High	High	High	High	High	High
High	Master Protein	Q6P2Q9	Pre-mRNA-processing-splicing factor 8 OS=Homo sapiens OX=9606 GN=PRPF8 PE=1 SV=2	0	312.697	32	54	262	54	2335	273.4	8.84	501.72	54	0.737	0.444109	104.63	1.62333e+08	1.36995e+08	84.56	59.01	5.6607e+08	1.47849e+08	1.08466e+08	9.0201e+07	5.87654e+08	5.11447e+07	1.78235e+08	3.71608e+08	7.90964e+07	1.87339e+08	1.28379e+08	2.258e+08	2.78673e+07	3.78008e+07	2.2603e+08	2.24436e+08	3.31205e+08	1.46188e+08	1.21754e+08	1.17864e+08	High	High	Peak Found	High	High	High	High	High
High	Master Protein	P50990	T-complex protein 1 subunit theta OS=Homo sapiens OX=9606 GN=CCT8 PE=1 SV=4	0	312.256	78	43	615	43	548	59.6	5.6	1367.85	43	0.729	0.402691	105.76	6.16797e+08	5.36946e+08	81.08	50.13	1.91519e+09	6.10615e+08	2.47804e+08	2.91299e+08	1.95216e+09	2.10161e+08	6.23041e+08	1.00748e+09	2.73625e+08	9.93402e+08	3.84224e+08	6.7401e+08	1.07113e+08	1.27469e+08	5.33063e+08	790048075	9.28676e+08	5.40858e+08	5.30076e+08	5.84464e+08	High	High	High	High	High	High	High	High
High	Master Protein	Q9UHG3	Prenylcysteine oxidase 1 OS=Homo sapiens OX=9606 GN=PCYOX1 PE=1 SV=3	0	312.068	67	26	467	26	505	56.6	6.18	1186.47	26	0.651	0.217376	97.68	4.66698e+08	3.78085e+08	67.43	49.2	1.19889e+09	3.64538e+08	2.29095e+08	2.40422e+08	1.29423e+09	3.85064e+08	5.65638e+08	7.96766e+08	1.74716e+08	6.70677e+08	2.34839e+08	4.2591e+08	1.32077e+08	9.64508e+07	3.59494e+08	4.89455e+08	6.13423e+08	3.97637e+08	5.94062e+08	2.76793e+08	High	High	High	High	High	High	High	High
High	Master Protein	P02511	Alpha-crystallin B chain OS=Homo sapiens OX=9606 GN=CRYAB PE=1 SV=2	0	311.966	98	22	586	22	175	20.1	7.33	1465.06	22	0.729	0.402626	106.61	9.29879e+08	7.16457e+08	102.96	52.59	4.54797e+09	8.75058e+08	9.88134e+08	4.80572e+08	4.87154e+09	8.16499e+08	1.0247e+09	5.36475e+08	8.4976e+08	1.03488e+09	7.45027e+08	3.43449e+08	3.05706e+08	2.45521e+08	9.98456e+08	1.44397e+09	5.65206e+08	6.88984e+08	1.02256e+09	1.06779e+09	High	High	High	High	High	High	High	High
High	Master Protein	P04217	Alpha-1B-glycoprotein OS=Homo sapiens OX=9606 GN=A1BG PE=1 SV=4	0	311.375	62	20	847	20	495	54.2	5.86	2447.6	20	0.673	0.262257	89.92	9.99862e+08	6.40866e+08	43.68	64.98	6.05519e+08	8.38627e+08	1.99568e+09	1.23478e+09	7.00506e+08	6.96376e+08	1.10336e+09	9.06072e+08	1.91082e+09	1.42153e+09	5.64584e+08	5.28982e+08	4.16419e+08	2.02167e+08	7.3394e+08	9.10933e+08	7.27455e+08	4.66864e+08	1.60284e+09	1.79545e+09	High	High	High	High	High	High	High	High
High	Master Protein	P17858	ATP-dependent 6-phosphofructokinase, liver type OS=Homo sapiens OX=9606 GN=PFKL PE=1 SV=6	0	310.748	53	28	254	25	780	85	7.5	651.61	28	0.779	0.546217	110.48	3.08996e+08	3.17449e+08	61.32	43.98	7.53504e+08	1.80087e+08	2.83157e+08	2.05512e+08	7.50637e+08	1.55548e+08	1.69745e+08	4.37536e+08	3.37192e+08	6.18366e+08	3.46924e+08	2.31574e+08	117687326	5.38335e+07	4.66141e+08	3.81583e+08	3.27462e+08	2.38714e+08	3.40397e+08	3.07743e+08	High	High	High	High	High	High	High	High
High	Master Protein	P28838	Cytosol aminopeptidase OS=Homo sapiens OX=9606 GN=LAP3 PE=1 SV=3	0	309.681	73	34	459	34	519	56.1	7.93	961.16	34	0.873	0.838112	108.14	4.81093e+08	4.99514e+08	76.89	48.02	1.41373e+09	5.10341e+08	2.12079e+08	2.24346e+08	1.17978e+09	1.19671e+08	6.13072e+08	5.75938e+08	2.60656e+08	4.53521e+08	4.79159e+08	5.12648e+08	5.34151e+07	1.01777e+08	6.75297e+08	6.62957e+08	5.91781e+08	4.86717e+08	3.7618e+08	5.89969e+08	High	High	High	High	High	High	High	High
High	Master Protein	Q12906	Interleukin enhancer-binding factor 3 OS=Homo sapiens OX=9606 GN=ILF3 PE=1 SV=3	0	308.68	53	38	631	38	894	95.3	8.76	1469.59	38	0.881	0.863017	102.19	5.41119e+08	4.81002e+08	65.59	57.16	1.13594e+09	5.64426e+08	2.38716e+08	3.3927e+08	1.27651e+09	9.19385e+07	641683232	9.06554e+08	2.95248e+08	5.18774e+08	3.4842e+08	6.66111e+08	1.10872e+08	1.44243e+08	4.79758e+08	8.43912e+08	1.03544e+09	5.41777e+08	3.90169e+08	4.8225e+08	High	High	High	High	High	High	High	High
High	Master Protein	Q02790	Peptidyl-prolyl cis-trans isomerase FKBP4 OS=Homo sapiens OX=9606 GN=FKBP4 PE=1 SV=3	0	308.542	70	30	393	30	459	51.8	5.43	917.64	30	0.799	0.65957	108.1	2.92648e+08	2.30756e+08	78.2	66.97	8.90466e+08	2.856e+08	1.46383e+08	1.53971e+08	8.54916e+08	4.99003e+07	2.9987e+08	5.49058e+08	1.75225e+08	3.75171e+08	1.12962e+08	4.6774e+08	6.57644e+07	8.40104e+07	1.73793e+08	4.15969e+08	6.25723e+08	3.48721e+08	2.59452e+08	2.05233e+08	High	High	High	High	High	High	High	High
High	Master Protein	Q99536	Synaptic vesicle membrane protein VAT-1 homolog OS=Homo sapiens OX=9606 GN=VAT1 PE=1 SV=2	0	308.446	70	23	560	23	393	41.9	6.29	1667.31	23	0.94	0.956096	93.54	4.95225e+08	5.85591e+08	56.58	51.1	1.07623e+09	4.29763e+08	3.04151e+08	4.73663e+08	1.06662e+09	2.48588e+08	5.17769e+08	7.06301e+08	2.83548e+08	1.16892e+09	4.17489e+08	4.71869e+08	2.6253e+08	1.33296e+08	6.60378e+08	1.04003e+09	6.37313e+08	5.38068e+08	1.08953e+09	7.57608e+08	High	High	High	High	High	High	High	High
High	Master Protein	Q13724	Mannosyl-oligosaccharide glucosidase OS=Homo sapiens OX=9606 GN=MOGS PE=1 SV=5	0	308.415	63	32	187	32	837	91.9	8.9	509.45	32	0.612	0.0992597	115.18	1.26359e+08	8.32057e+07	117.51	49.09	7.71003e+08	7.96043e+07	4.67981e+07	8.09252e+07	7.79043e+08	2.05693e+08	9.32493e+07	1.71225e+08	3.19871e+07	1.73886e+08	7.51419e+07	1.18191e+08	3.42924e+07	2.89644e+07	8.70613e+07	1.71905e+08	1.46509e+08	7.95209e+07	7.74041e+07	9.23339e+07	High	High	Peak Found	High	High	High	High	High
High	Master Protein	P55084	Trifunctional enzyme subunit beta, mitochondrial OS=Homo sapiens OX=9606 GN=HADHB PE=1 SV=3	0	308.035	73	34	615	34	474	51.3	9.41	1529.18	34	0.838	0.727527	104.7	8.71999e+08	5.6333e+08	71.54	52.16	2.98265e+09	6.20296e+08	2.20107e+09	3.8461e+08	3.06865e+09	9.66447e+08	7.86782e+08	7.57777e+08	1.77917e+09	6.37588e+08	5.33379e+08	5.40139e+08	9.73298e+07	1.93917e+08	8.25727e+08	1.06206e+09	8.80533e+08	5.87517e+08	3.82788e+08	7.82816e+08	High	High	High	High	High	High	High	High
High	Master Protein	Q9UHD8	Septin-9 OS=Homo sapiens OX=9606 GN=SEPTIN9 PE=1 SV=2	0	307.5	69	35	557	35	586	65.4	8.97	1347.16	35	1.132	0.478805	99.65	4.54853e+08	4.81001e+08	51.73	53.95	8.02712e+08	4.34612e+08	2.62084e+08	2.34771e+08	6.93982e+08	8.07447e+07	525031138	4.76037e+08	2.66219e+08	4.9113e+08	5.02969e+08	4.59993e+08	1.42938e+08	1.14275e+08	6.57199e+08	961544518	6.7312e+08	4.27497e+08	3.41303e+08	8.31593e+08	High	High	High	High	High	High	High	High
High	Master Protein	P19013	Keratin, type II cytoskeletal 4 OS=Homo sapiens OX=9606 GN=KRT4 PE=1 SV=5	0	307.35	71	45	152	36	520	56.1	6.61	317.98	45	0.646	0.271793	114.64	8.01568e+07	5.81718e+07	245.7	37.67	8.40688e+07	5.23084e+07	1.44877e+08	3.76708e+09	7.64269e+07	2.96439e+08	4.86235e+07	5.71151e+07	1.53975e+08	4.1536e+07	7.08686e+07	5.72441e+07	1.36794e+07	2.32132e+07	5.15439e+07	63878334	5.91146e+07	5.54723e+07	7.75479e+07	6.64112e+07	Peak Found	Peak Found	Peak Found	High	Peak Found	Peak Found	Peak Found	Peak Found
High	Master Protein	P35222	Catenin beta-1 OS=Homo sapiens OX=9606 GN=CTNNB1 PE=1 SV=1	0	306.991	59	32	347	28	781	85.4	5.86	857	32	0.796	0.704331	103.24	1.45984e+08	1.36589e+08	67.84	64.49	2.6349e+08	1.22168e+08	4.00764e+07	1.29808e+08	2.65798e+08	5.09489e+07	1.64175e+08	3.88397e+08	4.51137e+07	2.38248e+08	1.42113e+08	2.15671e+08	2.56405e+07	4.13201e+07	1.72597e+08	2.05425e+08	3.25691e+08	1.3128e+08	9.26463e+07	6.92055e+07	High	High	High	High	High	High	High	High
High	Master Protein	P45974	Ubiquitin carboxyl-terminal hydrolase 5 OS=Homo sapiens OX=9606 GN=USP5 PE=1 SV=2	0	306.922	57	36	384	35	858	95.7	5.03	935.6	36	0.851	0.772067	102.71	3.32738e+08	2.52076e+08	50.26	53.87	5.32886e+08	3.6626e+08	1.16771e+08	3.02628e+08	4.63729e+08	7.89721e+07	3.96901e+08	3.30307e+08	1.22008e+08	3.35188e+08	1.91273e+08	2.36494e+08	7.7271e+07	6.22206e+07	2.68685e+08	5.13772e+08	3.40827e+08	1.78764e+08	3.09616e+08	3.70233e+08	High	High	High	High	High	High	High	High
High	Master Protein	P51884	Lumican OS=Homo sapiens OX=9606 GN=LUM PE=1 SV=2	0	306.813	54	24	2079	24	338	38.4	6.61	4509.26	24	0.886	0.879348	109.86	1.58858e+10	1.3825e+10	68.97	59.56	2.39699e+09	1.27438e+10	2.67137e+10	2.48539e+10	2.63074e+09	7.0033e+09	1.58126e+10	1.59593e+10	2.5047e+10	3.98197e+10	1.17911e+10	9.64638e+09	1.45529e+10	7.02216e+09	1.59591e+10	2.43029e+10	1.31335e+10	1.01285e+10	3.89547e+10	3.20584e+10	High	High	High	High	High	High	High	High
High	Master Protein	Q15029	116 kDa U5 small nuclear ribonucleoprotein component OS=Homo sapiens OX=9606 GN=EFTUD2 PE=1 SV=1	0	306.676	60	39	314	38	972	109.4	5	733.34	39	0.68	0.245458	110.81	1.57761e+08	1.6383e+08	77.39	62.66	5.43635e+08	1.42446e+08	8.68351e+07	1.03081e+08	5.19894e+08	4.9388e+07	1.74723e+08	4.29643e+08	9.2044e+07	3.20892e+08	1.27477e+08	2.95417e+08	2.97931e+07	4.3334e+07	1.81026e+08	2.89244e+08	3.81276e+08	1.81426e+08	1.20915e+08	1.48267e+08	High	High	High	High	High	High	High	High
High	Master Protein	P17987	T-complex protein 1 subunit alpha OS=Homo sapiens OX=9606 GN=TCP1 PE=1 SV=1	0	306.431	78	33	421	33	556	60.3	6.11	1108.48	33	0.798	0.604022	106.74	3.49639e+08	3.14403e+08	76.96	48.17	9.43574e+08	3.37252e+08	9.79199e+07	1.2849e+08	7.98808e+08	1.31713e+08	3.6248e+08	6.07573e+08	8.04179e+07	5.19981e+08	2.89158e+08	3.68512e+08	6.04816e+07	9.87466e+07	3.86022e+08	4.65699e+08	4.79315e+08	3.41852e+08	2.48685e+08	2.11171e+08	High	High	High	High	High	High	High	High
High	Master Protein	P27816	Microtubule-associated protein 4 OS=Homo sapiens OX=9606 GN=MAP4 PE=1 SV=3	0	306.118	49	47	388	47	1152	120.9	5.43	728.92	47	0.98	0.839289	99.24	3.27869e+08	2.98553e+08	44.11	69.32	3.2209e+08	5.06984e+08	3.07022e+08	1.18351e+08	3.17852e+08	7.02628e+07	5.1569e+08	3.33753e+08	3.39622e+08	3.80463e+08	2.09923e+08	3.29939e+08	7.9977e+07	6.76048e+07	2.70152e+08	8.57759e+08	4.46909e+08	2.57696e+08	3.31882e+08	5.89753e+08	High	High	High	High	High	High	High	High
High	Master Protein	Q92499	ATP-dependent RNA helicase DDX1 OS=Homo sapiens OX=9606 GN=DDX1 PE=1 SV=2	0	305.803	67	42	419	42	740	82.4	7.23	928.68	42	0.918	0.899178	107.11	2.54083e+08	2.90463e+08	80.09	82.36	703406290	2.34215e+08	8.12767e+07	1.16759e+08	6.69231e+08	2.93811e+07	2.75637e+08	4.86526e+08	9.20407e+07	3.75289e+08	2.24646e+08	4.08001e+08	4.84806e+07	9.50055e+07	3.27587e+08	4.76427e+08	1.0258e+09	335985360	1.62655e+08	2.57545e+08	High	High	High	High	High	High	High	High
High	Master Protein	P19338	Nucleolin OS=Homo sapiens OX=9606 GN=NCL PE=1 SV=3	0	304.461	43	41	704	41	710	76.6	4.7	1560.94	41	0.776	0.535862	118.28	9.90557e+08	7.69059e+08	77.21	75.33	2.61157e+09	8.88353e+08	3.96839e+08	6.2912e+08	2.92143e+09	1.91436e+08	1.10452e+09	2.74591e+09	4.28201e+08	1.80809e+09	4.19992e+08	1.50867e+09	1.04802e+08	4.32131e+08	6.77271e+08	2.43025e+09	2.36381e+09	1.79674e+09	5.90957e+08	8.73287e+08	High	High	High	High	High	High	High	High
High	Master Protein	Q16181	Septin-7 OS=Homo sapiens OX=9606 GN=SEPTIN7 PE=1 SV=2	0	304.436	76	33	548	31	437	50.6	8.63	1113.23	33	1.142	0.459581	89.29	2.96625e+08	4.54504e+08	48.87	48.78	3.24405e+08	5.61571e+08	2.0082e+08	2.6955e+08	2.71224e+08	1.11539e+08	6.08687e+08	3.90878e+08	1.92847e+08	5.03459e+08	3.68508e+08	3.88006e+08	1.16166e+08	1.27324e+08	4.92719e+08	8.48726e+08	5.07831e+08	4.27647e+08	4.83048e+08	5.43617e+08	High	High	High	High	High	High	High	High
High	Master Protein	Q00839	Heterogeneous nuclear ribonucleoprotein U OS=Homo sapiens OX=9606 GN=HNRNPU PE=1 SV=6	0	302.97	48	38	601	37	825	90.5	6	1330.06	38	1.066	0.619625	103.44	8.0488e+08	8.00029e+08	70.52	63.92	1.54165e+09	7.72718e+08	331724176	2.99634e+08	1.81338e+09	1.35309e+08	9.06375e+08	1.69587e+09	3.97168e+08	8.3838e+08	5.28699e+08	9.26924e+08	1.38391e+08	2.82363e+08	7.64157e+08	1.93804e+09	1.46236e+09	1.09251e+09	5.36242e+08	8.37585e+08	High	High	High	High	High	High	High	High
High	Master Protein	P35237	Serpin B6 OS=Homo sapiens OX=9606 GN=SERPINB6 PE=1 SV=3	0	302.465	88	27	635	27	376	42.6	5.27	1523.14	27	0.792	0.58562	83.17	6.12818e+08	5.03435e+08	48.38	49.54	6.44731e+08	6.44329e+08	2.76708e+08	2.87182e+08	7.73287e+08	1.49811e+08	7.68542e+08	5.82848e+08	2.7664e+08	8.55533e+08	2.94143e+08	5.09968e+08	1.2469e+08	1.26545e+08	4.51194e+08	8.73907e+08	5.65766e+08	5.15128e+08	4.96985e+08	5.14413e+08	High	High	High	High	High	High	High	High
High	Master Protein	P27348	14-3-3 protein theta OS=Homo sapiens OX=9606 GN=YWHAQ PE=1 SV=1	0	302.159	89	27	679	20	245	27.7	4.78	1522.7	27	1.042	0.677754	81.23	5.22521e+08	5.14438e+08	48.1	42.78	5.48286e+08	4.97967e+08	3.25178e+08	3.61848e+08	5.53643e+08	6.93306e+07	6.16338e+08	9.05056e+08	3.51289e+08	7.90971e+08	3.46808e+08	4.90746e+08	2.1642e+08	2.37791e+08	5.00147e+08	9.18476e+08	7.90921e+08	5.91669e+08	5.29137e+08	5.56664e+08	High	High	High	High	High	High	High	High
High	Master Protein	P09525	Annexin A4 OS=Homo sapiens OX=9606 GN=ANXA4 PE=1 SV=4	0	302.125	82	32	768	31	319	35.9	6.13	1705.48	32	1.156	0.433987	85.01	1.38108e+09	1.4188e+09	47.43	47.84	1.67096e+09	1.25971e+09	5.75731e+08	7.6238e+08	1.76453e+09	3.01124e+08	1.51414e+09	1.59685e+09	7.16585e+08	1.93579e+09	1.23233e+09	1.42409e+09	2.95567e+08	4.16581e+08	1.89804e+09	2.29648e+09	2.00215e+09	1.41352e+09	1.0485e+09	1.88208e+09	High	High	High	High	High	High	High	High
High	Master Protein	Q9Y3Z3	Deoxynucleoside triphosphate triphosphohydrolase SAMHD1 OS=Homo sapiens OX=9606 GN=SAMHD1 PE=1 SV=2	0	301.532	68	39	287	39	626	72.2	7.14	648.93	39	0.838	0.853885	113.87	1.42516e+08	1.8704e+08	129.86	50.99	1.08713e+09	9.72564e+07	6.4751e+07	1.76623e+08	1.13852e+09	1.37427e+08	1.47793e+08	1.31014e+08	7.73989e+07	1.64116e+08	1.99302e+08	1.85704e+08	4.39376e+07	3.92018e+07	3.06373e+08	2.07757e+08	2.2407e+08	1.19573e+08	1.17046e+08	1.88385e+08	High	High	High	High	High	High	High	High
High	Master Protein	Q15155	BOS complex subunit NOMO1 OS=Homo sapiens OX=9606 GN=NOMO1 PE=1 SV=5	0	300.245	52	40	149	1	1222	134.2	5.81	341.81	40	0.743	0.939269	93.29	1.23066e+06	767341	65.81	67.73				743355						2.03742e+06			767341	170536	1.24324e+06				1.85972e+06	673094	Not Found	Not Found	Not Found	Peak Found	High	Not Found	Not Found	Not Found
High	Master Protein	Q6NZI2	Caveolae-associated protein 1 OS=Homo sapiens OX=9606 GN=CAVIN1 PE=1 SV=1	0	298.277	64	25	865	25	390	43.5	5.6	2372.94	25	1.072	0.605592	106.37	2.0291e+09	2.73197e+09	61.34	70.33	7.72228e+08	3.06255e+09	2.02731e+09	1.83524e+09	4.91719e+08	1.18254e+09	3.84958e+09	2.70579e+09	2.03089e+09	5.05084e+09	2.19305e+09	2.09563e+09	7.21247e+08	9.73473e+08	3.2044e+09	8.37927e+09	2.8941e+09	3.25615e+09	2.57892e+09	4250312797	High	High	High	High	High	High	High	High
High	Master Protein	P07384	Calpain-1 catalytic subunit OS=Homo sapiens OX=9606 GN=CAPN1 PE=1 SV=1	0	297.454	58	39	469	39	714	81.8	5.67	1213.64	39	0.959	0.899304	92.31	5.58773e+08	4.94865e+08	42.4	47.13	6.73297e+08	4.31417e+08	3.46814e+08	2.52629e+08	5.79382e+08	214702279	5.38898e+08	6.81446e+08	6.20153e+08	9.53524e+08	3.90735e+08	4.48959e+08	1.18943e+08	1.17283e+08	6.12658e+08	7.67275e+08	7.07517e+08	4.08745e+08	5.82847e+08	5.45466e+08	High	High	High	High	High	High	High	High
High	Master Protein	P38606	V-type proton ATPase catalytic subunit A OS=Homo sapiens OX=9606 GN=ATP6V1A PE=1 SV=2	0	296.817	73	32	311	32	617	68.3	5.52	820.3	32	0.664	0.202784	110.57	1.88081e+08	1.3583e+08	103.23	54.3	7.77067e+08	1.77317e+08	5.36513e+07	9.77695e+07	7.48878e+08	5.66856e+07	1.99497e+08	2.61094e+08	5.27644e+07	2.21117e+08	1.02171e+08	1.66253e+08	1.98439e+07	4.60703e+07	1.28384e+08	2.5071e+08	2.28496e+08	1.50807e+08	9.67376e+07	1.43709e+08	High	High	High	High	High	High	High	High
High	Master Protein	P09104	Gamma-enolase OS=Homo sapiens OX=9606 GN=ENO2 PE=1 SV=3	0	294.969	78	25	641	18	434	47.2	5.03	1797.38	25	0.919	0.980982	102.24	3.96595e+08	4.44851e+08	61.32	57.81	4.01936e+08	3.91325e+08	3.51943e+08	1.57154e+08	4.33393e+08	9.32259e+07	4.85448e+08	1.01131e+09	2.78839e+08	4.40019e+08	3.14677e+08	4.57357e+08	4.74524e+07	8.70105e+07	4.33847e+08	8.40658e+08	5.17352e+08	5.55852e+08	2.90114e+08	4.56134e+08	High	High	High	High	High	High	High	High
High	Master Protein	Q06830	Peroxiredoxin-1 OS=Homo sapiens OX=9606 GN=PRDX1 PE=1 SV=1	0	294.953	95	28	790	24	199	22.1	8.13	1780.53	28	0.888	0.885507	90.21	1.55227e+09	1.62596e+09	55.44	53.03	3.11305e+09	1.61313e+09	1.02064e+09	820896315	3.41344e+09	4.89684e+08	1.94873e+09	2.10478e+09	1.17681e+09	1.49369e+09	7.68476e+08	1.74765e+09	3.70775e+08	5.25034e+08	1.13617e+09	2.77567e+09	2.38513e+09	2.05053e+09	1.51275e+09	1896764659	High	High	High	High	High	High	High	High
High	Master Protein	P61158	Actin-related protein 3 OS=Homo sapiens OX=9606 GN=ACTR3 PE=1 SV=3	0	294.344	76	26	551	26	418	47.3	5.88	1386.43	26	1.219	0.333514	90.33	4.44261e+08	5.42976e+08	49.77	46.2	7.47595e+08	4.0561e+08	1.92261e+08	2.77848e+08	6.96595e+08	1.51353e+08	4.86593e+08	559059712	2.16453e+08	5.12582e+08	5.55452e+08	5.30781e+08	1.24072e+08	1.52511e+08	7.16405e+08	8.07326e+08	7.21867e+08	4.60594e+08	3.69768e+08	6.57051e+08	High	High	High	High	High	High	High	High
High	Master Protein	P41219	Peripherin OS=Homo sapiens OX=9606 GN=PRPH PE=1 SV=2	0	294.181	64	41	777	34	470	53.6	5.47	1502.08	41	0.523	0.0409048	118.44	5.79312e+07	3.75384e+07	147.36	95.78	8.32061e+08	5.99895e+07	5.16976e+07	5.59436e+07	8.21866e+08	1.97618e+08	4.16009e+07	1.47228e+07	5.02283e+07	7.10821e+07	8.05045e+07	2.93084e+07	5.33058e+07	1.28177e+07	1.21965e+08	2.28215e+07	2.41944e+07	1.53937e+07	1.92404e+08	4.80795e+07	High	High	High	High	High	High	High	Peak Found
High	Master Protein	Q9UGI8	Testin OS=Homo sapiens OX=9606 GN=TES PE=1 SV=1	0	294.176	78	35	476	35	421	48	7.68	896.21	35	2.006	0.00657609	108.9	2.46592e+08	4.80791e+08	63.67	67.58	2.36172e+08	3.62444e+08	4.00976e+08	6.18491e+07	1.98583e+08	3.39659e+07	4.12683e+08	2.57473e+08	4.92855e+08	7.95691e+07	7.31599e+08	3.981e+08	8.95596e+07	1.00346e+08	1.19724e+09	9.1565e+08	5.80657e+08	3.28655e+08	2.78566e+08	7.89247e+08	High	High	High	High	High	High	High	High
High	Master Protein	P13647	Keratin, type II cytoskeletal 5 OS=Homo sapiens OX=9606 GN=KRT5 PE=1 SV=3	0	293.855	63	48	288	30	590	62.3	7.74	475.23	48	0.461	0.0103286	121.24	8.91952e+07	5.67643e+07	237.72	60.53	1.83079e+08	9.46439e+07	8.40602e+07	3.95832e+09	1.24563e+08	1.77292e+07	7.92292e+07	7.86515e+07	8.23413e+07	4.12408e+08	5.75351e+07	3.49976e+07	8.88239e+06	2.5282e+07	8.78232e+07	1.41715e+08	5.60038e+07	7.95824e+07	5.18041e+07	7.14624e+07	High	Peak Found	High	High	High	High	High	High
High	Master Protein	Q562R1	Beta-actin-like protein 2 OS=Homo sapiens OX=9606 GN=ACTBL2 PE=1 SV=2	0	293.702	56	22	3317	8	376	42	5.59	4586.21	22	1.444	0.118214	113.34	8.41927e+07	3.92732e+09	138.85	45.76	3.47846e+09	7.00309e+07	1.88387e+09	1.30138e+09	4.00045e+09	1.01218e+08	6.80993e+07	5.66893e+07	2.41116e+07	6.17093e+07	4.09777e+09	4.00094e+09	4.29085e+08	1.30405e+09	5.65614e+09	3.32227e+09	5.32516e+09	3.85505e+09	3.28292e+09	4.70009e+09	High	High	High	High	High	High	High	High
High	Master Protein	Q9P0K7	Ankycorbin OS=Homo sapiens OX=9606 GN=RAI14 PE=1 SV=2	0	292.949	62	48	275	48	980	110	6.21	491.17	48	1.158	0.261978	88.5	2.42286e+08	2.22617e+08	58.25	54.35	2.94425e+08	2.93567e+08	7.59018e+07	8.69146e+07	3.12737e+08	2.35702e+07	3.03808e+08	2.64791e+08	8.6816e+07	2.21693e+08	1.71244e+08	2.7591e+08	4.95331e+07	5.69642e+07	2.56271e+08	3.84435e+08	4.24299e+08	1.93383e+08	1.8469e+08	3.33568e+08	High	High	High	High	High	High	High	High
High	Master Protein	Q9UH99	SUN domain-containing protein 2 OS=Homo sapiens OX=9606 GN=SUN2 PE=1 SV=3	0	292.79	59	28	318	28	717	80.3	6.73	761.65	28	1.285	0.072382	101.47	1.72496e+08	2.11024e+08	59.42	58.64	1.97609e+08	1.82183e+08	8.35335e+07	9.83474e+07	1.63325e+08	7.58297e+07	1.98057e+08	4.0794e+08	7.31041e+07	2.36824e+08	2.6416e+08	2.29991e+08	3.07472e+07	3.78282e+07	3.73917e+08	2.83658e+08	3.84372e+08	1.93622e+08	1.33615e+08	1.64356e+08	High	High	High	High	High	High	High	High
High	Master Protein	P07954	Fumarate hydratase, mitochondrial OS=Homo sapiens OX=9606 GN=FH PE=1 SV=3	0	291.435	67	26	426	26	510	54.6	8.76	1156.24	26	0.803	0.683048	110.91	2.81779e+08	2.6326e+08	102.28	59.1	1.27817e+09	2.70666e+08	1.43716e+08	1.15937e+08	1.12564e+09	9.01435e+07	3.52922e+08	3.81533e+08	1.25398e+08	2.93348e+08	2.44951e+08	2.93222e+08	3.55222e+07	6.56144e+07	3.0708e+08	557408329	4.25809e+08	2.50002e+08	1.67628e+08	2.77221e+08	High	High	High	High	High	High	High	High
High	Master Protein	Q99460	26S proteasome non-ATPase regulatory subunit 1 OS=Homo sapiens OX=9606 GN=PSMD1 PE=1 SV=2	0	290.378	53	35	261	35	953	105.8	5.39	641.49	35	0.822	0.867788	107.69	9.56202e+07	1.39954e+08	95.07	59.96	5.34453e+08	7.77803e+07	8.16004e+07	7.57005e+07	5.44909e+08	6.52599e+07	1.12049e+08	2.56822e+08	49228962	207639949	1.49132e+08	1.57788e+08	3.01303e+07	3.72673e+07	2.36357e+08	2.58552e+08	2.43864e+08	1.31341e+08	9.28291e+07	7.11695e+07	High	High	High	High	High	High	High	High
High	Master Protein	Q13308	Inactive tyrosine-protein kinase 7 OS=Homo sapiens OX=9606 GN=PTK7 PE=1 SV=2	0	290.197	49	34	297	34	1070	118.3	7.09	726.85	34	0.83	0.868495	93.24	1.32167e+08	1.46646e+08	62.13	64.88	1.43959e+08	2.30649e+08	1.15871e+08	1.04716e+08	1.2134e+08	1.27232e+07	2.64444e+08	3.82919e+08	1.04831e+08	2.65131e+08	1.08143e+08	2.31778e+08	2.66592e+07	3.78325e+07	1.50725e+08	2.89971e+08	3.45133e+08	1.83541e+08	1.42678e+08	8.91323e+07	High	High	High	High	High	Peak Found	High	High
High	Master Protein	P54920	Alpha-soluble NSF attachment protein OS=Homo sapiens OX=9606 GN=NAPA PE=1 SV=3	0	290.182	85	24	329	24	295	33.2	5.36	932.01	24	0.855	0.784703	106.11	3.05612e+08	2.80085e+08	79.92	53.89	7.59075e+08	3.36861e+08	1.25338e+08	1.03021e+08	9.00391e+08	1.33099e+08	2.98386e+08	4.13642e+08	1.02439e+08	3.13013e+08	2.89523e+08	2.72713e+08	3.68953e+07	8.07838e+07	3.14858e+08	5.23843e+08	3.73828e+08	2.87655e+08	1.65442e+08	2.65641e+08	High	High	High	High	High	High	High	High
High	Master Protein	Q16531	DNA damage-binding protein 1 OS=Homo sapiens OX=9606 GN=DDB1 PE=1 SV=1	0	289.992	43	41	309	41	1140	126.9	5.26	637.76	41	0.858	0.943736	104.83	1.91493e+08	2.10984e+08	74.56	65.65	6.67539e+08	1.75996e+08	1.12467e+08	9.32794e+07	446711905	8.50036e+07	2.08355e+08	4.78986e+08	9.63666e+07	4.33916e+08	1.98009e+08	3.47982e+08	3.85635e+07	5.44616e+07	2.51902e+08	3.43565e+08	5.10663e+08	2.24809e+08	1.46654e+08	1.17938e+08	High	High	High	High	High	High	High	High
High	Master Protein	P19827	Inter-alpha-trypsin inhibitor heavy chain H1 OS=Homo sapiens OX=9606 GN=ITIH1 PE=1 SV=3	0	289.936	39	25	440	25	911	101.3	6.79	1232.73	25	0.762	0.537836	92.69	2.95925e+08	2.53482e+08	34.23	67.33	2.95422e+08	215326739	4.12626e+08	2.96429e+08	2.90668e+08	3.07627e+08	2.76622e+08	2.37363e+08	4.61879e+08	5.91526e+08	3.39783e+08	1.62256e+08	9.99927e+07	4.38578e+07	4.11158e+08	2.89581e+08	2.21883e+08	1.00114e+08	5.81201e+08	5.42192e+08	High	High	High	High	High	High	High	High
High	Master Protein	Q6UVK1	Chondroitin sulfate proteoglycan 4 OS=Homo sapiens OX=9606 GN=CSPG4 PE=1 SV=2	0	289.815	28	40	169	40	2322	250.4	5.47	427.19	40	1.137	0.154043	104.2	8.78503e+07	9.97804e+07	62.63	81.22	2.21327e+08	1.04173e+08	6.33056e+07	2.56477e+07	2.2062e+08	6.45318e+07	1.71516e+08	1.20334e+08	7.40849e+07	5.43164e+07	2.83057e+08	1.14807e+08	1.02568e+07	1.22534e+07	3.24942e+08	8.43745e+07	1.82258e+08	8.67208e+07	5.39492e+07	1.70192e+08	High	High	High	Peak Found	High	High	High	High
High	Master Protein	O60437	Periplakin OS=Homo sapiens OX=9606 GN=PPL PE=1 SV=4	0	289.3	35	54	186	54	1756	204.6	5.6	350.77	54	0.74	0.433498	105.29	5.21385e+08	1.32999e+09	87.15	63.57	2.18993e+08	1.99625e+09	1.16698e+09	4.95065e+08	1.496e+08	1.31912e+08	2.1671e+09	5.2976e+08	1.78665e+09	5.13142e+08	1.81337e+09	1.07477e+09	4.61951e+08	3.47485e+08	2.9842e+09	2.68685e+09	1.61196e+09	4.92604e+08	1.09734e+09	2.04941e+09	High	High	High	High	High	Peak Found	High	High
High	Master Protein	P23246	Splicing factor, proline- and glutamine-rich OS=Homo sapiens OX=9606 GN=SFPQ PE=1 SV=2	0	288.779	49	33	512	31	707	76.1	9.44	1150.77	33	0.888	0.884515	108.04	3.71453e+08	4.27923e+08	80.09	63.11	1.3241e+09	5.62282e+08	2.02659e+08	2.45388e+08	1.163e+09	1.02065e+08	5.79066e+08	7.29893e+08	1.92167e+08	2.37866e+08	2.34263e+08	5.6867e+08	8.22974e+07	1.74237e+08	3.65307e+08	9.71168e+08	8.07509e+08	5.41216e+08	2.56934e+08	5.01272e+08	High	High	High	High	High	High	High	High
High	Master Protein	P26599	Polypyrimidine tract-binding protein 1 OS=Homo sapiens OX=9606 GN=PTBP1 PE=1 SV=2	0	288.626	64	23	470	20	557	59.6	9.16	1317.22	23	0.979	0.843699	104.97	3.55318e+08	4.21825e+08	48.46	61.48	3.56592e+08	4.7862e+08	3.12595e+08	2.60349e+08	3.53022e+08	6.53372e+07	5.89281e+08	7.71161e+08	3.54047e+08	5.9649e+08	1.57569e+08	4.75152e+08	1.05858e+08	1.37278e+08	2.12664e+08	8.36099e+08	6.44962e+08	4.3482e+08	4.09218e+08	4.4534e+08	High	High	High	High	High	High	High	High
High	Master Protein	P11586	C-1-tetrahydrofolate synthase, cytoplasmic OS=Homo sapiens OX=9606 GN=MTHFD1 PE=1 SV=4	0	288.392	54	39	287	39	935	101.5	7.3	651.93	39	0.969	0.567875	105.56	1.16285e+08	1.79136e+08	106.72	60.9	6.78004e+08	1.06998e+08	42840206	9.01334e+07	7.31589e+08	1.05952e+08	1.40638e+08	3.60174e+08	4.6692e+07	1.26379e+08	1.63463e+08	2.03834e+08	2.76951e+07	3.63346e+07	2.66945e+08	3.49482e+08	2.98129e+08	1.21075e+08	1.04292e+08	1.96312e+08	High	High	High	High	High	High	High	High
High	Master Protein	P02765	Alpha-2-HS-glycoprotein OS=Homo sapiens OX=9606 GN=AHSG PE=1 SV=2	0	287.885	55	19	624	19	367	39.3	5.72	2092.97	19	0.778	0.54205	116.45	6.5288e+08	4.71837e+08	86.34	90.16	3.69897e+08	4.46024e+08	2.8843e+09	1.64993e+09	3.68493e+08	4.74207e+08	5.59157e+08	7.62312e+08	3.11702e+09	1506555247	4.82215e+08	2.43816e+08	4.61681e+08	2.49383e+08	6.42577e+08	1.46158e+09	4.46677e+08	3.75017e+08	1.80296e+09	2.52297e+09	High	High	High	High	High	High	High	High
High	Master Protein	O94788	Retinal dehydrogenase 2 OS=Homo sapiens OX=9606 GN=ALDH1A2 PE=1 SV=3	0	287.758	85	30	359	25	518	56.7	6.05	910.04	30	1.111	0.165364	123.66	5.08731e+07	1.73393e+08	135.11	63.86	2.96422e+07	1.60288e+08	5.07261e+07	2.98208e+07	2.60302e+07	1.5112e+07	2.28589e+08	6.95359e+08	5.10205e+07	2.76689e+08	1.65486e+08	2.99223e+08	2.87686e+07	3.30796e+07	2.06599e+08	3.32045e+08	3.62458e+08	1.81678e+08	1.00386e+08	1.31826e+08	Peak Found	High	High	High	Peak Found	Peak Found	High	High
High	Master Protein	P61978	Heterogeneous nuclear ribonucleoprotein K OS=Homo sapiens OX=9606 GN=HNRNPK PE=1 SV=1	0	287.617	68	29	707	29	463	50.9	5.54	1722.49	29	0.822	0.677943	101.68	1.41111e+09	1.10505e+09	59.36	63.08	2.1093e+09	1.41661e+09	5.2398e+08	5.34072e+08	2.10288e+09	1.52417e+08	1.77102e+09	1.92794e+09	5.65014e+08	1.40562e+09	4.78792e+08	1.40929e+09	2.3902e+08	4.0712e+08	7.00132e+08	2.45975e+09	1.96202e+09	1.38315e+09	1.05953e+09	1.15253e+09	High	High	High	High	High	High	High	High
High	Master Protein	O75874	Isocitrate dehydrogenase [NADP] cytoplasmic OS=Homo sapiens OX=9606 GN=IDH1 PE=1 SV=2	0	287.5	84	33	537	31	414	46.6	7.01	1082.52	33	0.686	0.293502	96.37	5.19868e+08	4.00767e+08	71.46	49.94	1.4735e+09	4.75806e+08	2.04383e+08	3.28702e+08	1.42323e+09	3.65499e+08	5.68009e+08	6.41305e+08	1.82422e+08	8.80221e+08	2.24166e+08	4.05455e+08	1.26085e+08	1.31848e+08	3.27923e+08	7.34052e+08	5.42109e+08	5.30943e+08	5.4304e+08	3.96134e+08	High	High	High	High	High	High	High	High
High	Master Protein	P26641	Elongation factor 1-gamma OS=Homo sapiens OX=9606 GN=EEF1G PE=1 SV=3	0	287.406	80	33	463	33	437	50.1	6.67	1101.53	33	0.812	0.647131	109.48	3.13013e+08	3.21283e+08	91.25	51.42	1.26533e+09	2.97116e+08	1.46645e+08	2.50322e+08	1.34841e+09	1.20951e+08	3.29762e+08	5.77858e+08	1.53312e+08	4.57781e+08	3.45807e+08	3.24689e+08	7.098e+07	1.04647e+08	5.19392e+08	5.82616e+08	5.18429e+08	3.17912e+08	2.36825e+08	3.02598e+08	High	High	High	High	High	High	High	High
High	Master Protein	P22695	Cytochrome b-c1 complex subunit 2, mitochondrial OS=Homo sapiens OX=9606 GN=UQCRC2 PE=1 SV=3	0	285.827	61	22	546	22	453	48.4	8.63	1601.87	22	0.878	0.853194	99.6	4.86486e+08	4.95051e+08	90.82	51.33	1.69073e+09	4.77492e+08	2.12643e+08	2.19399e+08	1.81317e+09	2.59507e+08	4.9565e+08	6.55514e+08	2.12719e+08	5.48585e+08	4.4123e+08	5.46493e+08	5.37965e+07	1.17685e+08	5.74887e+08	6.77121e+08	8.02612e+08	5.05879e+08	3.28855e+08	4.84454e+08	High	High	High	High	High	High	High	High
High	Master Protein	Q9NVA2	Septin-11 OS=Homo sapiens OX=9606 GN=SEPTIN11 PE=1 SV=3	0	285.796	71	33	559	18	429	49.4	6.81	1123.17	33	1.113	0.324606	97	1.94995e+08	2.57677e+08	63.25	60.44	1.61369e+08	5.34368e+08	1.46459e+08	2.35629e+08	1.24862e+08	1.01661e+08	5.40362e+08	2.75671e+08	1.50034e+08	4.43944e+08	2.07394e+08	2.50653e+08	8.84726e+07	7.91366e+07	2.64897e+08	6.91009e+08	3.6693e+08	2.38597e+08	3.27044e+08	4.38323e+08	High	High	High	High	High	High	High	High
High	Master Protein	P58107	Epiplakin OS=Homo sapiens OX=9606 GN=EPPK1 PE=1 SV=3	0	284.941	29	28	264	20	5088	555.3	5.62	797.55	28	2.826	8.884e-07	102.81	9.97191e+06	4.55621e+07	65.69	83.37	1.11797e+07	2.07342e+07	1.11112e+07	1.58016e+07	8.0186e+06	1.14433e+06	2.5107e+07	4.50154e+06	8.94942e+06	6.08675e+06	6.111e+07	5.22209e+07	2.06355e+06	594063	9.35763e+07	7.55459e+07	6.96832e+07	1.24416e+07	4.63048e+06	3.97523e+07	High	High	High	High	Peak Found	Peak Found	High	High
High	Master Protein	P11766	Alcohol dehydrogenase class-3 OS=Homo sapiens OX=9606 GN=ADH5 PE=1 SV=4	0	284.011	84	26	489	26	374	39.7	7.49	1128.9	26	1.38	0.160581	103.28	5.90604e+08	7.79579e+08	59.97	67.13	6.59174e+08	7.59518e+08	3.69087e+08	2.06816e+08	5.29167e+08	1.63983e+08	9.49171e+08	1.3687e+09	3.82209e+08	7.09087e+08	4.31976e+08	1.02344e+09	1.65573e+08	2.2574e+08	7.19257e+08	1.89738e+09	1.69835e+09	8.97369e+08	6.24568e+08	8.4496e+08	High	High	High	High	High	High	High	High
High	Master Protein	Q9BTV4	Transmembrane protein 43 OS=Homo sapiens OX=9606 GN=TMEM43 PE=1 SV=1	0	283.9	62	25	521	25	400	44.8	8.13	1407.19	25	1.12	0.503596	89.52	3.94878e+08	4.76134e+08	55	49.92	5.52638e+08	3.74337e+08	2.65415e+08	2.78284e+08	5.63269e+08	2.01071e+08	4.16546e+08	8.67868e+08	2.84723e+08	9.69869e+08	5.02022e+08	584563002	1.15645e+08	1.28178e+08	728770682	7.64435e+08	8.74047e+08	4.46387e+08	4.51582e+08	4.2714e+08	High	High	High	High	High	High	High	High
High	Master Protein	P02538	Keratin, type II cytoskeletal 6A OS=Homo sapiens OX=9606 GN=KRT6A PE=1 SV=3	0	283.861	61	42	253	3	564	60	8	387.54	42	0.576	0.562517	113.49	2.5557e+06	2.43166e+06	289.66	144.7	3.6083e+06	3.32578e+06	1.10681e+06	3.28892e+08	2.04688e+06	1.5698e+06	2.08737e+06	9144255	972331	3.12911e+06	1.99825e+06		913838	1.58003e+06	1.04647e+06	2.26389e+07		5.40279e+06	2.95906e+06	3669774	Peak Found	Peak Found	Peak Found	High	Peak Found	Peak Found	Peak Found	High
High	Master Protein	Q12905	Interleukin enhancer-binding factor 2 OS=Homo sapiens OX=9606 GN=ILF2 PE=1 SV=2	0	283.857	74	22	378	22	390	43	5.26	1080.12	22	0.746	0.510096	110.68	2.84473e+08	2.06912e+08	72.76	59.52	6.25656e+08	2.53273e+08	1.3211e+08	1.31292e+08	6.6996e+08	6.7166e+07	3.19517e+08	7.17113e+08	100621038	4.36365e+08	1.60444e+08	3.39716e+08	3.33984e+07	7.77616e+07	2.11085e+08	4.0428e+08	4.78998e+08	3.56109e+08	2.02821e+08	1.73002e+08	High	High	High	High	High	High	High	High
High	Master Protein	P09382	Galectin-1 OS=Homo sapiens OX=9606 GN=LGALS1 PE=1 SV=2	0	282.665	96	19	1365	19	135	14.7	5.5	3227.46	19	1.174	0.402516	99.7	6.20018e+09	9.88664e+09	41.86	42.78	6.17137e+09	8.77615e+09	4.96391e+09	4.73469e+09	5.93447e+09	2.92829e+09	1.10338e+10	1.11529e+10	6.22911e+09	1.16642e+10	9.91154e+09	9.07402e+09	2.61098e+09	3.17763e+09	1.36941e+10	1.52845e+10	1.27067e+10	9.86181e+09	8.7307e+09	1.13897e+10	High	High	High	High	High	High	High	High
High	Master Protein	P06748	Nucleophosmin OS=Homo sapiens OX=9606 GN=NPM1 PE=1 SV=2	0	281.831	74	19	552	19	294	32.6	4.78	1568.22	19	0.796	0.597683	99.6	1.15827e+09	9.42657e+08	47.34	70.52	1491074613	1.19834e+09	586642000	6.34776e+08	1.11954e+09	1.46256e+08	1.39448e+09	1.68043e+09	7.12374e+08	1.36396e+09	5.84177e+08	1.24865e+09	1.64904e+08	2.023e+08	8.26664e+08	2.55136e+09	1.69802e+09	1.07492e+09	6.99223e+08	1.08085e+09	High	High	High	High	High	High	High	High
High	Master Protein	Q99714	3-hydroxyacyl-CoA dehydrogenase type-2 OS=Homo sapiens OX=9606 GN=HSD17B10 PE=1 SV=3	0	281.356	89	18	470	18	261	26.9	7.78	1465.41	18	0.757	0.479951	103.89	3.5474e+08	3.45528e+08	87.84	50.58	1.41803e+09	3.03451e+08	1.72774e+08	2.01106e+08	1.19741e+09	1.02548e+08	4.14696e+08	6.38178e+08	1.78935e+08	5.34764e+08	2.27747e+08	4.14947e+08	7.79406e+07	9.51279e+07	331192677	6.13267e+08	5.22288e+08	3.60483e+08	3.25174e+08	3.62833e+08	High	High	High	High	High	High	High	High
High	Master Protein	Q99497	Parkinson disease protein 7 OS=Homo sapiens OX=9606 GN=PARK7 PE=1 SV=2	0	280.4	93	21	604	21	189	19.9	6.79	1567.06	21	0.938	0.960831	95.09	1.21573e+09	1.15935e+09	44.25	61.45	6.56628e+08	1.02745e+09	1.35748e+09	6.33849e+08	1.08878e+09	2.1548e+08	1.75877e+09	1.44655e+09	1.4207e+09	1.6682e+09	4.28474e+08	1.04966e+09	4.60553e+08	4.30977e+08	6.87297e+08	2.66496e+09	1.64885e+09	1.28137e+09	1.2805e+09	1.45634e+09	High	High	High	High	High	High	High	High
High	Master Protein	Q15181	Inorganic pyrophosphatase OS=Homo sapiens OX=9606 GN=PPA1 PE=1 SV=2	0	280.345	89	27	403	26	289	32.6	5.86	962.78	27	0.78	0.583594	108.03	3.10239e+08	2.43354e+08	72.88	72.55	7.15578e+08	2.63619e+08	1.0298e+08	1.22318e+08	7.22512e+08	7.40874e+07	365102700	4.94408e+08	1.18414e+08	3.94032e+08	1.47085e+08	4.52344e+08	2.26577e+07	6.68839e+07	2.1257e+08	5.49519e+08	6.4005e+08	2.78596e+08	1.68466e+08	2.87815e+08	High	High	High	High	High	High	High	High
High	Master Protein	P00918	Carbonic anhydrase 2 OS=Homo sapiens OX=9606 GN=CA2 PE=1 SV=2	0	280.144	79	22	312	22	260	29.2	7.4	681.51	22	0.747	0.453074	110.82	4.13839e+08	4.27176e+08	46.06	74.79	6.60206e+08	3.64665e+08	2.12392e+08	2.17146e+08	5.94267e+08	7.33045e+08	4.69642e+08	5.44068e+08	1.87919e+08	3.21281e+08	8.40206e+08	2.98028e+08	3.77692e+07	5.58216e+07	1.20347e+09	4.2798e+08	4.26374e+08	3.18411e+08	4.54772e+08	7.257e+08	High	High	High	High	High	High	High	High
High	Master Protein	P21291	Cysteine and glycine-rich protein 1 OS=Homo sapiens OX=9606 GN=CSRP1 PE=1 SV=3	0	279.747	79	19	795	19	193	20.6	8.57	1836.28	19	2.751	0.000129421	130.45	1.44969e+09	3.4634e+09	88.13	81.42	2.45303e+08	4.09411e+09	2.69819e+09	4.26118e+08	2.31819e+08	1.88739e+08	4.03509e+09	2.64955e+09	3.14078e+09	7.93191e+08	8.63972e+09	2.68157e+09	2.05454e+08	8.3221e+08	1.11068e+10	8.64624e+09	4.25801e+09	2.81708e+09	1.74582e+09	1.09628e+10	High	High	High	High	High	High	High	High
High	Master Protein	Q14240	Eukaryotic initiation factor 4A-II OS=Homo sapiens OX=9606 GN=EIF4A2 PE=1 SV=2	0	279.28	72	27	495	13	407	46.4	5.48	1129.1	27	0.927	0.811837	105.05	2.48453e+08	2.04392e+08	70.9	55.15	5.07938e+08	3.03329e+08	8.60133e+07	1.10039e+08	5.44824e+08	3.11245e+07	3.36792e+08	3.61215e+08	8.62891e+07	2.03505e+08	1.57651e+08	2.71674e+08	4.06752e+07	7.98238e+07	1.98961e+08	3.59402e+08	4.2672e+08	2.69085e+08	1.5021e+08	209970475	High	High	High	High	High	High	High	High
High	Master Protein	Q8IUX7	Adipocyte enhancer-binding protein 1 OS=Homo sapiens OX=9606 GN=AEBP1 PE=1 SV=1	0	279.088	33	30	420	29	1158	130.8	5.11	1133.14	30	0.871	0.958574	95.68	2.79199e+08	2.10039e+08	34.94	79.79	2.60524e+08	1.80036e+08	3.07984e+08	3.58983e+08	2.99213e+08	5.91208e+07	2.39647e+08	2.0932e+08	3.30512e+08	3.26385e+08	1.73719e+08	2.15298e+08	2.0491e+08	5.85108e+07	215362627	3.78612e+08	1.62591e+08	9.00121e+07	7.99019e+08	3.92787e+08	High	High	High	High	High	High	High	High
High	Master Protein	P08648	Integrin alpha-5 OS=Homo sapiens OX=9606 GN=ITGA5 PE=1 SV=2	0	278.519	36	25	337	25	1049	114.5	5.77	865.23	25	1.375	0.099288	115.79	2.34026e+08	3.01043e+08	69.85	91.06	140943579	3.96502e+08	5.04777e+08	5.57052e+07	1.9713e+08	1.8478e+07	4.9384e+08	1.49783e+08	5.36138e+08	2.77829e+08	889048836	1.76955e+08	6.43057e+07	6.81139e+07	1.29535e+09	4.14495e+08	2.85742e+08	2.02559e+08	3.17163e+08	6.53826e+08	High	High	High	High	High	High	High	High
High	Master Protein	P42224	Signal transducer and activator of transcription 1-alpha/beta OS=Homo sapiens OX=9606 GN=STAT1 PE=1 SV=2	0	278.051	62	36	166	36	750	87.3	6.05	394.01	36	0.713	0.449489	117.5	8.89318e+07	8.98768e+07	164.66	75.52	1.31666e+09	1.1333e+08	5.27532e+07	3.18228e+07	1.33281e+09	3.90621e+07	1.15959e+08	1.13001e+08	3.16638e+07	6.9989e+07	1.7976e+08	8.6587e+07	1.13764e+07	1.34181e+07	2.25866e+08	1.02527e+08	9.32916e+07	5.76449e+07	3.98615e+07	9.81188e+07	High	High	Peak Found	High	High	High	High	High
High	Master Protein	P27695	DNA-(apurinic or apyrimidinic site) endonuclease OS=Homo sapiens OX=9606 GN=APEX1 PE=1 SV=2	0	277.928	75	24	266	24	318	35.5	8.12	687.69	24	1.034	0.485784	106.36	1.88519e+08	2.37958e+08	74.32	65.17	2.18878e+08	2.09062e+08	1.25977e+08	8.62451e+07	1.69995e+08	3.04391e+07	2.41718e+08	5.85359e+08	1.14208e+08	2.99644e+08	1.9882e+08	4.79389e+08	3.59341e+07	6.40705e+07	2.56862e+08	4.41285e+08	5.78168e+08	2.98945e+08	1.60333e+08	2.20445e+08	High	High	High	High	High	High	High	High
High	Master Protein	Q8N2S1	Latent-transforming growth factor beta-binding protein 4 OS=Homo sapiens OX=9606 GN=LTBP4 PE=1 SV=2	0	277.529	25	29	288	29	1624	173.3	5.43	671.48	29	1.106	0.166216	102.72	7.12386e+07	1.73975e+08	80.41	50.06	7.5199e+07	2.91391e+08	6.09313e+07	6.74869e+07	5.79705e+07	2.12116e+07	3.07737e+08	2.14832e+08	4.95388e+07	2.49574e+08	1.57998e+08	2.03051e+08	1.85382e+07	4.66038e+07	1.91567e+08	2.47066e+08	2.55474e+08	1.48407e+08	1.17293e+08	223792132	Peak Found	High	High	High	Peak Found	High	High	High
High	Master Protein	P62873	Guanine nucleotide-binding protein G(I)/G(S)/G(T) subunit beta-1 OS=Homo sapiens OX=9606 GN=GNB1 PE=1 SV=3	0	276.736	73	21	458	12	340	37.4	6	1287.45	21	1.064	0.518253	102.74	2.33048e+08	2.90805e+08	45.05	49.42	3.23727e+08	2.25283e+08	1.00373e+08	1.20946e+08	2.68826e+08	1.54429e+08	2.41081e+08	3.84765e+08	1.07992e+08	3.26508e+08	2.89499e+08	3.21947e+08	4.00339e+07	5.65015e+07	3.8897e+08	3.83379e+08	3.67039e+08	2.92117e+08	2.28629e+08	1.92972e+08	High	High	High	High	High	High	High	High
High	Master Protein	Q9UQE7	Structural maintenance of chromosomes protein 3 OS=Homo sapiens OX=9606 GN=SMC3 PE=1 SV=2	0	276.111	43	44	242	43	1217	141.5	7.18	513.64	44	1.069	0.341161	89.27	1.78675e+08	1.8875e+08	52.88	58.14	174331720	1.93752e+08	1.54968e+08	1.03434e+08	1.83127e+08	5.16546e+07	2.11793e+08	3.78053e+08	7.52106e+07	1.83934e+08	1.58449e+08	2.79589e+08	4.42405e+07	7.57895e+07	2.24845e+08	3.75499e+08	4.11357e+08	2.46426e+08	1.39038e+08	1.35713e+08	High	High	High	High	High	High	High	High
High	Master Protein	P33176	Kinesin-1 heavy chain OS=Homo sapiens OX=9606 GN=KIF5B PE=1 SV=1	0	275.721	60	43	262	33	963	109.6	6.51	628.45	43	1.093	0.190676	100.65	1.04947e+08	1.4873e+08	84.64	52.47	3.46056e+08	1.18902e+08	51144860	4.95039e+07	3.42903e+08	5.61199e+07	1.28329e+08	1.26181e+08	4.47537e+07	92629312	1.60932e+08	1.46034e+08	2.18427e+07	2.88183e+07	2.10134e+08	2.23572e+08	1.85354e+08	9.84735e+07	1.00456e+08	1.51475e+08	High	High	High	High	High	High	High	High
High	Master Protein	P15090	Fatty acid-binding protein, adipocyte OS=Homo sapiens OX=9606 GN=FABP4 PE=1 SV=3	0	275.604	86	18	132	18	132	14.7	7.14	369.97	18	0.698	0.448619	111.45	5.43266e+07	3.60652e+07	251.16	85.07	2.88733e+07	7.60376e+07	5.66031e+07	2.51932e+07	2.608e+07	2.04402e+09	7.69256e+07	3.90092e+07	8.50547e+07	52141682	2.46462e+07	3.00542e+07	2.9818e+07	1.46735e+07	4.32786e+07	1.50831e+08	5.10924e+07	2.82854e+07	1.49468e+08	136727055	Peak Found	High	High	High	Peak Found	High	High	Peak Found
High	Master Protein	Q10567	AP-1 complex subunit beta-1 OS=Homo sapiens OX=9606 GN=AP1B1 PE=1 SV=3	0	275.59	58	46	342	23	949	104.5	5.06	648.35	46	0.724	0.533644	97.98	6.54698e+07	7.06994e+07	85.39	51.8	2.41089e+08	4.63907e+07	4.49951e+07	5.205e+07	2.72956e+08	8.23495e+07	4.80846e+07	8.72494e+07	2.72949e+07	1.04142e+08	6.59564e+07	9.25853e+07	1.2303e+07	1.40373e+07	6.93152e+07	1.15935e+08	1.02508e+08	4.50488e+07	7.56734e+07	7.21112e+07	High	High	High	High	High	High	High	High
High	Master Protein	P30043	Flavin reductase (NADPH) OS=Homo sapiens OX=9606 GN=BLVRB PE=1 SV=3	0	275.258	89	16	455	16	206	22.1	7.65	1486.01	16	0.96	0.8982	76.73	4.96164e+08	5.67689e+08	36.57	51.99	9.71868e+08	4.59637e+08	3.88849e+08	3.75845e+08	8.00037e+08	3.96099e+08	5.35594e+08	6.9086e+08	3.89938e+08	6.99183e+08	5.75878e+08	3.86124e+08	1.41995e+08	1.17868e+08	9.35678e+08	6.29922e+08	5.86825e+08	3.43878e+08	5.59617e+08	8.07746e+08	High	High	High	High	High	High	High	High
High	Master Protein	P01042	Kininogen-1 OS=Homo sapiens OX=9606 GN=KNG1 PE=1 SV=2	0	275.248	47	32	594	32	644	71.9	6.81	1234.25	32	0.716	0.367732	97.65	4.93588e+08	4.24204e+08	56.37	77.49	3.99371e+08	4.31889e+08	1.18253e+09	6.34808e+08	3.73095e+08	4.88099e+08	4.99138e+08	4.70867e+08	1.494e+09	1.09259e+09	3.69234e+08	3.39196e+08	2.8808e+08	9.4985e+07	6.00794e+08	5.52741e+08	4.87358e+08	2.66212e+08	1.18609e+09	1.50232e+09	High	High	High	High	High	High	High	High
High	Master Protein	O94979	Protein transport protein Sec31A OS=Homo sapiens OX=9606 GN=SEC31A PE=1 SV=3	0	275.011	33	32	241	32	1220	132.9	6.89	544.82	32	0.81	0.639531	109.95	3.33307e+08	3.68589e+08	77.88	49.24	9.63908e+08	3.30108e+08	1.11668e+08	1.90217e+08	1.01023e+09	1.71666e+08	3.36537e+08	4.68119e+08	1.46818e+08	4.32951e+08	3.78737e+08	3.58713e+08	8.74821e+07	1.05748e+08	6.07091e+08	4.89303e+08	4.96279e+08	3.78796e+08	2.23787e+08	2.95535e+08	High	High	Peak Found	High	High	High	High	High
High	Master Protein	P09960	Leukotriene A-4 hydrolase OS=Homo sapiens OX=9606 GN=LTA4H PE=1 SV=2	0	274.563	60	30	498	30	611	69.2	6.18	1200.11	30	1.053	0.648286	99.89	3.18701e+08	2.74595e+08	61.68	66.96	3.47457e+08	302386037	1.35739e+08	1.16834e+08	4.1456e+08	9.81755e+07	3.35896e+08	6.89326e+08	1.56479e+08	4.95277e+08	1.90344e+08	4.95716e+08	5.26829e+07	9.21327e+07	2.71638e+08	6.53379e+08	7.6051e+08	4.00295e+08	2.77584e+08	2.65647e+08	High	High	High	High	High	High	High	High
High	Master Protein	P05155	Plasma protease C1 inhibitor OS=Homo sapiens OX=9606 GN=SERPING1 PE=1 SV=2	0	274.469	44	24	719	24	500	55.1	6.55	1628.58	24	0.667	0.250401	87.81	7.92199e+08	6.27509e+08	41.51	51.22	6.29956e+08	7.90966e+08	1.57191e+09	7.93434e+08	6.93907e+08	4.11364e+08	8.88181e+08	7.33017e+08	1.42116e+09	1.37361e+09	5.92056e+08	4.75452e+08	2.47659e+08	1.58212e+08	7.65453e+08	6.8998e+08	6.65085e+08	5.03432e+08	1.06934e+09	1.20758e+09	High	High	High	High	High	High	High	High
High	Master Protein	O14980	Exportin-1 OS=Homo sapiens OX=9606 GN=XPO1 PE=1 SV=1	0	273.558	47	38	287	38	1071	123.3	6.06	625.82	38	0.977	0.482309	109.6	1.04483e+08	1.60595e+08	75.34	63.13	3.21814e+08	8.64159e+07	6.66147e+07	1.0836e+08	3.22758e+08	5.55208e+07	1.00744e+08	4.49129e+08	8.56079e+07	2.99851e+08	1.74666e+08	2.52803e+08	2.99992e+07	3.58892e+07	2.74836e+08	3.57038e+08	3.40477e+08	1.43554e+08	1.47657e+08	9.81857e+07	High	High	High	High	High	High	High	High
High	Master Protein	Q9Y3I0	RNA-splicing ligase RtcB homolog OS=Homo sapiens OX=9606 GN=RTCB PE=1 SV=1	0	273.22	64	29	409	29	505	55.2	7.23	1002.2	29	1.04	0.681826	103.55	3.59134e+08	3.80245e+08	72.49	57.39	7.25915e+08	3.4383e+08	1.10481e+08	1.39215e+08	7.58142e+08	5.12214e+07	3.75121e+08	5.98846e+08	1.13642e+08	4.00148e+08	2.97866e+08	4.69781e+08	4.85481e+07	1.0332e+08	3.99349e+08	6.85435e+08	645218724	4.59246e+08	2.05637e+08	3.62055e+08	High	High	High	High	High	High	High	High
High	Master Protein	P33121	Long-chain-fatty-acid--CoA ligase 1 OS=Homo sapiens OX=9606 GN=ACSL1 PE=1 SV=1	0	272.884	64	36	121	36	698	77.9	7.15	234.4	36	0.584	0.127072	108.4	7.68966e+07	4.76044e+07	121.52	49.51	1.92161e+08	3.76945e+07	1.83063e+07	8.29234e+07	2.08699e+08	5.35989e+08	3.6764e+07	7.13078e+07	1.52098e+07	1.00112e+08	6.4694e+07	5.5265e+07	1.08305e+07	1.44534e+07	6.83067e+07	7.65429e+07	6.62973e+07	3.26163e+07	4.10057e+07	3.64443e+07	High	Peak Found	Peak Found	High	High	High	Peak Found	High
High	Master Protein	Q14152	Eukaryotic translation initiation factor 3 subunit A OS=Homo sapiens OX=9606 GN=EIF3A PE=1 SV=1	0	272.645	42	49	355	49	1382	166.5	6.79	756.67	49	0.856	0.903416	94.63	2.50476e+08	2.40578e+08	62.22	51.85	4.81576e+08	2.4705e+08	8.15626e+07	1.31347e+08	4.35968e+08	6.48428e+07	2.6839e+08	3.86062e+08	9.32319e+07	2.53949e+08	1.78412e+08	2.759e+08	3.61225e+07	7.81969e+07	2.67961e+08	3.48716e+08	3.97627e+08	2.55201e+08	1.37199e+08	2.26793e+08	High	High	High	High	High	High	High	High
High	Master Protein	P01861	Immunoglobulin heavy constant gamma 4 OS=Homo sapiens OX=9606 GN=IGHG4 PE=1 SV=2	0	272.397	59	17	1295	9	396	43.8	6.24	2991.82	17	1.461	0.108436	116.15	5.45872e+08	8.38644e+08	114.55	112.81	4.74098e+08	3.28127e+08	3.77641e+09	6.69543e+08	4.0039e+08	6.28512e+08	4.53895e+08	3.99991e+08	4.41388e+09	1.73161e+09	5.09601e+08	5.19013e+08	1.04454e+09	2.01077e+08	8.77347e+08	8.59145e+08	8.18632e+08	2.52928e+08	4.16005e+09	8.80307e+08	High	High	High	High	High	High	High	High
High	Master Protein	P49189	4-trimethylaminobutyraldehyde dehydrogenase OS=Homo sapiens OX=9606 GN=ALDH9A1 PE=1 SV=3	0	272.358	67	27	436	27	494	53.8	5.87	883.54	27	0.799	0.607211	102.13	3.69699e+08	3.01016e+08	62.2	62.72	8.60437e+08	3.30333e+08	1.70497e+08	2.06234e+08	8.92021e+08	2.15132e+08	4.13757e+08	6.96567e+08	1.85237e+08	6.71723e+08	2.73989e+08	4.99905e+08	8.05899e+07	8.48753e+07	4.39126e+08	7.71978e+08	7.39749e+08	3.02112e+08	2.99925e+08	2.96797e+08	High	High	High	High	High	High	High	High
High	Master Protein	P51659	Peroxisomal multifunctional enzyme type 2 OS=Homo sapiens OX=9606 GN=HSD17B4 PE=1 SV=3	0	272.3	60	33	253	33	736	79.6	8.84	598.46	33	0.739	0.428005	111.57	5.11299e+08	5.63454e+08	76.44	68.51	1.42574e+09	5.13179e+08	2.71195e+08	2.5632e+08	1.45549e+09	2.26685e+08	5.09426e+08	5.52955e+08	2.80553e+08	5.26351e+08	1.51802e+09	5.75463e+08	1.27907e+08	1.11426e+08	7.01962e+08	6.52493e+08	6.38913e+08	5.51697e+08	3.60971e+08	4.85826e+08	High	High	High	High	High	High	High	High
High	Master Protein	P06756	Integrin alpha-V OS=Homo sapiens OX=9606 GN=ITGAV PE=1 SV=2	0	272.262	48	43	398	43	1048	116	5.68	858.24	43	0.832	0.708853	92.14	3.00391e+08	2.86204e+08	54.72	47.46	5.39927e+08	2.97053e+08	1.44064e+08	1.6464e+08	4.70123e+08	6.53637e+07	3.41026e+08	3.03766e+08	1.4641e+08	4.42016e+08	2.39843e+08	2.27816e+08	51069735	6.16537e+07	3.417e+08	399333055	3.28332e+08	2.4948e+08	3.30187e+08	4.02342e+08	High	High	High	High	High	High	High	High
High	Master Protein	Q92896	Golgi apparatus protein 1 OS=Homo sapiens OX=9606 GN=GLG1 PE=1 SV=2	0	272.169	43	41	263	41	1179	134.5	6.9	540.23	41	0.725	0.450222	109.78	8.40764e+07	1.12573e+08	109.34	48.6	6.63624e+08	7.37071e+07	5.18033e+07	9.59046e+07	6.24265e+08	3.14666e+07	7.07603e+07	2.36034e+08	5.16997e+07	2.92881e+08	1.12316e+08	1.72071e+08	3.12449e+07	4.65911e+07	1.12831e+08	1.0386e+08	2.1598e+08	1.389e+08	1.27168e+08	7.62635e+07	High	High	High	High	High	High	High	High
High	Master Protein	P29590	Protein PML OS=Homo sapiens OX=9606 GN=PML PE=1 SV=3	0	271.587	46	39	325	39	882	97.5	6.21	844.23	39	0.871	0.935778	108.18	2.40021e+08	2.64965e+08	93.5	53.74	9.86813e+08	2.49197e+08	1.16809e+08	1.91982e+08	8.32276e+08	4.05848e+07	2.31183e+08	4.13208e+08	8.59228e+07	2.66609e+08	1.90293e+08	2.95557e+08	5.91111e+07	8.63206e+07	2.39307e+08	5.12869e+08	4.72875e+08	2.93374e+08	2.37157e+08	369038908	High	High	High	High	High	High	High	High
High	Master Protein	P55786	Puromycin-sensitive aminopeptidase OS=Homo sapiens OX=9606 GN=NPEPPS PE=1 SV=2	0	271.141	53	39	447	39	919	103.2	5.72	949.09	39	0.956	0.910544	89.91	3.99836e+08	3.91507e+08	41.5	48.23	4.04887e+08	3.94847e+08	2.13663e+08	2.9631e+08	4.95066e+08	1.33384e+08	4.54081e+08	6.20017e+08	2.11628e+08	5.00581e+08	2.66163e+08	4.61354e+08	1.15328e+08	8.153e+07	4.32207e+08	5.81851e+08	6.19115e+08	3.84073e+08	3.99084e+08	3.23715e+08	High	High	High	High	High	High	High	High
High	Master Protein	O43491	Band 4.1-like protein 2 OS=Homo sapiens OX=9606 GN=EPB41L2 PE=1 SV=1	0	270.571	47	40	314	37	1005	112.5	5.44	575.57	40	1.037	0.473725	95.96	1.95001e+08	2.18161e+08	50.1	60.35	1.52089e+08	3.01419e+08	1.2848e+08	2.5002e+08	1.33828e+08	1.05005e+08	3.43316e+08	2.95257e+08	1.15062e+08	4.23305e+08	1.57892e+08	1.83415e+08	6.14534e+07	7.16169e+07	2.37989e+08	5.4732e+08	2.49287e+08	1.99985e+08	263977149	2.78736e+08	High	High	High	High	High	High	High	High
High	Master Protein	P31946	14-3-3 protein beta/alpha OS=Homo sapiens OX=9606 GN=YWHAB PE=1 SV=3	0	270.163	84	24	701	14	246	28.1	4.83	1429.86	24	1.008	0.765192	90.87	3.52892e+08	3.57893e+08	45.6	53.15	4.5512e+08	4.96328e+08	2.96375e+08	1.95762e+08	3.28651e+08	5.56631e+07	5.86403e+08	5.2337e+08	2.63277e+08	3.7892e+08	3.30963e+08	3.47819e+08	1.2274e+08	1.55169e+08	4.06393e+08	8.59914e+08	4.60086e+08	3.6826e+08	3.18459e+08	4.03183e+08	High	High	High	High	High	High	High	High
High	Master Protein	P35232	Prohibitin 1 OS=Homo sapiens OX=9606 GN=PHB1 PE=1 SV=1	0	270.093	87	23	523	23	272	29.8	5.76	1620.55	23	0.77	0.519676	103.83	8.92148e+08	6.30048e+08	109.19	55.57	4.09361e+09	8.05096e+08	3.87694e+08	3.00908e+08	3.97233e+09	2.43062e+08	9.88612e+08	1.09963e+09	4.3341e+08	1.01575e+09	4.17319e+08	7.95058e+08	1.55981e+08	1.51683e+08	6.08024e+08	1.20547e+09	1.18414e+09	9.04109e+08	5.7886e+08	6.52871e+08	High	High	High	High	High	High	High	High
High	Master Protein	O60506	Heterogeneous nuclear ribonucleoprotein Q OS=Homo sapiens OX=9606 GN=SYNCRIP PE=1 SV=2	0	269.362	50	30	525	22	623	69.6	8.59	1051.93	30	0.89	0.993067	105.72	2.52143e+08	2.42602e+08	66.61	61.29	5.14233e+08	2.77138e+08	1.03432e+08	1.2925e+08	5.34082e+08	4.61878e+07	3.59177e+08	3.5712e+08	8.64726e+07	2.29402e+08	1.63444e+08	3.11326e+08	4.17905e+07	38384462	1.93433e+08	4.51868e+08	4.43115e+08	3.04269e+08	1.50995e+08	3.1057e+08	High	High	High	High	High	High	High	High
High	Master Protein	P56199	Integrin alpha-1 OS=Homo sapiens OX=9606 GN=ITGA1 PE=1 SV=2	0	269.082	32	39	427	39	1179	130.8	6.29	946.13	39	1.982	0.00744613	101.39	2.82232e+08	6.13246e+08	52.9	60.88	3.51427e+08	2.8774e+08	157430817	1.13334e+08	3.05808e+08	1.01922e+08	3.47375e+08	5.89323e+08	1.95146e+08	2.7683e+08	4.36882e+08	6.77807e+08	6.84207e+07	1.663e+08	7.5341e+08	9.56528e+08	1.12592e+09	5.54835e+08	2.26615e+08	6.96752e+08	High	High	High	High	High	High	High	High
High	Master Protein	Q9NVD7	Alpha-parvin OS=Homo sapiens OX=9606 GN=PARVA PE=1 SV=1	0	268.672	73	27	511	25	372	42.2	5.95	1070.31	27	1.792	0.0202805	106.13	4.59802e+08	7.10683e+08	66.73	61.31	9.88952e+07	5.47511e+08	5.75033e+08	1.50921e+08	9.28122e+07	1.33152e+08	8.43672e+08	6.49541e+08	5.36102e+08	3.94362e+08	7.82346e+08	6.45584e+08	1.22461e+08	1.2884e+08	1.12788e+09	1.48866e+09	1.01456e+09	5.41998e+08	4.77058e+08	1.30156e+09	High	High	High	High	High	High	High	High
High	Master Protein	P13591	Neural cell adhesion molecule 1 OS=Homo sapiens OX=9606 GN=NCAM1 PE=1 SV=3	0	267.835	40	28	414	28	858	94.5	4.87	918.32	28	1.049	0.658806	100.48	8.36027e+08	6.22359e+08	58.73	53.34	1.09842e+09	6.16635e+08	2.14389e+09	6.90174e+08	9.97492e+08	3.43318e+08	6.16466e+08	7.00698e+08	2.06284e+09	1.1333e+09	3.70466e+08	5.96143e+08	3.46612e+08	2.42713e+08	5.73124e+08	1.16621e+09	7.08238e+08	6.49728e+08	1.29859e+09	1.22295e+09	High	High	High	High	High	High	High	High
High	Master Protein	P05783	Keratin, type I cytoskeletal 18 OS=Homo sapiens OX=9606 GN=KRT18 PE=1 SV=2	0	267.727	70	30	344	27	430	48	5.45	770.72	30	0.787	0.626032	122.95	2.16738e+08	1.69814e+08	96.25	99.32	8.44338e+08	1.59954e+08	1.43466e+08	2.29917e+08	6.94938e+08	3.46006e+07	2.04315e+08	2.56989e+08	5.76816e+07	1.00596e+09	5.88752e+07	4.94614e+08	3.39452e+07	6.70459e+07	1.48515e+08	1.94168e+08	7.1342e+08	2.25356e+08	1.14959e+08	8.14567e+08	High	High	High	High	High	High	High	High
High	Master Protein	P01834	Immunoglobulin kappa constant OS=Homo sapiens OX=9606 GN=IGKC PE=1 SV=2	0	267.723	97	13	1692	13	107	11.8	6.52	4945.31	13	0.776	0.534878	98.73	6.94602e+09	4.91645e+09	48.05	63.39	5.22102e+09	6.71607e+09	13402667178	8.68866e+09	5.25918e+09	3.94964e+09	7.18385e+09	4.27269e+09	1.39622e+10	1.31188e+10	3.12318e+09	4.12405e+09	6.31971e+09	2.15897e+09	4.02913e+09	5.86177e+09	5.81631e+09	4.15581e+09	1.47131e+10	1.12155e+10	High	High	High	High	High	High	High	High
High	Master Protein	P09429	High mobility group protein B1 OS=Homo sapiens OX=9606 GN=HMGB1 PE=1 SV=3	0	266.878	73	22	655	16	215	24.9	5.74	1297.42	22	1.252	0.28834	108.58	9.2962e+08	9.48989e+08	47.16	89.24	5.65054e+08	8.6336e+08	1.09387e+09	6.14262e+08	9.02179e+08	1.39942e+08	9.57895e+08	1.7165e+09	1.11573e+09	1.38806e+09	6.28751e+08	1.32204e+09	2.60981e+08	6.54383e+08	6.81203e+08	4420565333	2.17202e+09	1.90891e+09	4.89591e+08	1.32874e+09	High	High	High	High	High	High	High	High
High	Master Protein	P00505	Aspartate aminotransferase, mitochondrial OS=Homo sapiens OX=9606 GN=GOT2 PE=1 SV=3	0	266.765	70	26	414	26	430	47.5	9.01	1162.77	26	0.815	0.655516	104.04	5.14636e+08	4.10553e+08	65.29	66.77	1.05308e+09	4.87071e+08	2.30604e+08	2.04745e+08	1.077e+09	1.45455e+08	5.4376e+08	9.92109e+08	2.29257e+08	7.68602e+08	3.46594e+08	6.90427e+08	4.61961e+07	1.27304e+08	4.66778e+08	1.04793e+09	9.09193e+08	5.3883e+08	2.9191e+08	3.611e+08	High	High	High	High	High	High	High	High
High	Master Protein	Q96HC4	PDZ and LIM domain protein 5 OS=Homo sapiens OX=9606 GN=PDLIM5 PE=1 SV=5	0	265.99	56	27	337	27	596	63.9	8.21	792.58	27	2.365	0.000981499	119.42	1.35976e+08	4.62061e+08	103.73	96.94	7.62839e+07	6.50417e+08	1.54492e+08	6.30541e+07	5.99706e+07	5.23567e+07	7.41005e+08	3.96605e+08	1.67294e+08	1.19679e+08	3.25606e+08	4.49948e+08	4.15546e+07	1.40127e+08	4.74501e+08	1.80617e+09	6.22712e+08	5.66001e+08	1.99015e+08	1.63131e+09	High	High	High	High	High	High	High	High
High	Master Protein	Q7Z6Z7	E3 ubiquitin-protein ligase HUWE1 OS=Homo sapiens OX=9606 GN=HUWE1 PE=1 SV=3	0	265.84	19	52	189	52	4374	481.6	5.22	410.03	52	0.968	0.625432	96.7	1.25631e+08	2.2808e+08	43.49	61.38	1.49573e+08	9.03101e+07	1.22264e+08	6.71973e+07	1.29091e+08	4.91595e+07	2.1502e+08	2.23486e+08	1.12635e+08	1.56459e+08	3.08682e+08	2.06571e+08	2.01461e+07	3.74365e+07	3.19779e+08	4.16391e+08	2.51829e+08	1.25185e+08	1.3518e+08	2.75142e+08	High	High	High	High	High	High	High	High
High	Master Protein	P23528	Cofilin-1 OS=Homo sapiens OX=9606 GN=CFL1 PE=1 SV=3	0	265.789	92	25	695	18	166	18.5	8.09	1610.5	25	0.937	0.963689	114.68	1.42377e+09	1.46781e+09	60.17	64.42	2.84933e+09	1.41102e+09	7.99914e+08	7.43318e+08	2.85545e+09	2.15301e+08	1.56406e+09	2.38045e+09	9.16125e+08	1.43664e+09	1.22776e+09	1.09246e+09	1.14952e+08	4.36179e+08	2.10616e+09	3.2354e+09	1.75481e+09	1.76147e+09	6.55977e+08	1.92955e+09	High	High	High	High	High	High	High	High
High	Master Protein	P00390	Glutathione reductase, mitochondrial OS=Homo sapiens OX=9606 GN=GSR PE=1 SV=2	0	265.497	68	23	347	23	522	56.2	8.5	930.42	23	0.923	0.890221	97.75	2.75292e+08	2.28526e+08	59.81	64.24	5.57003e+08	2.58299e+08	1.31316e+08	1.72722e+08	4.9258e+08	6.55654e+07	2.93402e+08	3.41768e+08	9.47947e+07	3.57852e+08	1.99715e+08	3.91322e+08	4.79727e+07	6.13841e+07	2.41094e+08	5.5593e+08	5.29869e+08	3.08144e+08	1.74216e+08	2.16613e+08	High	High	High	High	High	High	High	High
High	Master Protein	Q9ULA0	Aspartyl aminopeptidase OS=Homo sapiens OX=9606 GN=DNPEP PE=1 SV=2	0	265.263	70	23	399	23	485	53.4	7.58	1039.12	23	1.104	0.534504	105.14	2.86464e+08	3.2293e+08	68.6	60.57	3.47437e+08	3.93364e+08	1.79379e+08	2.01914e+08	2.36191e+08	4.88115e+07	3.62474e+08	6.19218e+08	1.91975e+08	8.4281e+08	2.20721e+08	5.34429e+08	6.72835e+07	1.33962e+08	1.78119e+08	6.64523e+08	6.65874e+08	4.37112e+08	3.58708e+08	2.9072e+08	High	High	High	High	High	High	High	High
High	Master Protein	P09936	Ubiquitin carboxyl-terminal hydrolase isozyme L1 OS=Homo sapiens OX=9606 GN=UCHL1 PE=1 SV=2	0	263.812	89	16	276	16	223	24.8	5.48	673	16	0.501	0.00835516	113.4	2.15595e+08	1.23309e+08	133.13	73.69	1.69725e+09	2.17006e+08	9.9325e+07	1.65852e+08	1.7042e+09	7.58126e+07	2.14194e+08	3.341e+08	1.10939e+08	2.28502e+08	4.60481e+07	1.75001e+08	1.02514e+08	6.26332e+07	4.69622e+07	1.40302e+08	2.18152e+08	1.56693e+08	4.07868e+08	1.08375e+08	High	High	High	High	High	High	High	High
High	Master Protein	O60504	Vinexin OS=Homo sapiens OX=9606 GN=SORBS3 PE=1 SV=2	0	263.251	61	27	287	27	671	75.3	9.45	768.74	27	1.354	0.0334713	98.08	1.29218e+08	2.02466e+08	49.21	63.64	8.94117e+07	1.77312e+08	1.20521e+08	1.38542e+08	8.29043e+07	5.77933e+07	2.15813e+08	2.88579e+08	1.0781e+08	2.24044e+08	1.38208e+08	1.66929e+08	5.20603e+07	6.65004e+07	2.35117e+08	5.02709e+08	3.04127e+08	1.74349e+08	248126472	4.37631e+08	High	High	High	High	High	High	High	High
High	Master Protein	O14950	Myosin regulatory light chain 12B OS=Homo sapiens OX=9606 GN=MYL12B PE=1 SV=2	0	263.113	84	15	696	1	172	19.8	4.84	1821.76	15	0.869	0.698254	118.4	383842	440638	99.88	107.12	400130	71451.5	2.0336e+06	229287			1.2121e+06	368217	220649	1.99235e+06	85430.1	2.40932e+06	84690.7	1.30198e+06	204381			434540	1.02576e+06	446822	Peak Found	High	High	Peak Found	Not Found	Not Found	High	Peak Found
High	Master Protein	Q13435	Splicing factor 3B subunit 2 OS=Homo sapiens OX=9606 GN=SF3B2 PE=1 SV=2	0	261.76	44	34	296	34	895	100.2	5.67	724.1	34	0.82	0.781226	100.61	2.17379e+08	1.93113e+08	71.87	58.87	5.0043e+08	2.90171e+08	8.27152e+07	1.16922e+08	5.41306e+08	3.04493e+07	3.36382e+08	3.71239e+08	9.46588e+07	1.62847e+08	1.19707e+08	2.05082e+08	4.31715e+07	5.78629e+07	1.9577e+08	3.90101e+08	3.52337e+08	1.90493e+08	1.44395e+08	2.03364e+08	High	High	High	High	High	High	High	High
High	Master Protein	P62879	Guanine nucleotide-binding protein G(I)/G(S)/G(T) subunit beta-2 OS=Homo sapiens OX=9606 GN=GNB2 PE=1 SV=3	0	261.264	72	20	497	9	340	37.3	6	1401.15	20	1.035	0.343293	93.96	8.87015e+07	1.26349e+08	70.49	47.68	3.0775e+08	6.84224e+07	6.3467e+07	7.39597e+07	2.25127e+08	4.41504e+07	106381570	2.59881e+08	5.82052e+07	2.62284e+08	1.28389e+08	124341914	3.27358e+07	3.78688e+07	1.91966e+08	1.79908e+08	1.69704e+08	2.31854e+08	1.19422e+08	1.17869e+08	High	High	High	High	High	High	High	High
High	Master Protein	P12268	Inosine-5'-monophosphate dehydrogenase 2 OS=Homo sapiens OX=9606 GN=IMPDH2 PE=1 SV=2	0	261.075	66	24	206	22	514	55.8	6.9	496.92	24	0.871	0.995738	111.14	2.19863e+08	2.20446e+08	93.35	59.35	7.67588e+08	1.91601e+08	7.84669e+07	9.68611e+07	7.48883e+08	5.06067e+07	2.80529e+08	2.52295e+08	8.37047e+07	2.86908e+08	2.19283e+08	2.21616e+08	3.1001e+07	4.15926e+07	3.11596e+08	4.98022e+08	3.28799e+08	2.05507e+08	1.80746e+08	2.60607e+08	High	High	High	High	High	High	High	High
High	Master Protein	Q1KMD3	Heterogeneous nuclear ribonucleoprotein U-like protein 2 OS=Homo sapiens OX=9606 GN=HNRNPUL2 PE=1 SV=1	0	260.356	47	35	392	35	747	85.1	4.91	925.58	35	0.997	0.794777	107.09	3.34801e+08	4.06171e+08	68.21	57.33	6.8729e+08	3.04449e+08	116380500	1.46011e+08	6.58158e+08	6.62255e+07	3.68178e+08	6.27245e+08	1.41031e+08	3.70825e+08	3.08577e+08	5.63854e+08	7.12478e+07	1.01079e+08	4.38679e+08	7.32662e+08	7.4422e+08	3.78764e+08	2.65584e+08	4.35562e+08	High	High	High	High	High	High	High	High
High	Master Protein	P61981	14-3-3 protein gamma OS=Homo sapiens OX=9606 GN=YWHAG PE=1 SV=2	0	260.225	87	24	679	17	247	28.3	4.89	1303.65	24	0.797	0.599813	92.57	4.58008e+08	3.88635e+08	44.88	58.27	7.04962e+08	4.35824e+08	2.65922e+08	2.69625e+08	7.03259e+08	1.54641e+08	6.18208e+08	5.68264e+08	2.62291e+08	4.81322e+08	3.14398e+08	3.69348e+08	9.68392e+07	1.62234e+08	4.08929e+08	9.88923e+08	4.84749e+08	4.47361e+08	3.57586e+08	5.46415e+08	High	High	High	High	High	High	High	High
High	Master Protein	P47755	F-actin-capping protein subunit alpha-2 OS=Homo sapiens OX=9606 GN=CAPZA2 PE=1 SV=3	0	259.645	83	21	516	16	286	32.9	5.85	1537.41	21	1.481	0.0987026	90.89	2.34194e+08	5.08284e+08	59.55	51.02	2.27923e+08	6.14684e+08	2.40238e+08	1.45253e+08	2.1892e+08	1.18564e+08	6.87538e+08	4.83697e+08	2.28302e+08	3.6261e+08	5.33663e+08	4.35361e+08	6.83781e+07	6.08288e+07	7.0701e+08	6.53256e+08	6.2521e+08	4.84111e+08	3.43762e+08	5.93816e+08	High	High	High	High	High	High	High	High
High	Master Protein	P23381	Tryptophan--tRNA ligase, cytoplasmic OS=Homo sapiens OX=9606 GN=WARS1 PE=1 SV=2	0	259.562	71	28	326	28	471	53.1	6.23	769.39	28	0.932	0.801499	106.31	2.21129e+08	2.05283e+08	78.06	56	6.73352e+08	3.52656e+08	108464378	9.04935e+07	6.82217e+08	8.54319e+07	3.89922e+08	3.01902e+08	1.08018e+08	1.61967e+08	1.80283e+08	1.71337e+08	6.26104e+07	6.91161e+07	2.1641e+08	4.93001e+08	2.59045e+08	2.62073e+08	1.94728e+08	2.36981e+08	High	High	High	High	High	High	High	High
High	Master Protein	P08697	Alpha-2-antiplasmin OS=Homo sapiens OX=9606 GN=SERPINF2 PE=1 SV=3	0	259.389	58	22	332	22	491	54.5	6.29	944.8	22	0.622	0.162344	96.26	4.53696e+08	2.07378e+08	40.49	59.74	5.28092e+08	2.82258e+08	4.82852e+08	3.5786e+08	5.10831e+08	1.21217e+08	4.26301e+08	2.30817e+08	6.69084e+08	5.77528e+08	1.5044e+08	1.49109e+08	2.01949e+08	6.59536e+07	2.19308e+08	3.64376e+08	2.12952e+08	1.76779e+08	5.51185e+08	4.50042e+08	High	High	High	High	High	High	High	High
High	Master Protein	P08865	Small ribosomal subunit protein uS2 OS=Homo sapiens OX=9606 GN=RPSA PE=1 SV=4	0	259.318	64	17	509	17	295	32.8	4.87	1590.93	17	0.684	0.287922	97.6	3.84131e+09	9.28251e+08	29.39	76.34	5.17091e+09	3.08389e+09	2.50571e+09	2.40377e+09	5.51226e+09	3.7675e+09	3.91657e+09	4.06694e+09	2522807621	4.13021e+09	8.27963e+08	2.47026e+09	4.53895e+08	3.95084e+08	9.55056e+08	3.37811e+09	2.94734e+09	9.37073e+08	9.19513e+08	9.09137e+08	High	High	High	High	High	High	High	High
High	Master Protein	P04439	HLA class I histocompatibility antigen, A alpha chain OS=Homo sapiens OX=9606 GN=HLA-A PE=1 SV=2	0	258.875	67	20	389	12	365	40.8	6	938.87	20	0.743	0.439249	112.9	9.40622e+08	4.71408e+08	63.97	66.84	1.7308e+09	3.00066e+08	1.1708e+09	6.02558e+08	1.91399e+09	1.03186e+08	4.3982e+08	7.67936e+08	1.21055e+09	1.15214e+09	2.209e+08	4.44706e+08	2.60077e+08	1.06418e+08	3.36398e+08	8.06249e+08	6.12512e+08	4.99714e+08	1.21832e+09	1.09574e+09	High	High	High	High	High	High	High	High
High	Master Protein	Q00341	Vigilin OS=Homo sapiens OX=9606 GN=HDLBP PE=1 SV=3	0	258.743	40	43	255	42	1268	141.4	6.87	517.83	43	0.741	0.435847	106.58	7.92301e+08	4.01839e+08	44.24	46.22	7.77333e+08	5.52097e+08	9.29492e+08	4.28407e+08	1.02157e+09	4.00517e+08	8.07558e+08	3.99008e+08	1.34555e+09	1.27533e+09	3.26972e+08	2.91837e+08	3.67153e+08	1.3194e+08	5.0571e+08	4.39803e+08	4.88003e+08	3.532e+08	8.09835e+08	7.53597e+08	High	High	High	High	High	Peak Found	High	High
High	Master Protein	Q14683	Structural maintenance of chromosomes protein 1A OS=Homo sapiens OX=9606 GN=SMC1A PE=1 SV=2	0	258.094	41	46	252	46	1233	143.1	7.64	408.63	46	1.015	0.460904	91.63	1.64796e+08	1.73776e+08	68.17	54.1	4.56607e+08	2.51931e+08	1.2153e+08	9.15392e+07	4.04852e+08	3.65228e+07	1.68179e+08	2.70381e+08	8.53929e+07	1.61481e+08	1.82304e+08	2.87313e+08	3.78748e+07	4.93759e+07	1.7512e+08	2.90221e+08	2.96854e+08	1.53077e+08	1.05626e+08	1.72442e+08	High	High	High	High	High	Peak Found	High	High
High	Master Protein	P09211	Glutathione S-transferase P OS=Homo sapiens OX=9606 GN=GSTP1 PE=1 SV=2	0	258.041	90	15	764	15	210	23.3	5.64	2206.68	15	1.036	0.692868	92.74	2.10006e+09	2.5039e+09	47.22	53.34	2.05465e+09	2.33413e+09	1.61089e+09	1.28639e+09	2.14647e+09	5.41877e+08	2.94907e+09	4.12591e+09	1.78972e+09	3.45121e+09	1.30717e+09	3.06298e+09	7.94927e+08	6.80354e+08	1.79367e+09	4512626349	3.97981e+09	3.25781e+09	2.45654e+09	2.55218e+09	High	High	High	High	High	High	High	High
High	Master Protein	P04259	Keratin, type II cytoskeletal 6B OS=Homo sapiens OX=9606 GN=KRT6B PE=1 SV=5	0	257.378	55	38	244	1	564	60	8	371.5	38	0.01	1e-17		2.30215e+06		121.88		3803411			12833647		493651		1.39346e+06													Peak Found	Not Found	Not Found	High	Not Found	Peak Found	Not Found	Peak Found
High	Master Protein	P00739	Haptoglobin-related protein OS=Homo sapiens OX=9606 GN=HPR PE=2 SV=2	0	257.172	60	25	807	7	348	39	7.09	1351.66	25	0.703	0.460733	102.48	5.42221e+07	2.40562e+07	47.58	67.75	6.72635e+07	1.09028e+07	8.10693e+07	2.50384e+07	5.42189e+07	3.3451e+07	5.42254e+07	3.21551e+07	7.96925e+07	6.56459e+07	5.32725e+07	2.04192e+07	6.43591e+06	1.86125e+06	4.85638e+07	1.92749e+07	2.83409e+07	1.82933e+07	6.13612e+07	3.97422e+07	High	Peak Found	High	High	High	High	High	High
High	Master Protein	Q96QK1	Vacuolar protein sorting-associated protein 35 OS=Homo sapiens OX=9606 GN=VPS35 PE=1 SV=2	0	256.578	54	33	298	33	796	91.6	5.49	618.47	33	0.922	0.906713	102.08	2.28686e+08	2.84815e+08	67.35	67.12	5.20105e+08	1.50818e+08	1.04389e+08	6.5263e+08	5.04444e+08	1.12484e+08	1.71766e+08	4.76834e+08	1.07891e+08	3.04469e+08	2.61844e+08	3.34867e+08	5.89591e+07	4.58918e+07	3.09801e+08	7.10599e+08	5.34306e+08	2.24609e+08	1.98581e+08	3.22547e+08	High	High	High	High	High	High	High	High
High	Master Protein	Q9HCB6	Spondin-1 OS=Homo sapiens OX=9606 GN=SPON1 PE=1 SV=2	0	256.038	48	28	250	28	807	90.9	6.11	608.77	28	0.925	0.655324	118.84	9.93392e+07	1.21289e+08	156.52	73.22	1.28342e+09	2.02829e+08	3.74625e+07	6.01749e+07	1.35476e+09	3.28436e+07	1.28608e+08	8.13453e+07	3.43057e+07	1.21313e+08	1.26154e+08	1.16612e+08	2.65655e+07	2.13478e+07	1.41785e+08	2.12326e+08	1.7778e+08	6.06264e+07	9.73595e+07	3.47837e+08	High	High	High	High	High	High	High	High
High	Master Protein	O00429	Dynamin-1-like protein OS=Homo sapiens OX=9606 GN=DNM1L PE=1 SV=2	0	255.961	52	26	243	26	736	81.8	6.81	661.75	26	0.913	0.726676	103.26	9.00483e+07	1.01855e+08	85.99	56.6	2.84867e+08	1.04051e+08	2.92391e+07	3.73625e+07	2.70555e+08	2.14031e+07	1.24693e+08	1.56777e+08	2.91152e+07	7.79299e+07	1.18557e+08	9.28619e+07	1.80992e+07	1.97254e+07	1.12053e+08	2.12223e+08	1.20036e+08	9.36029e+07	7.60224e+07	1.10835e+08	High	High	High	High	High	High	High	High
High	Master Protein	P50991	T-complex protein 1 subunit delta OS=Homo sapiens OX=9606 GN=CCT4 PE=1 SV=4	0	255.917	64	30	391	29	539	57.9	7.83	936.15	30	0.754	0.47049	109.68	3.40297e+08	3.2737e+08	71.42	52.36	935373369	3.08739e+08	1.4554e+08	1.6679e+08	9.06523e+08	1.29624e+08	3.75081e+08	6.22021e+08	1.82815e+08	5.24355e+08	2.62698e+08	4.10829e+08	6.64939e+07	1.02575e+08	3.37501e+08	522134030	6.21184e+08	3.67703e+08	2.4923e+08	3.17543e+08	High	High	High	High	High	High	High	High
High	Master Protein	O94905	Erlin-2 OS=Homo sapiens OX=9606 GN=ERLIN2 PE=1 SV=1	0	255.506	82	25	394	22	339	37.8	5.62	963.63	25	0.864	0.808406	99.76	3.04309e+08	2.88407e+08	68.78	46.54	7.89864e+08	2.58158e+08	1.61822e+08	1.54513e+08	7.63583e+08	6.7127e+07	3.5871e+08	4.66869e+08	1.97896e+08	4.35501e+08	2.57362e+08	3.09768e+08	6.79141e+07	8.11232e+07	3.6071e+08	4.09131e+08	4.51614e+08	2.94077e+08	2.82846e+08	2.03251e+08	High	High	High	High	High	High	High	High
High	Master Protein	P61163	Alpha-centractin OS=Homo sapiens OX=9606 GN=ACTR1A PE=1 SV=1	0	255.098	73	23	458	13	376	42.6	6.64	1267.19	23	0.986	0.500889	96.79	1.47179e+08	1.44211e+08	59.74	51.97	2.77466e+08	1.46072e+08	5.31718e+07	7.1244e+07	2.52382e+08	2.6967e+07	1.92951e+08	1.75943e+08	7.60892e+07	1.48294e+08	1.46206e+08	1.35888e+08	2.79935e+07	3.43102e+07	2.23475e+08	2.73151e+08	1.5519e+08	1.51277e+08	1.28929e+08	1.42244e+08	High	High	High	High	High	High	High	High
High	Master Protein	O75955	Flotillin-1 OS=Homo sapiens OX=9606 GN=FLOT1 PE=1 SV=3	0	254.916	76	27	262	27	427	47.3	7.49	681.63	27	0.856	0.944319	102.3	1.61463e+08	1.61916e+08	108.92	51.87	8.5075e+08	1.50583e+08	9.91645e+07	9.01607e+07	8.47703e+08	8.84073e+07	1.7313e+08	1.8406e+08	7.78171e+07	2.32874e+08	1.41775e+08	1.59669e+08	4.03652e+07	3.20458e+07	1.86582e+08	2.77041e+08	2.77943e+08	1.23974e+08	1.64194e+08	1.94087e+08	High	High	High	High	High	High	High	High
High	Master Protein	Q9HDC9	Adipocyte plasma membrane-associated protein OS=Homo sapiens OX=9606 GN=APMAP PE=1 SV=2	0	253.782	60	26	344	26	416	46.5	6.16	906.82	26	0.697	0.347302	99.09	2.81817e+08	2.34711e+08	101.65	51.19	1.38164e+09	2.71803e+08	1.47958e+08	1.54295e+08	1.46253e+09	2.04093e+08	2.92199e+08	5.16526e+08	1.37036e+08	3.79321e+08	1.69889e+08	3.23706e+08	5.83227e+07	8.52291e+07	2.51479e+08	3.59688e+08	447744703	2.53345e+08	2.19061e+08	1.81819e+08	High	High	High	High	High	High	High	High
High	Master Protein	P11717	Cation-independent mannose-6-phosphate receptor OS=Homo sapiens OX=9606 GN=IGF2R PE=1 SV=3	0	253.586	26	45	95	45	2491	274.2	5.94	212.14	45	0.584	0.0436923	117.35	1.79404e+08	9.22271e+07	81.95	62.79	5.39512e+08	1.95847e+08	1.13332e+08	6.07896e+07	4.85179e+08	3.94539e+07	1.9691e+08	1.91239e+08	9.03662e+07	1.68301e+08	7.89333e+07	1.38546e+08	2.36485e+07	2.63275e+07	1.0776e+08	2.07017e+08	2.01892e+08	6.76851e+07	6.39286e+07	1.12357e+08	High	Peak Found	Peak Found	Peak Found	High	High	Peak Found	High
High	Master Protein	P55060	Exportin-2 OS=Homo sapiens OX=9606 GN=CSE1L PE=1 SV=3	0	252.528	52	37	272	37	971	110.3	5.77	543.35	37	0.752	0.465257	108.51	3.46693e+09	3.00844e+09	39.28	52.82	3468168730	4.27094e+09	2.50554e+09	1.20158e+09	3.83936e+09	1.30295e+09	4.67243e+09	4.82203e+09	2.91377e+09	3.46569e+09	3.26668e+09	1.99406e+09	1.41801e+08	5.90628e+08	4.40294e+09	3.54484e+09	2.83289e+09	3.19487e+09	2.10305e+09	3.37048e+09	High	High	High	High	High	High	High	High
High	Master Protein	Q13561	Dynactin subunit 2 OS=Homo sapiens OX=9606 GN=DCTN2 PE=1 SV=4	0	252.157	67	22	493	22	401	44.2	5.21	1354.94	22	0.845	0.749668	89.24	4.52588e+08	3.73764e+08	49.49	57.2	5.10171e+08	5.78802e+08	2.75287e+08	1.82077e+08	4.87794e+08	7.54445e+07	7.26935e+08	4.21287e+08	2.6244e+08	4.86214e+08	2.59137e+08	3.55119e+08	7.87502e+07	9.4457e+07	3.93389e+08	8.08421e+08	5.00943e+08	4.06529e+08	3.33407e+08	5.72744e+08	High	High	High	High	High	High	High	High
High	Master Protein	Q92945	Far upstream element-binding protein 2 OS=Homo sapiens OX=9606 GN=KHSRP PE=1 SV=4	0	251.019	49	32	419	28	711	73.1	7.3	1056.81	32	0.959	0.901405	105.85	6.1948e+08	4.87117e+08	39.23	40.56	8.87027e+08	6.22734e+08	6.51111e+08	3.20932e+08	6.91999e+08	1.01355e+08	6.24991e+08	6.16244e+08	4.41357e+08	5.88611e+08	4.02241e+08	5.11259e+08	1.50174e+08	1.43079e+08	4.62887e+08	6.84399e+08	6.60304e+08	4.64116e+08	556113221	5.66981e+08	High	High	High	High	High	High	High	High
High	Master Protein	P60660	Myosin light polypeptide 6 OS=Homo sapiens OX=9606 GN=MYL6 PE=1 SV=2	0	250.911	93	16	1147	12	151	16.9	4.65	2704	16	1.701	0.0324385	105.76	4.72408e+09	8.1042e+09	60.14	56.73	2.08417e+09	7.13827e+09	6.4091e+09	1.63451e+09	2.11393e+09	1.27688e+09	8.22746e+09	7.40466e+09	7.55659e+09	3.48207e+09	1.30739e+10	6.98655e+09	1.24782e+09	2.98826e+09	1.36739e+10	1.43799e+10	9.40064e+09	6.59721e+09	3.78467e+09	1.02066e+10	High	High	High	High	High	High	High	High
High	Master Protein	Q13409	Cytoplasmic dynein 1 intermediate chain 2 OS=Homo sapiens OX=9606 GN=DYNC1I2 PE=1 SV=3	0	250.482	59	26	233	26	638	71.4	5.2	548.83	26	0.926	0.728564	101.39	1.62972e+08	1.36977e+08	64.66	53.99	3.26271e+08	1.61272e+08	5.72344e+07	7.06931e+07	2.81769e+08	3.77248e+07	1.99003e+08	1.74158e+08	56184379	164689594	1.28619e+08	1.25323e+08	2.72804e+07	3.59021e+07	1.95805e+08	2.66646e+08	1.91832e+08	1.45878e+08	9.5071e+07	2.16603e+08	High	High	High	High	High	High	High	High
High	Master Protein	P14314	Glucosidase 2 subunit beta OS=Homo sapiens OX=9606 GN=PRKCSH PE=1 SV=2	0	249.973	59	28	461	28	528	59.4	4.41	951.71	28	0.588	0.111544	101.15	7.5576e+08	5.2321e+08	103.56	52.59	3.37943e+09	7.70329e+08	3.82978e+08	3.75392e+08	3.42904e+09	1.22088e+08	8.92413e+08	741466644	4.88673e+08	1.12135e+09	2.42102e+08	5.26535e+08	9.48318e+07	1.48238e+08	3.45079e+08	7.92164e+08	7.42365e+08	5.19905e+08	6.15465e+08	5.9574e+08	High	High	High	High	High	High	High	High
High	Master Protein	P63244	Small ribosomal subunit protein RACK1 OS=Homo sapiens OX=9606 GN=RACK1 PE=1 SV=3	0	249.953	81	22	512	22	317	35.1	7.69	1388.87	22	0.829	0.697744	99.4	6.52189e+08	6.15405e+08	74.5	53.3	1.53024e+09	5.97204e+08	1.88668e+08	3.39245e+08	1.63654e+09	1.32404e+08	7.12235e+08	1.31638e+09	2.08772e+08	1.16055e+09	505079169	8.518e+08	8.52701e+07	2.50919e+08	6.67729e+08	9.14653e+08	1.23485e+09	8.92133e+08	4.54837e+08	5.67181e+08	High	High	High	High	High	High	High	High
High	Master Protein	O95831	Apoptosis-inducing factor 1, mitochondrial OS=Homo sapiens OX=9606 GN=AIFM1 PE=1 SV=1	0	249.901	52	27	324	27	613	66.9	8.95	783.63	27	0.953	0.695005	111.03	1.77438e+08	2.12544e+08	130.18	63.27	1.4027e+09	1.79969e+08	8.56615e+07	7.19023e+07	1.23443e+09	8.4131e+07	2.34288e+08	2.76426e+08	9.02216e+07	1.74942e+08	1.34608e+08	2.90875e+08	2.49389e+07	3.62796e+07	2.14565e+08	3.10304e+08	4.18848e+08	2.10541e+08	1.05903e+08	2.21623e+08	High	High	High	High	High	High	High	High
High	Master Protein	O15144	Actin-related protein 2/3 complex subunit 2 OS=Homo sapiens OX=9606 GN=ARPC2 PE=1 SV=1	0	249.243	86	31	440	31	300	34.3	7.36	874.87	31	0.994	0.802772	95.11	3.59228e+08	3.89987e+08	68.03	54.33	9.87514e+08	4.62726e+08	1.64832e+08	2.19043e+08	7.75948e+08	1.04044e+08	5.67305e+08	3.61193e+08	1.98492e+08	3.57273e+08	3.71592e+08	3.52348e+08	7.4141e+07	9.16946e+07	5.61332e+08	8.17534e+08	5.33297e+08	4.09293e+08	3.59113e+08	6.04881e+08	High	High	High	High	High	High	High	High
High	Master Protein	O75390	Citrate synthase, mitochondrial OS=Homo sapiens OX=9606 GN=CS PE=1 SV=2	0	249.173	61	26	379	26	466	51.7	8.32	903.06	26	0.813	0.711874	105.97	2.66182e+08	2.52149e+08	102.32	49.24	1.29945e+09	2.46029e+08	7.68204e+07	1.52551e+08	1.29045e+09	1.86253e+08	3.53052e+08	5.32257e+08	1.016e+08	2.87986e+08	2.20515e+08	3.14323e+08	6.77172e+07	9.12521e+07	3.46419e+08	3.65201e+08	4.8003e+08	2.88321e+08	1.92556e+08	2.09411e+08	High	High	High	High	High	High	High	High
High	Master Protein	P60842	Eukaryotic initiation factor 4A-I OS=Homo sapiens OX=9606 GN=EIF4A1 PE=1 SV=1	0	248.849	64	28	500	14	406	46.1	5.48	1210.7	28	0.944	0.70808	104.88	1.81034e+08	1.83844e+08	75.96	55.74	4.86958e+08	191236904	6.46255e+07	1.06809e+08	4.61616e+08	5.82071e+07	213795557	2.64947e+08	5.53083e+07	1.71376e+08	1.8567e+08	2.58433e+08	2.56439e+07	4.51976e+07	2.64957e+08	3.03102e+08	3.48154e+08	1.82037e+08	1.28656e+08	1.58204e+08	High	High	High	High	High	High	High	High
High	Master Protein	P19367	Hexokinase-1 OS=Homo sapiens OX=9606 GN=HK1 PE=1 SV=3	0	248.812	45	41	303	37	917	102.4	6.8	614.62	41	0.927	0.679053	99.25	1.10967e+08	1.69858e+08	88.77	62.63	5.47029e+08	9.80294e+07	5.74699e+07	1.07691e+08	5.48108e+08	7.93265e+07	1.14341e+08	3.12652e+08	9.9649e+07	1.74055e+08	2.01748e+08	2.36132e+08	2.60707e+07	3.47315e+07	3.39065e+08	1.9227e+08	3.63829e+08	1.33466e+08	1.50057e+08	1.2119e+08	High	High	High	High	High	High	High	High
High	Master Protein	Q02252	Methylmalonate-semialdehyde/malonate-semialdehyde dehydrogenase [acylating], mitochondrial OS=Homo sapiens OX=9606 GN=ALDH6A1 PE=1 SV=2	0	248.699	64	28	298	28	535	57.8	8.5	869.82	28	0.852	0.922392	109.22	1.92038e+08	2.487e+08	89.22	54.44	7.70803e+08	1.67504e+08	6.39735e+07	1.00771e+08	7.4478e+08	2.14292e+08	1.72095e+08	4.28495e+08	6.95703e+07	2.33258e+08	2.22936e+08	2.77441e+08	2.34645e+07	6.25351e+07	3.37227e+08	3.78546e+08	3.57532e+08	3.28762e+08	1.39443e+08	1.85448e+08	High	High	High	High	High	High	High	High
High	Master Protein	Q6DD88	Atlastin-3 OS=Homo sapiens OX=9606 GN=ATL3 PE=1 SV=1	0	247.467	66	24	233	22	541	60.5	5.66	577.1	24	1.228	0.057011	108.64	6.41617e+07	1.58047e+08	74.79	66.55	2.20761e+08	4.94854e+07	2.19671e+07	5.34125e+07	2.09297e+08	5.36773e+07	7.66938e+07	1.55262e+08	2.36977e+07	1.31003e+08	258749814	1.32829e+08	2.41932e+07	2.18235e+07	3.50337e+08	1.97138e+08	1.88053e+08	8.13069e+07	1.07965e+08	1.8861e+08	High	High	High	High	High	High	High	High
High	Master Protein	P02649	Apolipoprotein E OS=Homo sapiens OX=9606 GN=APOE PE=1 SV=1	0	246.947	80	32	486	32	317	36.1	5.73	996.3	32	0.446	0.0102235	107.06	4.80129e+08	2.36732e+08	133.35	73.67	4.58046e+09	3.87707e+08	3.83763e+08	900774493	4.46944e+09	2.57921e+08	4.1512e+08	5.06661e+08	4.66547e+08	4.94106e+08	2.82245e+08	1.40926e+08	1.4919e+08	8.66177e+07	4.13642e+08	5.00171e+08	1.98558e+08	1.75284e+08	7.61972e+08	783485642	High	High	High	High	High	High	High	High
High	Master Protein	Q9Y678	Coatomer subunit gamma-1 OS=Homo sapiens OX=9606 GN=COPG1 PE=1 SV=1	0	246.85	51	31	209	28	874	97.7	5.47	476.85	31	0.717	0.448982	114.07	7.93363e+07	1.00077e+08	91.07	55.18	3.54496e+08	7.82863e+07	2.70943e+07	7.75337e+07	3.26791e+08	3.09125e+07	8.04004e+07	1.30964e+08	2.75704e+07	1.97888e+08	1.04613e+08	1.2013e+08	1.82746e+07	1.85448e+07	1.63508e+08	1.71652e+08	1.63018e+08	7.66364e+07	7.75743e+07	9.57379e+07	High	High	Peak Found	High	High	High	High	High
High	Master Protein	Q96S86	Hyaluronan and proteoglycan link protein 3 OS=Homo sapiens OX=9606 GN=HAPLN3 PE=2 SV=1	0	245.908	73	22	99	20	360	40.9	6.52	276.33	22	0.212	6.11003e-05	138.09	1.03365e+07	1.92577e+06	201.74	88.41	1.34473e+09	1.55442e+07	6.36767e+06	6.29284e+06	1.30718e+09	1.62874e+07	3.10988e+07	6.40963e+06	6.1991e+06	6.87351e+06	1.02085e+06	3.21186e+06	991490	1.15801e+06	6.44467e+06	9.66419e+06	1.32821e+06	1.34989e+06	6.29887e+06	2.74734e+06	High	Peak Found	Peak Found	Peak Found	High	Peak Found	Peak Found	Peak Found
High	Master Protein	P30086	Phosphatidylethanolamine-binding protein 1 OS=Homo sapiens OX=9606 GN=PEBP1 PE=1 SV=3	0	245.516	89	18	806	18	187	21	7.53	2230.05	18	1.029	0.708977	103.35	1.51594e+09	1.80573e+09	51.51	72.38	1.25632e+09	1.79624e+09	1535900206	8.37984e+08	1.13106e+09	3.72704e+08	2.0818e+09	3.07498e+09	1.49624e+09	2.86108e+09	1047831300	2.34186e+09	3.4525e+08	7.29355e+08	1.64618e+09	5.43886e+09	3.51962e+09	2.53931e+09	1.23403e+09	1.98074e+09	High	High	High	High	High	High	High	High
High	Master Protein	P19105	Myosin regulatory light chain 12A OS=Homo sapiens OX=9606 GN=MYL12A PE=1 SV=2	0	245.285	84	15	671	1	171	19.8	4.81	1810.62	15																												Not Found	Not Found	Not Found	Not Found	Not Found	Not Found	Not Found	Not Found
High	Master Protein	P05455	Lupus La protein OS=Homo sapiens OX=9606 GN=SSB PE=1 SV=2	0	245.109	57	31	426	31	408	46.8	7.12	888.03	31	0.834	0.7621	100.42	3.09738e+08	2.45436e+08	51.7	69.45	4.17019e+08	2.98295e+08	1.67776e+08	1.74268e+08	3.7e+08	3.89904e+07	4.12055e+08	5.48969e+08	1.87144e+08	3.21621e+08	8.0823e+07	2.8403e+08	4.39187e+07	8.27774e+07	1.54219e+08	6.05705e+08	4.04337e+08	3.60259e+08	2.12086e+08	2.87643e+08	High	High	High	High	High	High	High	High
High	Master Protein	Q08380	Galectin-3-binding protein OS=Homo sapiens OX=9606 GN=LGALS3BP PE=1 SV=1	0	245.074	47	25	330	25	585	65.3	5.27	835.28	25	0.532	0.0431707	109.45	3.42514e+08	1.26876e+08	124.32	63.97	2.08153e+09	1.18262e+08	3.22243e+08	3.64059e+08	2.01131e+09	9.55456e+07	1.4781e+08	1.90739e+08	4.2975e+08	3.83471e+08	7.47896e+07	2.60291e+08	1.21935e+08	7.5841e+07	1.00844e+08	1.2412e+08	3.68668e+08	2.29302e+08	4.055e+08	1.29692e+08	High	High	High	High	High	High	High	High
High	Master Protein	P20810	Calpastatin OS=Homo sapiens OX=9606 GN=CAST PE=1 SV=4	0	244.926	51	25	217	25	708	76.5	5.07	484	25	0.882	0.853709	95.28	1.26684e+08	1.20878e+08	22.59	67.28	1.16063e+08	1.2943e+08	1.49835e+08	1.4608e+08	1.07651e+08	6.91275e+07	1.24895e+08	1.17711e+08	1.77397e+08	1.28499e+08	1.18288e+08	6.8985e+07	3.44772e+07	3.04424e+07	1.62131e+08	3.22253e+08	1.23525e+08	9.11346e+07	1.30007e+08	1.7172e+08	High	High	High	High	High	High	High	High
High	Master Protein	Q8NBS9	Thioredoxin domain-containing protein 5 OS=Homo sapiens OX=9606 GN=TXNDC5 PE=1 SV=2	0	244.674	65	23	373	23	432	47.6	5.97	855.18	23	0.587	0.110312	95.46	4.1042e+08	2.86997e+08	75.87	44.86	1.25846e+09	4.30973e+08	2.28403e+08	2.82754e+08	1.38377e+09	1.11668e+08	5.92749e+08	3.90847e+08	2.8958e+08	9.43973e+08	1.88899e+08	2.74645e+08	1.51685e+08	1.07983e+08	2.51027e+08	4.72373e+08	3.72459e+08	2.99905e+08	5.2503e+08	3.6129e+08	High	High	High	High	High	High	High	High
High	Master Protein	P21964	Catechol O-methyltransferase OS=Homo sapiens OX=9606 GN=COMT PE=1 SV=2	0	243.984	73	17	224	17	271	30	5.47	656.88	17	0.899	0.937003	114.29	2.78752e+08	2.82567e+08	58.26	70.6	562134204	2.49373e+08	1.18712e+08	2.86365e+08	5.61169e+08	5.59443e+07	2.71341e+08	3.01118e+08	2.0973e+08	5.68442e+08	1.62677e+08	3.31352e+08	1.02584e+08	1.16498e+08	256316647	8.84042e+08	4.73186e+08	222021512	3.11506e+08	3.87853e+08	High	High	High	High	High	High	High	High
High	Master Protein	P69892	Hemoglobin subunit gamma-2 OS=Homo sapiens OX=9606 GN=HBG2 PE=1 SV=2	0	243.5	99	17	1182	4	147	16.1	7.2	2226.91	17	0.572	0.107873	122.18	7.60869e+07	4.18796e+07	119.13	127.55	1.05344e+08	8.14836e+07	2.43077e+07	9.00694e+06	118693098	4.45903e+08	7.10477e+07	2.07132e+08	31492157	15433451	2.83194e+07	9.82907e+06	1.10464e+07	4.92248e+07	4.20256e+07	41734113	1.58105e+07	2.58306e+08	5.08468e+07	6.54687e+07	High	High	High	High	High	High	High	High
High	Master Protein	Q9Y230	RuvB-like 2 OS=Homo sapiens OX=9606 GN=RUVBL2 PE=1 SV=3	0	243.452	76	31	289	31	463	51.1	5.64	761.44	31	0.718	0.375141	105.97	3.37016e+08	2.31513e+08	84.51	61.07	8.67014e+08	3.24113e+08	95731779	1.24898e+08	8.84283e+08	6.25685e+07	3.50432e+08	4.38135e+08	8.65372e+07	3.54794e+08	1.67177e+08	3.06481e+08	3.44084e+07	5.80381e+07	2.25477e+08	4.19993e+08	4.58205e+08	3.44375e+08	1.2433e+08	2.37712e+08	High	High	High	High	High	High	High	High
High	Master Protein	P53618	Coatomer subunit beta OS=Homo sapiens OX=9606 GN=COPB1 PE=1 SV=3	0	242.964	43	29	228	29	953	107.1	6.05	547.71	29	0.692	0.257591	111.17	1.1736e+08	1.23528e+08	91.06	57.62	5.76737e+08	1.00181e+08	6.28607e+07	1.12587e+08	5.39835e+08	4.73001e+07	1.22335e+08	2.75277e+08	4.98133e+07	3.06068e+08	1.47858e+08	1.84069e+08	2.18508e+07	1.71558e+07	1.82841e+08	1.50473e+08	2.22805e+08	8.88944e+07	1.03202e+08	8.28249e+07	High	High	High	High	High	High	High	High
High	Master Protein	P09972	Fructose-bisphosphate aldolase C OS=Homo sapiens OX=9606 GN=ALDOC PE=1 SV=2	0	242.12	88	26	424	21	364	39.4	6.87	1257.24	26	0.885	0.874997	93.31	4.10051e+08	4.47978e+08	34.93	67.09	5.53064e+08	4.72369e+08	3.2891e+08	1.64521e+08	4.74448e+08	1.73374e+08	4.80757e+08	4.46701e+08	3.17879e+08	3.76407e+08	7.32616e+08	3.63368e+08	9.27499e+07	1.08172e+08	8.28238e+08	1.16363e+09	5.45685e+08	3.70629e+08	2.63349e+08	5.41471e+08	High	High	High	High	High	High	High	High
High	Master Protein	P62140	Serine/threonine-protein phosphatase PP1-beta catalytic subunit OS=Homo sapiens OX=9606 GN=PPP1CB PE=1 SV=3	0	241.788	73	22	347	7	327	37.2	6.19	944.37	22	1.468	0.00879767	100.58	8.49552e+07	9.83862e+07	60.84	58.07	1.33074e+08	9.15407e+07	4.21677e+07	3.66441e+07	1.25997e+08	1.44108e+07	8.38784e+07	1.64818e+08	3.4198e+07	8.60459e+07	1.59135e+08	1.19492e+08	1.98064e+07	3.07996e+07	1.74581e+08	1.97515e+08	1.6485e+08	8.10086e+07	6.26366e+07	7.74252e+07	High	High	High	High	High	High	High	High
High	Master Protein	P16144	Integrin beta-4 OS=Homo sapiens OX=9606 GN=ITGB4 PE=1 SV=5	0	241.504	30	41	165	41	1822	202	6.09	343.58	41	1.024	0.365622	98.68	8.80204e+07	1.01063e+08	65.94	57.26	1.37265e+08	7.80644e+07	4.59173e+07	1.38383e+08	7.67113e+07	9.87849e+07	8.38741e+07	9.23717e+07	4.3005e+07	2.90886e+08	4.84485e+07	1.17051e+08	3.13768e+07	2.91434e+07	6.57314e+07	2.00831e+08	1.53638e+08	8.72583e+07	1.18212e+08	1.41425e+08	High	High	High	High	High	High	High	High
High	Master Protein	P00441	Superoxide dismutase [Cu-Zn] OS=Homo sapiens OX=9606 GN=SOD1 PE=1 SV=2	0	240.989	91	14	471	14	154	15.9	6.13	1868.97	14	0.734	0.414428	102.4	1.28087e+09	1.28448e+09	44.18	69.67	1.62039e+09	1.01936e+09	1.32471e+09	3.33475e+08	1.35987e+09	3.10912e+08	1.23848e+09	1.73731e+09	1.18659e+09	1.86872e+09	6.15447e+08	1.30889e+09	2.86561e+08	1.67713e+08	8.16717e+08	3.08117e+09	1.77683e+09	1.3082e+09	1.42137e+09	1.26118e+09	High	High	High	High	High	High	High	High
High	Master Protein	P42167	Lamina-associated polypeptide 2, isoforms beta/gamma OS=Homo sapiens OX=9606 GN=TMPO PE=1 SV=2	0	240.438	63	23	384	10	454	50.6	9.38	976.97	23	1.103	0.200377	107.71	9.50922e+07	1.10332e+08	73.77	78.47	8.71271e+07	1.03785e+08	5.12388e+07	5.68544e+07	1.22926e+08	1.67474e+07	1.11259e+08	2.92481e+08	5.65424e+07	1.86779e+08	6.77476e+07	1.58217e+08	1.04121e+07	7.41139e+07	129573904	3.61282e+08	2.54858e+08	2.82527e+08	4.18034e+07	9.39476e+07	High	High	High	High	High	High	High	High
High	Master Protein	P21796	Voltage-dependent anion-selective channel protein 1 OS=Homo sapiens OX=9606 GN=VDAC1 PE=1 SV=2	0	239.945	86	23	541	22	283	30.8	8.54	1380.64	23	0.788	0.573714	110.66	1.56014e+09	8.93471e+08	67.9	50.12	3.07783e+09	1.60575e+09	3.66655e+08	1.51583e+09	2.87567e+09	2.50409e+08	1.64948e+09	850209241	5.34439e+08	1.68083e+09	8.24634e+08	570164540	3.83296e+08	2.22736e+08	1116020951	1.70675e+09	9.68055e+08	6.55332e+08	1.2172e+09	1.07676e+09	High	High	High	High	High	High	High	High
High	Master Protein	P04179	Superoxide dismutase [Mn], mitochondrial OS=Homo sapiens OX=9606 GN=SOD2 PE=1 SV=3	0	239.684	86	18	383	18	222	24.7	8.25	1048.47	18	0.621	0.161359	92.06	8.12443e+08	6.18586e+08	61.93	50.17	1.96288e+09	7.4897e+08	4.57251e+08	7.45979e+08	1.73422e+09	1.78995e+08	8.81295e+08	1.0156e+09	5.61963e+08	1.90697e+09	4.74822e+08	6.06253e+08	1.23474e+08	1.33977e+08	6.98818e+08	1.10878e+09	8.25308e+08	6.0616e+08	6.3117e+08	6.79969e+08	High	High	High	High	High	High	High	High
High	Master Protein	Q6UWY5	Olfactomedin-like protein 1 OS=Homo sapiens OX=9606 GN=OLFML1 PE=1 SV=2	0	239.661	72	27	417	27	402	45.9	8.09	833.58	27	1.283	0.250841	94.81	4.00291e+08	4.19072e+08	57.68	68.27	5.75907e+07	4.60165e+08	3.93432e+08	4.45621e+08	5.64595e+07	1.15988e+08	5.59268e+08	3.14887e+08	4.0727e+08	5.59451e+08	3.6967e+08	2.9911e+08	4.15364e+08	1.72848e+08	5.84307e+08	1.08873e+09	4.22813e+08	3.77924e+08	1.38088e+09	4.43246e+08	High	High	High	High	High	High	High	High
High	Master Protein	P05164	Myeloperoxidase OS=Homo sapiens OX=9606 GN=MPO PE=1 SV=1	0	239.491	50	33	305	30	745	83.8	8.97	671.87	33	0.802	0.71031	105.05	2.29355e+08	1.74998e+08	30.9	70.49	2.61507e+08	160164407	1.97652e+08	2.61803e+08	3.00324e+08	8.55661e+07	2.39478e+08	1.40251e+08	229877217	2.28834e+08	2.87927e+08	3.51347e+08	6.30694e+07	4.0012e+07	4.24095e+08	1.3331e+08	5.1649e+08	1.62941e+08	1.87947e+08	1.09694e+08	High	High	High	High	High	High	High	High
High	Master Protein	P10253	Lysosomal alpha-glucosidase OS=Homo sapiens OX=9606 GN=GAA PE=1 SV=4	0	238.835	35	24	227	23	952	105.3	6	562.52	24	0.47	0.0020184	117.18	1.57188e+08	8.03165e+07	123.96	71.72	9.36977e+08	1.49122e+08	1.23227e+08	8.82441e+07	1.04563e+09	5.96188e+07	1.6941e+08	1.65689e+08	6.71241e+07	1.70445e+08	7.50796e+07	1.93753e+08	2.11635e+07	2.82348e+07	8.59187e+07	1.35861e+08	2.45966e+08	1.19812e+08	3.97438e+07	7.46939e+07	High	High	High	High	High	High	High	High
High	Master Protein	Q13418	Integrin-linked protein kinase OS=Homo sapiens OX=9606 GN=ILK PE=1 SV=2	0	238.682	71	30	593	30	452	51.4	8.07	1379.66	30	2.032	0.00572186	100.61	3.76184e+08	9.18135e+08	61.87	55.56	181553970	7.69907e+08	3.48311e+08	2.0388e+08	1.66198e+08	2.41305e+08	8.3282e+08	8.68314e+08	4.06286e+08	4.67053e+08	9.12332e+08	8.9085e+08	1.36616e+08	2.72508e+08	1.42656e+09	1.7323e+09	1.2884e+09	9.23975e+08	4.98448e+08	1.42913e+09	High	High	High	High	High	High	High	High
High	Master Protein	P0DP25	Calmodulin-3 OS=Homo sapiens OX=9606 GN=CALM3 PE=1 SV=1	0	238.241	87	15	789	13	149	16.8	4.22	1845.92	15	0.86	0.796203	94.56	2.42051e+09	2.53171e+09	43.89	60.02	2.34081e+09	3719262076	2.29121e+09	1.2276e+09	2.75329e+09	2.66082e+08	3.79791e+09	2502911362	2.26012e+09	2.83067e+09	1.69411e+09	2.50924e+09	3.63581e+08	7.89072e+08	2.55438e+09	5.78541e+09	3.38543e+09	2.58422e+09	2.27427e+09	2.82125e+09	High	High	High	High	High	High	High	High
High	Master Protein	P08514	Integrin alpha-IIb OS=Homo sapiens OX=9606 GN=ITGA2B PE=1 SV=3	0	238.132	37	32	88	32	1039	113.3	5.38	246.47	32	0.437	0.0119545	128.18	3.80924e+07	1.27028e+07	171.15	106.19	1003002262	8.48684e+07	2.7958e+07	2.05002e+07	1.02339e+09	3.07463e+07	1.05334e+08	4.71936e+07	2.57634e+07	2.12224e+07	3.25781e+07	1.30193e+07	5.27921e+06	1.09632e+07	4.78582e+07	1.10826e+08	1.12629e+07	1.12981e+07	1.2394e+07	5.2789e+07	High	Peak Found	Peak Found	Peak Found	High	Peak Found	Peak Found	Peak Found
High	Master Protein	P08294	Extracellular superoxide dismutase [Cu-Zn] OS=Homo sapiens OX=9606 GN=SOD3 PE=1 SV=2	0	237.864	61	14	405	14	240	25.8	6.61	1244.91	14	0.973	0.8595	106.47	8.92248e+08	9.59606e+08	70.11	88.6	8.91329e+08	693316428	2.57848e+09	1.21244e+09	8.93169e+08	4.05036e+08	7.23082e+08	710320053	3.17125e+09	1.93204e+09	6.6114e+08	6.72617e+08	8.99787e+08	4.50133e+08	1.0234e+09	1.92187e+09	1.07728e+09	5.05431e+08	4.39638e+09	1.74906e+09	High	High	High	High	High	High	High	High
High	Master Protein	Q96PD5	N-acetylmuramoyl-L-alanine amidase OS=Homo sapiens OX=9606 GN=PGLYRP2 PE=1 SV=1	0	237.863	56	19	221	19	576	62.2	7.55	560.56	19	0.746	0.531425	105.18	1.1074e+08	7.72883e+07	53.81	82.12	7.69778e+07	7.85696e+07	2.3337e+08	1.1954e+08	8.26942e+07	4.36591e+07	1.11844e+08	1.09648e+08	2.45104e+08	1.88713e+08	4.96833e+07	4.5258e+07	5.65756e+07	4.342e+07	7.91401e+07	1.83063e+08	7.54797e+07	8.22561e+07	3.24668e+08	2.25754e+08	High	High	High	High	High	High	High	High
High	Master Protein	P40926	Malate dehydrogenase, mitochondrial OS=Homo sapiens OX=9606 GN=MDH2 PE=1 SV=3	0	237.023	68	23	761	23	338	35.5	8.68	1915.72	23	0.786	0.567645	111.26	1.38787e+09	1.18033e+09	103.44	64.32	6.0984e+09	1.28073e+09	5.30839e+08	6.52644e+08	6.27829e+09	3.68812e+08	1.50398e+09	2.43974e+09	5.96155e+08	1.74716e+09	6.87872e+08	1.99452e+09	1.55172e+08	3.47577e+08	1.03173e+09	2.0185e+09	2.81803e+09	1.60335e+09	9.10924e+08	1.35033e+09	High	High	High	High	High	High	High	High
High	Master Protein	Q6YHK3	CD109 antigen OS=Homo sapiens OX=9606 GN=CD109 PE=1 SV=2	0	236.797	33	36	289	36	1445	161.6	5.85	583.89	36	1.421	0.0185223	94.98	8.77164e+07	2.47504e+08	61.2	57.04	9.52164e+07	2.39445e+08	7.85213e+07	8.08071e+07	6.93474e+07	4.51888e+07	2.73062e+08	1.86838e+08	7.13307e+07	1.74712e+08	2.24507e+08	2.72856e+08	3.59525e+07	3.91212e+07	2.84851e+08	4.51502e+08	3.41072e+08	2.00983e+08	1.43625e+08	3.22555e+08	High	High	High	High	High	High	High	High
High	Master Protein	P40763	Signal transducer and activator of transcription 3 OS=Homo sapiens OX=9606 GN=STAT3 PE=1 SV=2	0	236.344	58	30	207	30	770	88	6.3	513.94	30	0.818	0.848316	103.62	1.19033e+08	1.14696e+08	91.77	62.19	4.43905e+08	1.1541e+08	4.78624e+07	8.88851e+07	4.84252e+08	4.40338e+07	1.22769e+08	1.81006e+08	4.14456e+07	1.83418e+08	2.05607e+08	1.054e+08	2.18403e+07	1.83807e+07	2.78506e+08	1.87907e+08	1.537e+08	1.00923e+08	9.77434e+07	1.24812e+08	High	High	High	High	High	High	High	High
High	Master Protein	P49419	Alpha-aminoadipic semialdehyde dehydrogenase OS=Homo sapiens OX=9606 GN=ALDH7A1 PE=1 SV=5	0	235.89	58	26	326	26	539	58.5	7.99	878.13	26	0.922	0.990903	95.56	3.40728e+08	3.08382e+08	50.52	55.71	5.27637e+08	2.68166e+08	1.35464e+08	1.38274e+08	500302887	9.05153e+07	301131923	4.92637e+08	4.49677e+08	3.85531e+08	2.64809e+08	4.14348e+08	4.82036e+07	7.23992e+07	3.32888e+08	4.91098e+08	5.66613e+08	3.32237e+08	1.90948e+08	2.8624e+08	High	High	High	High	High	High	High	High
High	Master Protein	P19971	Thymidine phosphorylase OS=Homo sapiens OX=9606 GN=TYMP PE=1 SV=2	0	235.857	70	23	124	23	482	49.9	5.53	324.65	23	0.699	0.407834	101.61	6.09556e+07	4.19343e+07	131.88	52.06	4.87321e+08	8.74363e+07	2.01868e+07	6.82862e+07	4.78583e+08	1.95927e+07	1.02161e+08	4.84104e+07	2.39958e+07	5.4412e+07	5.07005e+07	2.69638e+07	1.25004e+07	1.7234e+07	7.40852e+07	8.06176e+07	3.49475e+07	5.03178e+07	3.48186e+07	6.15444e+07	High	High	High	High	High	High	High	High
High	Master Protein	Q9Y265	RuvB-like 1 OS=Homo sapiens OX=9606 GN=RUVBL1 PE=1 SV=1	0	235.67	74	25	276	25	456	50.2	6.42	669.07	25	0.758	0.554713	113.74	2.21882e+08	2.12269e+08	99.96	54.35	7.99382e+08	1.85685e+08	4.40822e+07	9.99018e+07	9.01446e+08	4.27894e+07	2.65135e+08	3.94485e+08	6.038e+07	3.03803e+08	1.41595e+08	2.80461e+08	3.63287e+07	4.23612e+07	2.20533e+08	2.84132e+08	3.6269e+08	2.5368e+08	1.36033e+08	2.04315e+08	High	High	High	High	High	High	High	High
High	Master Protein	P30740	Leukocyte elastase inhibitor OS=Homo sapiens OX=9606 GN=SERPINB1 PE=1 SV=1	0	235.28	64	24	311	23	379	42.7	6.28	799.74	24	0.804	0.620442	75.68	3.436e+08	2.58781e+08	48.62	46.24	3.05267e+08	4.21451e+08	2.08817e+08	7.51254e+08	3.66352e+08	1.2731e+08	4.36741e+08	3.22262e+08	2.10115e+08	4.69333e+08	2.58033e+08	2.59532e+08	6.59254e+07	8.17888e+07	3.43626e+08	4.55638e+08	3.91724e+08	2.45936e+08	2.40513e+08	3.43025e+08	High	High	High	High	High	High	High	High
High	Master Protein	Q01813	ATP-dependent 6-phosphofructokinase, platelet type OS=Homo sapiens OX=9606 GN=PFKP PE=1 SV=2	0	235.255	50	29	229	27	784	85.5	7.55	556.92	29	1.526	0.00230312	106.5	9.01072e+07	1.6503e+08	70.33	71.03	1.88316e+08	9.10399e+07	3.2263e+07	4.80633e+07	1.95584e+08	4.94279e+07	9.92185e+07	2.33564e+08	2.87351e+07	8.91841e+07	2.51126e+08	1.46175e+08	1.24667e+07	3.15447e+07	3.54122e+08	3.6742e+08	1.93688e+08	1.42976e+08	5.75966e+07	1.86317e+08	High	High	High	High	High	High	High	High
High	Master Protein	P31943	Heterogeneous nuclear ribonucleoprotein H OS=Homo sapiens OX=9606 GN=HNRNPH1 PE=1 SV=4	0	234.898	63	20	538	9	449	49.2	6.3	1466.43	20	0.955	0.910986	112.43	4.40545e+08	2.98922e+08	74.76	65.16	9.13887e+08	4.70215e+08	1.59229e+08	1.04601e+08	9.77594e+08	6.12779e+07	5.00592e+08	6.16031e+08	1.59767e+08	4.12747e+08	2.39543e+08	5.2165e+08	4.66777e+07	6.74653e+07	2.87533e+08	6.50286e+08	7.38468e+08	4.19126e+08	2.46154e+08	3.10762e+08	High	High	High	High	High	High	High	High
High	Master Protein	P60903	Protein S100-A10 OS=Homo sapiens OX=9606 GN=S100A10 PE=1 SV=2	0	234.489	95	16	483	16	97	11.2	7.37	1125.81	16	0.794	0.590499	100.97	8.40961e+08	5.37162e+08	49.86	66.4	9.66532e+08	4.2839e+08	6.85728e+08	1.20445e+09	1.30679e+09	1.50764e+09	3.82158e+08	2.5134e+08	7.31704e+08	1.12402e+09	6.31917e+08	2.48939e+08	4.30986e+08	1.87396e+08	7.31364e+08	6.43078e+08	3.57764e+08	4.56615e+08	1.48745e+09	1.28406e+09	High	High	High	High	High	High	High	High
High	Master Protein	P98095	Fibulin-2 OS=Homo sapiens OX=9606 GN=FBLN2 PE=1 SV=2	0	234.051	32	28	200	28	1184	126.5	4.82	517.87	28	0.824	0.938802	117.74	8.19118e+07	8.34995e+07	112.92	96.81	5.95535e+08	7.35722e+07	5.86384e+07	1.70075e+08	5.96748e+08	7.82805e+07	8.57114e+07	5.25021e+07	5.36688e+07	1.55492e+08	1.73597e+08	2.14462e+07	4.17906e+07	1.21128e+07	2.47508e+08	1.49631e+08	2.4926e+07	5.93293e+07	1.17516e+08	3.78212e+08	High	High	High	High	High	High	High	High
High	Master Protein	Q9UGT4	Sushi domain-containing protein 2 OS=Homo sapiens OX=9606 GN=SUSD2 PE=1 SV=1	0	234.048	46	18	166	18	822	90.2	6.28	461.36	18	0.703	0.449766	113.77	4.65679e+07	5.19949e+07	98.61	59.45	2.62742e+08	4.16535e+07	3.03737e+07	4.23695e+07	2.82668e+08	5.51905e+07	5.11823e+07	3.6813e+07	3.39608e+07	2.04376e+08	5.11028e+07	3.64474e+07	3.41182e+07	1.37461e+07	7.85096e+07	7.57008e+07	5.29025e+07	3.63892e+07	1.22723e+08	1.22103e+08	High	High	High	High	High	High	High	High
High	Master Protein	Q15293	Reticulocalbin-1 OS=Homo sapiens OX=9606 GN=RCN1 PE=1 SV=1	0	234.014	68	22	353	22	331	38.9	5	721.06	22	0.526	0.0473998	92.66	3.69879e+08	2.34886e+08	72.66	56.49	9.93267e+08	3.53397e+08	2.04517e+08	2.60392e+08	1.00423e+09	4.29838e+07	3.8713e+08	4.31354e+08	2.23071e+08	5.40502e+08	1.58348e+08	2.4368e+08	4.69382e+07	6.84381e+07	2.26409e+08	4.75776e+08	3.80152e+08	1.71159e+08	2.79899e+08	2.87533e+08	High	High	High	High	High	High	High	High
High	Master Protein	P15311	Ezrin OS=Homo sapiens OX=9606 GN=EZR PE=1 SV=4	0	233.915	59	39	666	23	586	69.4	6.27	1212.21	39	0.877	0.967984	106.01	1.92966e+08	1.48547e+08	64.82	57.3	5.28557e+08	2.39003e+08	1.08856e+08	1.45768e+08	3.74165e+08	6.38386e+07	2.29502e+08	1.66372e+08	9.81509e+07	2.23812e+08	9.59699e+07	1.51098e+08	5.94442e+07	7.33231e+07	1.46039e+08	309729800	3.23361e+08	2.61322e+08	1.06759e+08	2.99961e+08	High	High	High	High	High	High	High	High
High	Master Protein	Q16658	Fascin OS=Homo sapiens OX=9606 GN=FSCN1 PE=1 SV=3	0	233.867	62	25	320	25	493	54.5	7.24	783.66	25	1.226	0.111425	91.87	1.68316e+08	2.08929e+08	43.35	48.57	1.85279e+08	1.89532e+08	8.03466e+07	1.29394e+08	1.52907e+08	7.62752e+07	2.35856e+08	2.60936e+08	6.77219e+07	2.07287e+08	2.07377e+08	1.82323e+08	5.17516e+07	4.23519e+07	2.33653e+08	3.72964e+08	2.90083e+08	2.06254e+08	2.10493e+08	2.62942e+08	High	High	High	High	High	High	High	High
High	Master Protein	P07339	Cathepsin D OS=Homo sapiens OX=9606 GN=CTSD PE=1 SV=1	0	233.662	57	20	488	20	412	44.5	6.54	1192.1	20	0.606	0.136907	106.39	9.12742e+08	5.62656e+08	65.34	58.65	1.99796e+09	8.7023e+08	2.69391e+08	8.90031e+08	1.95987e+09	1.39825e+08	1.07891e+09	9.36032e+08	3.75823e+08	1.40981e+09	3.20569e+08	8.60098e+08	1.01156e+08	1.49598e+08	4.83532e+08	9.86461e+08	1129655564	6.88533e+08	4.86818e+08	6.50309e+08	High	High	High	High	High	High	High	High
High	Master Protein	Q9NZN3	EH domain-containing protein 3 OS=Homo sapiens OX=9606 GN=EHD3 PE=1 SV=2	0	233.373	73	32	347	13	535	60.8	6.57	711.89	32	0.773	0.76002	86.1	3.60707e+07	2.82977e+07	61.6	53.15	4.07402e+07	3.19364e+07	1.04081e+07	2.08718e+07	4.3948e+07	6.95357e+06	4.41422e+07	7.37902e+07	1.64576e+07	5.52749e+07	1.6197e+07	3.38007e+07	9.84555e+06	4.39768e+06	2.76262e+07	4.41206e+07	5.32104e+07	2.80288e+07	3.59261e+07	2.85691e+07	High	High	High	High	High	Peak Found	High	High
High	Master Protein	P15144	Aminopeptidase N OS=Homo sapiens OX=9606 GN=ANPEP PE=1 SV=4	0	233.26	43	33	128	33	967	109.5	5.48	285.43	33	0.451	0.00725478	124.02	4.92643e+07	2.84437e+07	110.79	97.51	1.98051e+08	8.83736e+06	2.3861e+07	406404590	1.79001e+08	9.41802e+07	7.46782e+06	2.41408e+07	2.57695e+07	3.1285e+08	2.24356e+07	2.13484e+07	3.92505e+07	1.09154e+07	4.24365e+07	3.97859e+07	2.74929e+07	7.73292e+06	1.37282e+08	2.94274e+07	High	Peak Found	Peak Found	High	High	High	Peak Found	Peak Found
High	Master Protein	P28289	Tropomodulin-1 OS=Homo sapiens OX=9606 GN=TMOD1 PE=1 SV=1	0	233.039	68	23	402	22	359	40.5	5.1	1088.6	23	1.303	0.222975	90.21	2.62331e+08	3.23565e+08	51.63	62.91	2.55791e+08	3.54312e+08	1.58036e+08	1.23751e+08	2.69038e+08	5.11597e+07	466877043	4.43584e+08	1.90617e+08	3.29277e+08	2.06673e+08	3.33618e+08	6.68768e+07	1.11929e+08	3.13816e+08	8.04271e+08	5.28146e+08	3.7286e+08	2.45076e+08	4.19347e+08	High	High	High	High	High	High	High	High
High	Master Protein	P10768	S-formylglutathione hydrolase OS=Homo sapiens OX=9606 GN=ESD PE=1 SV=2	0	232.97	89	18	425	18	282	31.4	7.02	1105.67	18	1.398	0.147584	98.77	3.31786e+08	4.47499e+08	49.79	60.66	237444036	4.90238e+08	2.94876e+08	1.83536e+08	2.32495e+08	6.56708e+07	576807642	5.17477e+08	3.73316e+08	5.45602e+08	2.7519e+08	4.28442e+08	1.63225e+08	1.49123e+08	3.88024e+08	1.15736e+09	6.55409e+08	4.67403e+08	5.68783e+08	5.5848e+08	High	High	High	High	High	High	High	High
High	Master Protein	P48735	Isocitrate dehydrogenase [NADP], mitochondrial OS=Homo sapiens OX=9606 GN=IDH2 PE=1 SV=2	0	232.499	59	26	489	24	452	50.9	8.69	929.51	26	0.8	0.609203	105.42	3.46937e+08	3.33787e+08	124.68	55.72	2.31496e+09	3.66248e+08	1.66752e+08	2.0981e+08	2.40863e+09	1.6598e+08	4.38194e+08	4.83187e+08	1.77963e+08	3.28644e+08	4.27451e+08	3.55537e+08	5.71392e+07	6.81165e+07	6.39997e+08	406812317	5.14504e+08	3.13366e+08	2.27765e+08	2.79524e+08	High	High	High	High	High	High	High	High
High	Master Protein	P49257	Protein ERGIC-53 OS=Homo sapiens OX=9606 GN=LMAN1 PE=1 SV=2	0	232.403	51	23	317	22	510	57.5	6.77	750.03	23	0.559	0.0779992	117.21	2.75752e+08	2.21036e+08	99.14	55.52	1.57687e+09	1.82842e+08	2.81255e+08	2.70356e+08	1.56006e+09	7.86283e+07	1.93e+08	4.48714e+08	2.60325e+08	8.82628e+08	1.65747e+08	3.11813e+08	6.33641e+07	5.86907e+07	2.31828e+08	272206351	4.96579e+08	1.96602e+08	2.68167e+08	2.10747e+08	High	High	High	High	High	High	High	High
High	Master Protein	O43390	Heterogeneous nuclear ribonucleoprotein R OS=Homo sapiens OX=9606 GN=HNRNPR PE=1 SV=1	0	232.305	54	29	501	21	633	70.9	8.13	929.81	29	0.89	0.944722	94.69	2.39184e+08	2.09189e+08	65.36	65.36	3.99379e+08	2.69027e+08	1.02155e+08	1.32086e+08	3.58363e+08	3.73875e+07	3.48004e+08	580438372	1.20536e+08	2.12651e+08	1.11107e+08	4.28924e+08	4.41651e+07	9.15196e+07	1.74579e+08	3.96891e+08	5.53144e+08	3.42761e+08	1.69491e+08	250660822	High	High	High	High	High	High	High	High
High	Master Protein	P30084	Enoyl-CoA hydratase, mitochondrial OS=Homo sapiens OX=9606 GN=ECHS1 PE=1 SV=4	0	232.056	74	23	356	23	290	31.4	8.07	1013.96	23	0.793	0.586931	108.91	3.50473e+08	3.36407e+08	135.35	54.16	2.92994e+09	3.04793e+08	1.73502e+08	1.98252e+08	3.10041e+09	1.63262e+08	403000225	5.15708e+08	182714819	5.25311e+08	2.51788e+08	3.44871e+08	6.18006e+07	9.20498e+07	4.24148e+08	6.12695e+08	5.34854e+08	3.82335e+08	2.22367e+08	3.28151e+08	High	High	High	High	High	High	High	High
High	Master Protein	P16152	Carbonyl reductase [NADPH] 1 OS=Homo sapiens OX=9606 GN=CBR1 PE=1 SV=3	0	232.043	81	19	500	16	277	30.4	8.32	1438.72	19	1.031	0.705172	79.49	5.31198e+08	4.78687e+08	44.65	63.33	5.7388e+08	5.10931e+08	2.77452e+08	2.24464e+08	5.88677e+08	1.37536e+08	5.53462e+08	7.17144e+08	2.55078e+08	5.52268e+08	2.72036e+08	5.76905e+08	6.18752e+07	8.70591e+07	3.88404e+08	1.05438e+09	744772452	522588658	4.38473e+08	558234606	High	High	High	High	High	High	High	High
High	Master Protein	P63241	Eukaryotic translation initiation factor 5A-1 OS=Homo sapiens OX=9606 GN=EIF5A PE=1 SV=2	0	231.529	73	17	412	17	154	16.8	5.24	1154.4	17	0.836	0.721955	89.31	4.67574e+08	4.52883e+08	54.18	61.46	9.15572e+08	405607135	2.77015e+08	3.22148e+08	8.8176e+08	9.09934e+07	5.39007e+08	7.26104e+08	3.22103e+08	7.7636e+08	3.02779e+08	4.12936e+08	8.99951e+07	1.4284e+08	4.96694e+08	1.08936e+09	7.49505e+08	5.31082e+08	3.62081e+08	6.14547e+08	High	High	High	High	High	High	High	High
High	Master Protein	P55809	Succinyl-CoA:3-ketoacid coenzyme A transferase 1, mitochondrial OS=Homo sapiens OX=9606 GN=OXCT1 PE=1 SV=1	0	231.235	59	23	279	23	520	56.1	7.46	701.21	23	0.722	0.380857	120.71	1.44509e+08	1.42326e+08	150.25	57.97	1.56927e+09	1.42718e+08	4.20591e+07	3.70309e+07	1.43599e+09	5.66914e+07	1.91599e+08	2.53701e+08	5.20483e+07	1.46323e+08	1.02782e+08	1.5879e+08	9.90557e+06	3.52352e+07	1.46307e+08	2.28247e+08	2.21753e+08	1.5577e+08	6.46597e+07	1.38453e+08	High	High	High	High	High	High	High	High
High	Master Protein	Q16836	Hydroxyacyl-coenzyme A dehydrogenase, mitochondrial OS=Homo sapiens OX=9606 GN=HADH PE=1 SV=3	0	231.195	82	22	441	22	314	34.3	8.85	1260.2	22	1.09	0.566369	96.05	3.44316e+08	3.46654e+08	41.74	59.87	5.46478e+08	3.44192e+08	2.56661e+08	1.90898e+08	4.57596e+08	1.42085e+08	477945356	5.98311e+08	2.83233e+08	3.4444e+08	1.8805e+08	6.06255e+08	6.53018e+07	1.23709e+08	2.59559e+08	560836373	7.27539e+08	4.29512e+08	2.7978e+08	5.63289e+08	High	High	High	High	High	High	High	High
High	Master Protein	O60716	Catenin delta-1 OS=Homo sapiens OX=9606 GN=CTNND1 PE=1 SV=1	0	231.114	40	30	226	30	968	108.1	6.23	545.22	30	1.015	0.355484	103.25	1.18651e+08	1.39216e+08	75.44	63.39	3.01078e+08	1.10415e+08	3.35501e+07	1.13124e+08	2.95451e+08	2.14256e+07	1.24449e+08	2.42766e+08	3.03134e+07	1.25694e+08	1.23108e+08	1.86894e+08	1.36144e+07	3.73109e+07	1.57432e+08	2.32698e+08	2.84535e+08	1.21626e+08	4.82417e+07	2.10909e+08	High	High	High	High	High	Peak Found	High	High
High	Master Protein	P28482	Mitogen-activated protein kinase 1 OS=Homo sapiens OX=9606 GN=MAPK1 PE=1 SV=3	0	230.873	89	24	325	17	360	41.4	6.98	674.06	24	0.825	0.858116	103.15	1.47974e+08	1.10654e+08	52.1	51.96	2.6823e+08	1.19073e+08	8.81621e+07	9.99526e+07	3.22546e+08	6.42519e+07	2.06155e+08	190188175	9.47088e+07	1.83891e+08	1.11807e+08	1.0194e+08	2.33459e+07	2.842e+07	1.96963e+08	1.8841e+08	1.74585e+08	1.09512e+08	9.83548e+07	1.14912e+08	High	High	High	High	High	High	High	High
High	Master Protein	Q9ULV4	Coronin-1C OS=Homo sapiens OX=9606 GN=CORO1C PE=1 SV=1	0	230.798	57	33	400	32	474	53.2	7.08	811.22	33	2.533	0.000404432	115.46	2.28351e+08	7.06163e+08	64.5	67.96	2.25581e+08	5.03701e+08	1.57149e+08	9.11601e+07	3.35868e+08	1.03237e+08	6.69085e+08	4.59268e+08	2.31155e+08	1.89904e+08	8.67435e+08	5.74875e+08	1.0749e+08	1.58037e+08	1.6706e+09	1.36262e+09	1.09105e+09	5.42523e+08	3.12744e+08	1.27558e+09	High	High	High	High	High	High	High	High
High	Master Protein	P27708	Multifunctional protein CAD OS=Homo sapiens OX=9606 GN=CAD PE=1 SV=3	0	230.757	27	39	94	39	2225	242.8	6.46	226.34	39	0.566	0.101573	117.48	2.85696e+07	4.38044e+07	138.39	62.37	3.92092e+08	2.82697e+07	2.04358e+07	1.92602e+07	3.65563e+08	1.78808e+07	2.88726e+07	8.83342e+07	2.07953e+07	7.4928e+07	4.32072e+07	6.85743e+07	1.48676e+07	9.11252e+06	5.34471e+07	6.39045e+07	1.01461e+08	2.21035e+07	4.44099e+07	2.99379e+07	High	High	Peak Found	Peak Found	High	Peak Found	High	High
High	Master Protein	P34931	Heat shock 70 kDa protein 1-like OS=Homo sapiens OX=9606 GN=HSPA1L PE=1 SV=2	0	230.666	35	21	773	2	641	70.3	6.02	1726.12	21	0.655	0.464188	110.01	1.53745e+07	8732944	73.19	93.29	31958355	2.05713e+07		679306	2.88165e+07	5.19099e+06	1.87567e+07	1.26021e+07		5.99618e+06	7.75641e+06	22211735		2.15472e+06	8758728	8732944	32741784	1.27341e+07	1.48751e+06	3.07388e+06	High	High	Not Found	Peak Found	High	High	High	High
High	Master Protein	Q09028	Histone-binding protein RBBP4 OS=Homo sapiens OX=9606 GN=RBBP4 PE=1 SV=3	0	230.389	81	21	274	14	425	47.6	4.89	616.74	21	0.67	0.194003	103.91	1.50809e+08	8.80331e+07	65.21	58.53	2.45872e+08	1.28554e+08	4.50241e+07	4.92459e+07	2.38693e+08	1.18716e+07	1.76917e+08	2.45251e+08	6.97355e+07	2.18993e+08	4.21164e+07	1.31244e+08	1.45992e+07	4.15481e+07	7.04355e+07	1.67546e+08	1.80064e+08	1.29213e+08	7.63536e+07	1.01499e+08	High	High	High	High	High	High	High	High
High	Master Protein	P35611	Alpha-adducin OS=Homo sapiens OX=9606 GN=ADD1 PE=1 SV=2	0	230.385	62	30	191	29	737	80.9	5.83	472.61	30	0.825	0.8501	92.38	1.51021e+08	1.09772e+08	58.14	49.98	3.8735e+08	1.43104e+08	1.34966e+08	8.9605e+07	3.33201e+08	6.51739e+07	1.59376e+08	1.70724e+08	1.03174e+08	2.58721e+08	9.35178e+07	1.02195e+08	5.4517e+07	2.91601e+07	1.44656e+08	1.79624e+08	1.5424e+08	1.04532e+08	2.38999e+08	1.15276e+08	High	High	High	High	High	High	High	High
High	Master Protein	Q13011	Delta(3,5)-Delta(2,4)-dienoyl-CoA isomerase, mitochondrial OS=Homo sapiens OX=9606 GN=ECH1 PE=1 SV=2	0	230.279	76	20	420	20	328	35.8	8	1063.05	20	0.742	0.441671	110.82	3.16804e+08	2.58202e+08	121.98	49.15	1.84742e+09	2.74752e+08	1.20185e+08	1.6927e+08	1.70995e+09	3.54353e+07	3.65293e+08	3.8698e+08	1.2194e+08	4.08504e+08	1.62306e+08	2.52377e+08	5.73775e+07	8.35181e+07	2.86116e+08	4.59739e+08	3.51578e+08	2.64162e+08	2.35853e+08	2.98089e+08	High	High	High	High	High	High	High	High
High	Master Protein	Q9H223	EH domain-containing protein 4 OS=Homo sapiens OX=9606 GN=EHD4 PE=1 SV=1	0	230.218	72	35	348	24	541	61.1	6.76	808.95	35	1.058	0.442911	104.92	2.3406e+08	2.10544e+08	35.27	76.5	2.591e+08	2.63242e+08	1.17755e+08	2.06729e+08	286052446	9.18643e+07	3.24135e+08	2.2946e+08	1.41023e+08	2.38751e+08	9.71169e+07	2.22199e+08	3.78558e+07	9.63268e+07	1.45911e+08	5.95314e+08	2.84764e+08	3.36269e+08	1.99501e+08	6.12308e+08	High	High	High	High	High	High	High	High
High	Master Protein	Q15365	Poly(rC)-binding protein 1 OS=Homo sapiens OX=9606 GN=PCBP1 PE=1 SV=2	0	230.046	77	18	430	13	356	37.5	7.09	1316.9	18	0.957	0.905272	101.59	3.86269e+08	3.75135e+08	64.71	58.76	8.24266e+08	4.98677e+08	2.63628e+08	1.34569e+08	9.2471e+08	7.27448e+07	5.57524e+08	4.79475e+08	2.65303e+08	3.11182e+08	2.66015e+08	4.19952e+08	7.57615e+07	8.33049e+07	3.34972e+08	826843288	5.53097e+08	407151027	345636845	5.99132e+08	High	High	High	High	High	High	High	High
High	Master Protein	O00151	PDZ and LIM domain protein 1 OS=Homo sapiens OX=9606 GN=PDLIM1 PE=1 SV=4	0	229.939	86	21	224	21	329	36	7.02	602.77	21	1.158	0.258364	109.33	2.03755e+08	2.57203e+08	88.46	76.37	155686167	8.4226e+08	1.92439e+08	2.15736e+08	1.55528e+08	7.87551e+07	8.36061e+08	2.70841e+08	1.46607e+08	285851576	1.75685e+08	2.19928e+08	3.53607e+07	6.16017e+07	2.64787e+08	5.90916e+08	2.73785e+08	2.63604e+08	2.50958e+08	7.45314e+08	High	High	High	High	High	High	High	High
High	Master Protein	P55265	Double-stranded RNA-specific adenosine deaminase OS=Homo sapiens OX=9606 GN=ADAR PE=1 SV=4	0	229.824	38	34	161	34	1226	136	8.65	353.61	34	0.685	0.351857	117.88	4.93022e+07	5.18136e+07	147.77	70.22	6.14979e+08	5.23688e+07	1.79986e+07	2.08868e+07	6.0218e+08	2.09929e+07	5.59691e+07	1.70697e+08	1.88993e+07	4.64153e+07	4.14786e+07	9.73992e+07	4.06645e+06	1.45229e+07	5.46924e+07	9.52192e+07	1.44648e+08	6.45229e+07	3.62634e+07	4.90864e+07	High	High	High	High	High	High	High	High
High	Master Protein	Q15393	Splicing factor 3B subunit 3 OS=Homo sapiens OX=9606 GN=SF3B3 PE=1 SV=4	0	229.42	40	34	175	34	1217	135.5	5.26	352.04	34	0.681	0.227754	118.53	1.36818e+08	1.33503e+08	83.84	64.43	4.68867e+08	1.348e+08	6.49061e+07	9.16247e+07	4.98259e+08	3.61261e+07	1.38867e+08	3.46421e+08	5.51309e+07	2.26383e+08	1.5582e+08	1.7553e+08	2.20339e+07	3.16948e+07	2.12039e+08	1.89721e+08	3.01465e+08	1.14382e+08	8.68393e+07	7.02206e+07	High	High	Peak Found	High	High	High	High	High
High	Master Protein	P52907	F-actin-capping protein subunit alpha-1 OS=Homo sapiens OX=9606 GN=CAPZA1 PE=1 SV=3	0	229.23	77	19	419	14	286	32.9	5.69	1155.55	19	1.046	0.530415	94.42	2.25783e+08	2.69151e+08	53.26	51.42	3.90264e+08	2.63075e+08	9.09084e+07	1.47571e+08	4.04952e+08	8.04694e+07	3.32997e+08	209001681	1.08733e+08	2.43912e+08	2.67346e+08	2.70969e+08	4.01417e+07	5.00817e+07	3.54997e+08	3.81507e+08	3.69455e+08	2.46911e+08	1.4599e+08	3.09864e+08	High	High	High	High	High	High	High	High
High	Master Protein	P69891	Hemoglobin subunit gamma-1 OS=Homo sapiens OX=9606 GN=HBG1 PE=1 SV=3	0	229.039	99	16	1150	3	147	16.1	7.2	2183.77	16	0.376	0.00369909	117.38	1.95554e+07	1.45626e+07	135.36	94.48	7.61691e+07	1.49693e+07	2.12528e+07	10551024	1.01663e+08	3.04788e+08	1.00616e+07	1.15133e+08	10525615	1.79935e+07	2.01229e+07	4.38465e+06	3.8231e+06	2.24505e+07	30650986	9.34728e+06	4.47717e+06	6.22796e+07	1.91752e+07	1.10596e+07	High	High	High	High	High	High	High	High
High	Master Protein	O60313	Dynamin-like 120 kDa protein, mitochondrial OS=Homo sapiens OX=9606 GN=OPA1 PE=1 SV=3	0	228.554	50	36	220	36	960	111.6	7.87	408.25	36	0.869	0.935102	104.64	1.26621e+08	1.44513e+08	85.54	55.24	3.79222e+08	1.13659e+08	2.54753e+07	7.52429e+07	4.16252e+08	3.97932e+07	1.5662e+08	2.57417e+08	4.3256e+07	1.4106e+08	1.239e+08	1.64619e+08	1.76949e+07	3.53031e+07	2.20185e+08	2.1784e+08	2.52922e+08	1.50096e+08	8.93737e+07	1.39137e+08	High	High	Peak Found	High	High	High	High	High
High	Master Protein	P11940	Polyadenylate-binding protein 1 OS=Homo sapiens OX=9606 GN=PABPC1 PE=1 SV=2	0	228.253	48	30	362	8	636	70.6	9.5	812.1	30	0.89	0.802882	104.39	4.12657e+07	5.34989e+07	101.82	50.12	2.07806e+08	5.2295e+07	1.38053e+07	3.14179e+07	1.877e+08	1.32092e+07	6.02538e+07	8.22897e+07	1.6925e+07	32562516	4.30182e+07	5.55681e+07	4.37083e+06	1.88064e+07	6.13749e+07	6.63286e+07	8.69314e+07	5.15067e+07	3.33979e+07	5.90191e+07	High	High	High	High	High	High	High	High
High	Master Protein	P11413	Glucose-6-phosphate 1-dehydrogenase OS=Homo sapiens OX=9606 GN=G6PD PE=1 SV=4	0	227.728	67	34	352	34	515	59.2	6.84	783.32	34	0.806	0.728685	99.49	2.58011e+08	1.98595e+08	64.14	47.51	6.41046e+08	2.5093e+08	1.34988e+08	1.69584e+08	6.63476e+08	1.29371e+08	3.29536e+08	3.3233e+08	1.52254e+08	2.65292e+08	2.00725e+08	1.96487e+08	4.922e+07	49484888	2.92103e+08	3.36151e+08	2.85433e+08	1.75378e+08	1.89924e+08	2.65919e+08	High	High	High	High	High	High	High	High
High	Master Protein	P19012	Keratin, type I cytoskeletal 15 OS=Homo sapiens OX=9606 GN=KRT15 PE=1 SV=3	0	227.629	87	30	200	16	456	49.2	4.77	418.75	30	0.511	0.239814	115	6.59382e+06	2.17074e+06	258.78	101.93	9.29914e+06	5.3242e+06	3609230	3.35024e+08	2.32633e+07	8.16619e+06	2.50546e+06	9.93581e+06	3.59561e+06	452371	6.73079e+06	1.03611e+07	1.1336e+06	2.12277e+06	2.21979e+06	1.95968e+06	1.0635e+07	2.9583e+06	455525	87319.5	Peak Found	Peak Found	Peak Found	High	Peak Found	Peak Found	Peak Found	Peak Found
High	Master Protein	P53396	ATP-citrate synthase OS=Homo sapiens OX=9606 GN=ACLY PE=1 SV=3	0	227.604	46	39	179	39	1101	120.8	7.33	375.3	39	0.715	0.400793	113.84	9.88426e+07	1.01453e+08	119.24	47.61	6.3491e+08	6.17861e+07	2.64114e+07	7.94934e+07	5.92699e+08	9.07231e+07	1.07689e+08	1.5502e+08	3.40673e+07	1.18883e+08	1.18059e+08	1.05948e+08	2.58811e+07	2.73664e+07	1.61818e+08	1.62581e+08	1.53197e+08	8.79851e+07	9.33354e+07	9.71483e+07	High	High	High	High	High	High	High	High
High	Master Protein	Q9UMS4	Pre-mRNA-processing factor 19 OS=Homo sapiens OX=9606 GN=PRPF19 PE=1 SV=1	0	226.588	76	22	272	22	504	55.1	6.61	715.15	22	0.737	0.438492	112.31	1.87557e+08	1.81493e+08	80.27	54.51	5.60004e+08	1.7481e+08	6.22552e+07	9.89735e+07	5.0732e+08	2.99021e+07	2.01232e+08	4.23915e+08	5.81768e+07	3.64492e+08	1.52381e+08	2.31491e+08	2.82808e+07	6.61525e+07	2.16166e+08	3.03785e+08	3.63365e+08	2.43687e+08	1.34591e+08	1.51889e+08	High	High	High	High	High	High	High	High
High	Master Protein	Q14BN4	Sarcolemmal membrane-associated protein OS=Homo sapiens OX=9606 GN=SLMAP PE=1 SV=1	0	226.21	28	35	339	35	828	95.1	5.47	734.13	35	1.893	0.0119497	115.34	2.8578e+08	7.17204e+08	69.42	65.29	2.8522e+08	6.46347e+08	286341195	5.82161e+07	2.56905e+08	2.94561e+07	6.10419e+08	5.79847e+08	3.4903e+08	1.32271e+08	9.13266e+08	6.51892e+08	4.50153e+07	1.05657e+08	1.35604e+09	7.89058e+08	9.86147e+08	4.84099e+08	2.58492e+08	7.89234e+08	High	High	High	High	High	High	High	High
High	Master Protein	P02748	Complement component C9 OS=Homo sapiens OX=9606 GN=C9 PE=1 SV=2	0	226.165	49	28	513	28	559	63.1	5.59	1054.71	28	0.901	0.92602	84.49	4.67212e+08	4.36945e+08	33.44	67.41	4.66961e+08	4.67464e+08	4.48598e+08	4.81958e+08	4.44186e+08	3.89553e+08	5.01988e+08	9.51448e+08	3.99321e+08	7.34587e+08	412743242	3.46424e+08	1.55837e+08	1.15404e+08	6.15204e+08	8.26209e+08	4.62567e+08	2.94791e+08	6.7306e+08	1.28229e+09	High	High	High	High	High	High	High	High
High	Master Protein	O95782	AP-2 complex subunit alpha-1 OS=Homo sapiens OX=9606 GN=AP2A1 PE=1 SV=3	0	225.091	52	38	265	29	977	107.5	7.03	581.7	38	0.825	0.883178	97.21	1.06179e+08	1.1878e+08	67.21	49.99	2.96142e+08	1.02687e+08	5.47265e+07	1.09789e+08	2.90376e+08	5.9386e+07	1.01175e+08	2.38344e+08	3.08143e+07	2.33699e+08	1.09187e+08	1.42518e+08	2.86936e+07	3.12129e+07	1.81907e+08	1.71637e+08	2.2404e+08	1.0685e+08	1.1984e+08	1.17729e+08	High	High	High	High	High	High	High	High
High	Master Protein	P51608	Methyl-CpG-binding protein 2 OS=Homo sapiens OX=9606 GN=MECP2 PE=1 SV=1	0	224.909	60	27	342	27	486	52.4	9.95	704.72	27	1.175	0.210343	103.2	1.6706e+08	2.52479e+08	63.25	85.06	9.64626e+07	2.43404e+08	1.65687e+08	9.039e+07	1.07364e+08	2.99428e+07	2.7396e+08	4.28967e+08	1.68444e+08	2.91095e+08	1.48657e+08	3.0997e+08	4.29498e+07	8.52472e+07	2.15987e+08	9.4604e+08	4.86618e+08	2.92385e+08	2.20614e+08	2.88946e+08	High	High	High	High	High	High	High	High
High	Master Protein	P02763	Alpha-1-acid glycoprotein 1 OS=Homo sapiens OX=9606 GN=ORM1 PE=1 SV=2	0	224.757	51	16	758	10	201	23.5	5.11	1800.77	16	0.63	0.177029	98.39	1.88014e+09	1.17507e+09	83.05	80.59	9.45103e+08	1.94799e+09	6.32464e+09	1.81465e+09	1.00091e+09	1.08055e+09	2.13879e+09	1.41798e+09	6.71374e+09	2.34803e+09	1.09177e+09	9.7296e+08	5.47709e+08	1.47562e+08	1.51306e+09	1.37472e+09	1.26472e+09	6.91465e+08	3.33801e+09	3.84594e+09	High	High	High	High	High	High	High	High
High	Master Protein	P35241	Radixin OS=Homo sapiens OX=9606 GN=RDX PE=1 SV=1	0	224.756	54	37	621	18	583	68.5	6.37	1143.01	37	0.884	0.818018	87.73	5.9982e+07	5.76514e+07	56.05	63.42	1.18323e+08	8.36504e+07	2.84366e+07	2.91672e+07	8.61383e+07	1.57997e+07	9.92282e+07	6.879e+07	3.56587e+07	5.23019e+07	4.6557e+07	6.31763e+07	1.06605e+07	1.94189e+07	7.36029e+07	1.47034e+08	8.70408e+07	5.971e+07	4.03165e+07	5.56638e+07	High	High	High	High	High	High	High	High
High	Master Protein	Q15233	Non-POU domain-containing octamer-binding protein OS=Homo sapiens OX=9606 GN=NONO PE=1 SV=4	0	224.155	64	28	492	26	471	54.2	8.95	1049.24	28	0.99	0.811937	118.9	3.4048e+08	3.66493e+08	94.29	59.39	1.46368e+09	4.62897e+08	2.09787e+08	2.50438e+08	1.36909e+09	6.2171e+07	5.06334e+08	7.13092e+08	1.55269e+08	1.58984e+08	2.03269e+08	5.13967e+08	7.56457e+07	1.16921e+08	3.38807e+08	7.74398e+08	7.34483e+08	3.83937e+08	3.49843e+08	4.97239e+08	High	High	High	High	High	High	High	High
High	Master Protein	P23378	Glycine dehydrogenase (decarboxylating), mitochondrial OS=Homo sapiens OX=9606 GN=GLDC PE=1 SV=2	0	223.928	40	27	58	27	1020	112.7	7.11	159.42	27	0.561	0.140328	128.96	2.79743e+07	1.84385e+07	163.5	66.1	3.98665e+08	3.0278e+07	1.49891e+07	1.3902e+07	4.32955e+08	7.52066e+06	36794113	3.69939e+07	1.79404e+07	2.5846e+07	1.02044e+07	3.02804e+07	2.68836e+06	1.89955e+06	1.71277e+07	2.0756e+07	3.86768e+07	1.98497e+07	2.28085e+07	1.12256e+07	High	Peak Found	Peak Found	Peak Found	High	Peak Found	Peak Found	Peak Found
High	Master Protein	P26640	Valine--tRNA ligase OS=Homo sapiens OX=9606 GN=VARS1 PE=1 SV=4	0	223.638	38	33	230	33	1264	140.4	7.59	526.64	33	0.793	0.837331	108.04	5.02803e+07	7.42124e+07	99.25	57.23	3.33594e+08	4.83543e+07	2.93808e+07	4.49833e+07	2.94183e+08	4.34812e+07	5.2283e+07	1.43891e+08	2.29665e+07	1.25966e+08	7.97722e+07	1.0522e+08	1.38864e+07	2.06776e+07	1.12029e+08	1.54837e+08	1.4817e+08	6.65372e+07	6.1006e+07	6.90402e+07	High	High	High	High	High	High	High	High
High	Master Protein	P55884	Eukaryotic translation initiation factor 3 subunit B OS=Homo sapiens OX=9606 GN=EIF3B PE=1 SV=3	0	223.162	46	30	186	30	814	92.4	5	410.57	30	0.782	0.649668	100.26	2.64211e+08	1.84868e+08	82.83	43.71	393811855	1.07745e+09	1.53397e+08	1.80188e+08	3.92076e+08	1.56735e+08	2.40249e+08	3.08331e+08	1.5323e+08	2.90563e+08	1.38455e+08	1.76239e+08	7.46458e+07	5.10138e+07	2.05926e+08	2.49032e+08	2.41506e+08	1.9392e+08	3.07903e+08	1.60173e+08	High	High	High	High	High	High	High	High
High	Master Protein	P78347	General transcription factor II-I OS=Homo sapiens OX=9606 GN=GTF2I PE=1 SV=2	0	222.842	41	34	148	34	998	112.3	6.39	295.33	34	0.794	0.731776	111.41	9.79259e+07	1.04282e+08	108.93	67.55	4.79833e+08	1.01826e+08	4.73965e+07	7.12303e+07	5.27503e+08	1.60672e+07	1.06617e+08	2.37594e+08	2.65686e+07	9.41754e+07	7.4737e+07	1.6025e+08	1.26903e+07	3.41917e+07	9.0276e+07	1.7916e+08	2.96245e+08	1.16284e+08	9.35189e+07	1.44359e+08	High	High	Peak Found	High	High	Peak Found	High	High
High	Master Protein	Q08257	Quinone oxidoreductase OS=Homo sapiens OX=9606 GN=CRYZ PE=1 SV=1	0	222.683	84	21	434	21	329	35.2	8.44	1165.69	21	1.228	0.319836	94.52	2.16151e+09	1.96335e+09	56.46	51.94	1.30593e+09	1.68183e+09	4.78747e+09	3.37865e+09	9.46348e+08	1.41548e+09	1.8764e+09	2.48994e+09	5.01289e+09	4.34123e+09	1.42767e+09	1.40566e+09	1.65859e+09	8.34987e+08	2.57594e+09	4.18323e+09	2.32412e+09	1.23116e+09	4.07783e+09	3.01989e+09	High	High	High	High	High	High	High	High
High	Master Protein	O14558	Heat shock protein beta-6 OS=Homo sapiens OX=9606 GN=HSPB6 PE=1 SV=2	0	222.668	94	10	420	10	160	17.1	6.4	1115.1	10	1.284	0.249431	105.19	5.52095e+08	5.00003e+08	47.61	70.31	3.01612e+08	7.53036e+08	8.33123e+08	4.92359e+08	2.68727e+08	1.51792e+08	7.15517e+08	3.00551e+08	7.49842e+08	6.19077e+08	1.09797e+09	2.39136e+08	3.5464e+08	1.2901e+08	1.40384e+09	1.05929e+09	3.62294e+08	2.28142e+08	1.22961e+09	6.90054e+08	High	High	High	High	High	High	High	High
High	Master Protein	O43175	D-3-phosphoglycerate dehydrogenase OS=Homo sapiens OX=9606 GN=PHGDH PE=1 SV=4	0	222.268	61	25	427	25	533	56.6	6.71	1158.89	25	0.816	0.762329	104.51	2.29421e+08	2.57856e+08	100.71	48.67	1.20031e+09	2.19637e+08	1.56684e+08	2.06112e+08	1.11605e+09	6.60007e+07	2.39642e+08	353141748	1.40715e+08	3.44639e+08	2.75372e+08	2.41455e+08	1.01036e+08	8.88599e+07	3.51031e+08	4.3618e+08	3.59143e+08	2.02648e+08	3.84325e+08	1.2732e+08	High	High	High	High	High	High	High	High
High	Master Protein	P62805	Histone H4 OS=Homo sapiens OX=9606 GN=H4C1 PE=1 SV=2	0	221.131	59	15	1213	15	103	11.4	11.36	2708.41	15	0.826	0.6898	90.14	8.03358e+09	8.30211e+09	45.92	49.56	6.77039e+09	1.10079e+10	5.04074e+09	9.37259e+09	6.88587e+09	3.68442e+09	1.34009e+10	1.70548e+10	6.23914e+09	1.22238e+10	7.3323e+09	5.78652e+09	1.31901e+09	2.75668e+09	1.10415e+10	1.35336e+10	9.40019e+09	1.07999e+10	6.01719e+09	9.68867e+09	High	High	High	High	High	High	High	High
High	Master Protein	P20020	Plasma membrane calcium-transporting ATPase 1 OS=Homo sapiens OX=9606 GN=ATP2B1 PE=1 SV=4	0	220.601	19	24	349	6	1220	134.6	5.91	878.24	24	0.602	0.228759	82.87	2.72581e+07	1.23055e+07	38.09	74.58	2.82286e+07	2.89773e+07	2.62371e+07	1.93087e+07	3.04102e+07	3.64788e+06	2.6759e+07	21597567	27766574	4.17802e+07	8182551	2.40289e+07	1.92984e+06	2.9931e+06	1.15188e+07	2.43714e+07	3.60448e+07	8.26487e+06	1.32248e+07	1.3146e+07	High	Peak Found	Peak Found	High	High	Peak Found	High	High
High	Master Protein	P36955	Pigment epithelium-derived factor OS=Homo sapiens OX=9606 GN=SERPINF1 PE=1 SV=4	0	220.486	67	24	523	24	418	46.3	6.38	1104.73	24	0.847	0.756919	110.92	6.62183e+08	4.8334e+08	67.78	64.12	2.32173e+08	6.09724e+08	1.67113e+09	9.71316e+08	2.08552e+08	2.10862e+08	7.19155e+08	5.2433e+08	1.46413e+09	9.81657e+08	5.3172e+08	3.63403e+08	3.73532e+08	1.71785e+08	6.98723e+08	8.44812e+08	4.39361e+08	3.10721e+08	1.43949e+09	1.1642e+09	High	High	High	High	High	High	High	High
High	Master Protein	Q86UX2	Inter-alpha-trypsin inhibitor heavy chain H5 OS=Homo sapiens OX=9606 GN=ITIH5 PE=2 SV=2	0	220.221	37	25	188	25	942	104.5	8.28	422.39	25	1.72	0.00159036	97.42	1.26083e+08	2.36368e+08	56.14	76.47	8.56776e+07	1.1812e+08	1.649e+08	9.43237e+07	7.69577e+07	3.48992e+08	1.43814e+08	8.85707e+07	1.5945e+08	1.34584e+08	4.06084e+08	1.55926e+08	6.11862e+07	4.49716e+07	7.50533e+08	3.85567e+08	2.371e+08	1.23681e+08	2.35639e+08	3.63051e+08	Peak Found	High	High	High	Peak Found	High	High	High
High	Master Protein	P02760	Protein AMBP OS=Homo sapiens OX=9606 GN=AMBP PE=1 SV=1	0	219.964	55	19	339	19	352	39	6.25	846.41	19	0.679	0.272919	110.73	3.27082e+08	2.6217e+08	110.04	66.46	1.46484e+08	3.31313e+08	1.65061e+09	1.98007e+08	259268952	1.30034e+08	4.62731e+08	3.22906e+08	2.21148e+09	7.68376e+08	2.36029e+08	2.65421e+08	1.36279e+08	7.9598e+07	3.59208e+08	5.51883e+08	258959642	2.44081e+08	7.03312e+08	800688895	High	High	High	High	High	High	High	High
High	Master Protein	Q5SSJ5	Heterochromatin protein 1-binding protein 3 OS=Homo sapiens OX=9606 GN=HP1BP3 PE=1 SV=1	0	219.604	48	29	524	29	553	61.2	9.67	1149.94	29	0.949	0.929366	107.39	4.58424e+08	3.68518e+08	55.96	76.22	5.96388e+08	4.31817e+08	1.9783e+08	2.11041e+08	5.38732e+08	5.19083e+07	4.86671e+08	8.35665e+08	2.72013e+08	4.98558e+08	2.6973e+08	6.11055e+08	9.28144e+07	1.10843e+08	3.6563e+08	1.26102e+09	9.46945e+08	3.71428e+08	3.21553e+08	4.90134e+08	High	High	High	High	High	High	High	High
High	Master Protein	P07737	Profilin-1 OS=Homo sapiens OX=9606 GN=PFN1 PE=1 SV=2	0	219.378	98	18	840	18	140	15	8.27	1658.41	18	1.145	0.454702	96.61	2.18584e+09	3.30966e+09	50.73	58	2.17869e+09	3.24518e+09	1.86373e+09	1.00266e+09	1.91558e+09	4.89417e+08	4.24505e+09	3.96313e+09	2.19301e+09	2.36561e+09	2.46268e+09	3.15102e+09	2.76367e+08	1.09478e+09	3.89571e+09	6.66739e+09	4.51217e+09	3.47628e+09	2.01428e+09	3.54306e+09	High	High	High	High	High	High	High	High
High	Master Protein	P52565	Rho GDP-dissociation inhibitor 1 OS=Homo sapiens OX=9606 GN=ARHGDIA PE=1 SV=3	0	219.368	87	15	419	15	204	23.2	5.11	1056.51	15	0.982	0.834507	84.48	5.57471e+08	5.67398e+08	37.07	59.46	5.2982e+08	7.03618e+08	4.57124e+08	4.12477e+08	5.86565e+08	1.82574e+08	9.27898e+08	7.18819e+08	4.16609e+08	6.40907e+08	2.37608e+08	5.00244e+08	1.47912e+08	1.96908e+08	3.39965e+08	1.14984e+09	7.6829e+08	6.43566e+08	7.42299e+08	9.0884e+08	High	High	High	High	High	High	High	High
High	Master Protein	Q92597	Protein NDRG1 OS=Homo sapiens OX=9606 GN=NDRG1 PE=1 SV=1	0	218.591	66	14	252	14	394	42.8	5.82	724.88	14	0.96	0.712736	98.77	2.40303e+08	2.16272e+08	70.54	67.16	6.09209e+08	2.38187e+08	1.19427e+08	1.39967e+08	5.92965e+08	5.58884e+07	2.62539e+08	2.42437e+08	1.34703e+08	3.02757e+08	2.05306e+08	1.40416e+08	40058838	6.12645e+07	3.32774e+08	6.07427e+08	2.12728e+08	2.77837e+08	2.19875e+08	2.92955e+08	High	High	High	High	High	High	High	High
High	Master Protein	Q15417	Calponin-3 OS=Homo sapiens OX=9606 GN=CNN3 PE=1 SV=1	0	218.579	63	16	322	14	329	36.4	6.05	850.98	16	1.18	0.159561	100.56	1.62225e+08	1.97556e+08	66.7	85.05	2.59474e+08	2.63743e+08	9.39335e+07	1.07857e+08	2.44e+08	1.90124e+07	4.15416e+08	2.90256e+08	7.39684e+07	1.03224e+08	1.21973e+08	1.59783e+08	8.06483e+07	7.7891e+07	1.9263e+08	7.6884e+08	2.02609e+08	2.34019e+08	2.32983e+08	2.66179e+08	High	High	High	High	High	High	High	High
High	Master Protein	Q9Y696	Chloride intracellular channel protein 4 OS=Homo sapiens OX=9606 GN=CLIC4 PE=1 SV=4	0	218.503	81	20	401	19	253	28.8	5.59	1158.51	20	1.514	0.0102663	95.97	1.11047e+08	2.46009e+08	73.32	56.74	9.14241e+07	2.05988e+08	1.12668e+08	9.26012e+07	6.31438e+07	3.8978e+07	2.46567e+08	4.33906e+08	1.0945e+08	2.62065e+08	2.37251e+08	2.55091e+08	5.83052e+07	5.84708e+07	3.84623e+08	5.08728e+08	3.83037e+08	1.9558e+08	1.68571e+08	2.98026e+08	High	High	High	High	High	High	High	High
High	Master Protein	Q12907	Vesicular integral-membrane protein VIP36 OS=Homo sapiens OX=9606 GN=LMAN2 PE=1 SV=1	0	218.302	61	21	330	21	356	40.2	6.95	888.09	21	0.652	0.217965	114.48	1.14149e+09	1.21635e+09	57.81	66.15	1.89811e+09	1.42528e+09	1041924112	2.88942e+08	2.23028e+09	9.05921e+07	1.35553e+09	8.6817e+08	1.25056e+09	8.9646e+08	1.49282e+09	1.00714e+09	2.5171e+08	1.92336e+08	2.30607e+09	2.56844e+09	1.49853e+09	6.77209e+08	6.94972e+08	1.46901e+09	High	High	High	High	High	High	High	High
High	Master Protein	P17980	26S proteasome regulatory subunit 6A OS=Homo sapiens OX=9606 GN=PSMC3 PE=1 SV=3	0	217.527	68	24	292	24	439	49.2	5.24	720.18	24	0.796	0.684365	95.97	2.18631e+08	1.84795e+08	77.12	52.71	5.55715e+08	2.0822e+08	7.8966e+07	1.01598e+08	5.21666e+08	3.10856e+07	2.62929e+08	2.54575e+08	9.00055e+07	2.29562e+08	1.40756e+08	1.86959e+08	3.54598e+07	4.70731e+07	2.2506e+08	3.48765e+08	2.53099e+08	1.82655e+08	1.39765e+08	2.2253e+08	High	High	High	High	High	High	High	High
High	Master Protein	Q92598	Heat shock protein 105 kDa OS=Homo sapiens OX=9606 GN=HSPH1 PE=1 SV=1	0	217.13	50	34	154	28	858	96.8	5.39	307.19	34	0.6	0.127365	111.59	5.83386e+08	2.53915e+08	48.69	67.16	5.78569e+08	4.40567e+08	6.27217e+08	9.75386e+07	5.88243e+08	8.67412e+08	4.10471e+08	2.59717e+08	6.61428e+08	1.01273e+09	3.40557e+08	2.24248e+08	5.88969e+07	5.90808e+07	3.68246e+08	2.09136e+08	2.87506e+08	2.06581e+08	7.16795e+08	3.12492e+08	High	High	Peak Found	High	High	Peak Found	High	High
High	Master Protein	P61160	Actin-related protein 2 OS=Homo sapiens OX=9606 GN=ACTR2 PE=1 SV=1	0	216.973	57	18	342	18	394	44.7	6.74	941.6	18	1.157	0.432804	95.73	2.45545e+08	3.6366e+08	69.56	52.87	6.87103e+08	2.49614e+08	9.86495e+07	1.99466e+08	6.78193e+08	1.21492e+08	3.31334e+08	3.78294e+08	1.19534e+08	2.41543e+08	3.79412e+08	3.48563e+08	5.42463e+07	6.82222e+07	5.87327e+08	5.06374e+08	4.28372e+08	2.71175e+08	2.40689e+08	442940673	High	High	High	High	High	High	High	High
High	Master Protein	P43304	Glycerol-3-phosphate dehydrogenase, mitochondrial OS=Homo sapiens OX=9606 GN=GPD2 PE=1 SV=3	0	216.97	63	35	170	35	727	80.8	7.69	398.15	35	0.623	0.207045	113.82	5.99842e+07	5.34511e+07	127.85	68.57	5.29584e+08	4.21302e+07	1.77711e+07	4.30088e+07	5.41381e+08	5.73576e+07	6.2731e+07	1.73161e+08	1.39115e+07	1.12607e+08	4.55494e+07	1.16018e+08	1.15552e+07	2.03169e+07	6.27236e+07	9.6743e+07	1.67678e+08	9.50168e+07	4.39847e+07	4.34754e+07	High	High	Peak Found	High	High	High	High	High
High	Master Protein	P16435	NADPH--cytochrome P450 reductase OS=Homo sapiens OX=9606 GN=POR PE=1 SV=2	0	216.953	56	28	135	28	677	76.6	5.58	327.53	28	0.557	0.0828262	109.12	7.58801e+07	6.35417e+07	95.96	48.83	4.13693e+08	7.43006e+07	3.86493e+07	6.95191e+07	3.79998e+08	7.74933e+07	7.20793e+07	1.42519e+08	4.1906e+07	1.23595e+08	5.6168e+07	5.92613e+07	1.49191e+07	1.20521e+07	8.86394e+07	8.2024e+07	7.05822e+07	3.07987e+07	6.88286e+07	6.81312e+07	High	Peak Found	High	High	High	High	Peak Found	High
High	Master Protein	O00571	ATP-dependent RNA helicase DDX3X OS=Homo sapiens OX=9606 GN=DDX3X PE=1 SV=3	0	216.539	46	26	265	25	662	73.2	7.18	690.03	26	0.954	0.657709	115.31	1.54891e+08	1.66741e+08	81.56	59.78	4.96718e+08	1.61826e+08	4.7222e+07	8.3979e+07	4.64836e+08	7.7879e+07	2.16067e+08	2.48316e+08	5.1492e+07	1.48253e+08	1.92935e+08	1.44102e+08	1.76016e+07	2.46817e+07	2.93006e+08	2.95345e+08	2.25969e+08	1.35941e+08	1.01296e+08	2.22311e+08	High	High	High	High	High	High	High	High
High	Master Protein	P43652	Afamin OS=Homo sapiens OX=9606 GN=AFM PE=1 SV=1	0	216.235	56	30	298	30	599	69	5.9	612.06	30	0.797	0.707833	99.17	1.43396e+08	1.1789e+08	64.23	77.04	8.9897e+07	9.84834e+07	3.29006e+08	2.11016e+08	6.70045e+07	1.17595e+08	1.16107e+08	1.74858e+08	4.42183e+08	312182751	8.47997e+07	7.09014e+07	1.16404e+08	4.39323e+07	1.35922e+08	1.91623e+08	1.19395e+08	9.54796e+07	4.25084e+08	3.49651e+08	High	High	High	High	High	High	High	High
High	Master Protein	P04632	Calpain small subunit 1 OS=Homo sapiens OX=9606 GN=CAPNS1 PE=1 SV=1	0	216.012	86	16	427	16	268	28.3	5.2	1080.06	16	0.989	0.814735	91.4	4.52819e+08	3.61563e+08	46.1	54.53	4.73885e+08	4.47329e+08	2.9382e+08	3.88367e+08	4.58377e+08	4.72961e+07	6.79405e+08	5.44619e+08	3.08975e+08	7.66352e+08	2.3513e+08	3.17999e+08	2.00241e+08	1.59369e+08	3.41051e+08	8.59013e+08	3.83308e+08	3.91434e+08	7.01982e+08	5.6065e+08	High	High	High	High	High	High	High	High
High	Master Protein	Q32P28	Prolyl 3-hydroxylase 1 OS=Homo sapiens OX=9606 GN=P3H1 PE=1 SV=2	0	215.901	56	26	93	25	736	83.3	5.14	244.33	26	0.625	0.209666	112.51	8.62801e+07	5.06799e+07	145.11	93.94	903495134	9.03246e+07	6.06222e+07	4.58782e+07	7.90427e+08	1.12301e+07	1.08221e+08	1.21567e+08	8.24167e+07	5.55721e+07	5.95767e+07	3.38828e+07	2.04431e+07	1.74903e+07	9.27433e+07	2.41028e+08	4.31118e+07	8.27919e+07	6.29349e+07	3.98383e+07	High	High	Peak Found	High	High	Peak Found	Peak Found	High
High	Master Protein	P08572	Collagen alpha-2(IV) chain OS=Homo sapiens OX=9606 GN=COL4A2 PE=1 SV=4	0	215.741	16	16	313	16	1712	167.4	8.66	799.55	16	1.075	0.560662	110.72	2.45673e+08	3.13455e+08	87.62	51.7	8.82741e+08	2.53607e+08	2.08036e+08	8.36127e+07	9.80784e+08	1.23754e+08	2.37987e+08	2.35477e+08	2.63463e+08	2.80863e+08	3.63789e+08	2.58227e+08	8.11076e+07	6.90161e+07	4.77215e+08	5.60962e+08	3.21288e+08	2.25254e+08	3.05812e+08	4.43014e+08	High	High	High	High	High	High	High	High
High	Master Protein	P40121	Macrophage-capping protein OS=Homo sapiens OX=9606 GN=CAPG PE=1 SV=2	0	215.735	83	17	360	17	348	38.5	6.19	995.79	17	0.818	0.756321	96.54	2.75786e+08	2.67629e+08	51.99	59.47	3.89061e+08	3.4814e+08	1.60795e+08	2.00641e+08	3.70794e+08	3.64313e+07	5.26989e+08	2.3955e+08	1.56821e+08	3.17503e+08	1.97921e+08	168718492	9.34942e+07	5.39379e+07	3.08822e+08	6.15283e+08	2.67562e+08	2.67696e+08	3.82201e+08	3.50871e+08	High	High	High	High	High	High	High	High
High	Master Protein	O95865	Putative hydrolase DDAH2 OS=Homo sapiens OX=9606 GN=DDAH2 PE=1 SV=1	0	215.695	92	20	494	19	285	29.6	6.01	1249.89	20	0.957	0.90601	95.66	1.27661e+09	1.70094e+09	50.04	54.36	1.33352e+09	2.26125e+09	9.1013e+08	9.35773e+08	1.22212e+09	3.02808e+08	2.6198e+09	2.04967e+09	1.0599e+09	2.16933e+09	1.0217e+09	1.30188e+09	2.31164e+08	3.48117e+08	1.70218e+09	2.94871e+09	2.1284e+09	1.75451e+09	1.6997e+09	1.80556e+09	High	High	High	High	High	High	High	High
High	Master Protein	O60701	UDP-glucose 6-dehydrogenase OS=Homo sapiens OX=9606 GN=UGDH PE=1 SV=1	0	215.654	66	24	256	24	494	55	7.12	660.77	24	1.223	0.11537	92.72	1.41597e+08	2.05969e+08	45.57	50.15	1.94443e+08	1.18344e+08	7.52556e+07	8.93166e+07	2.02169e+08	5.94417e+07	1.6942e+08	2.23355e+08	7.60746e+07	2.12961e+08	1.29821e+08	2.29347e+08	2.77901e+07	4.90991e+07	2.20714e+08	2.24095e+08	3.17901e+08	2.14642e+08	1.49578e+08	1.97647e+08	High	High	High	High	High	High	High	High
High	Master Protein	Q13838	Spliceosome RNA helicase DDX39B OS=Homo sapiens OX=9606 GN=DDX39B PE=1 SV=1	0	215.425	69	28	450	14	428	49	5.67	980.13	28	0.961	0.660366	107.33	1.71325e+08	2.24178e+08	48.32	68.48	1.71837e+08	186847396	2.12433e+08	1.48207e+08	1.09338e+08	2.76797e+07	2.01209e+08	3.63787e+08	1.63356e+08	1.70815e+08	1.24098e+08	2.76872e+08	2.55681e+07	5.09554e+07	1.832e+08	4.83852e+08	3.75443e+08	274321887	8.70679e+07	3.06945e+08	High	High	High	High	High	High	High	High
High	Master Protein	P50995	Annexin A11 OS=Homo sapiens OX=9606 GN=ANXA11 PE=1 SV=1	0	215.193	45	27	442	27	505	54.4	7.65	1049.51	27	0.897	0.913758	102.24	4.2319e+08	4.03101e+08	67.06	51.22	9.31968e+08	3.89908e+08	1.37441e+08	2.46488e+08	1.01331e+09	2.28677e+08	4.71316e+08	4.80508e+08	160370874	4.59312e+08	3.71679e+08	3.87503e+08	8.63786e+07	1.10201e+08	6.06844e+08	7.1689e+08	6.03936e+08	4.19328e+08	2.92522e+08	5.96206e+08	High	High	High	High	High	High	High	High
High	Master Protein	O75116	Rho-associated protein kinase 2 OS=Homo sapiens OX=9606 GN=ROCK2 PE=1 SV=4	0	215.07	35	40	183	35	1388	160.8	6.02	411.23	40	1.324	0.2086	89.77	1.63086e+09	2.50973e+09	49.01	53.93	1.31427e+09	2.0741e+09	1.43184e+09	9.44701e+08	1.41371e+09	2.24961e+08	2.99979e+09	2.85219e+09	1.94013e+09	1.85754e+09	2.59462e+09	1.80908e+09	8.33828e+08	1.16599e+09	5.78928e+09	3.95485e+09	3.92179e+09	1.96323e+09	2.42762e+09	3.29757e+09	High	High	Peak Found	High	High	High	High	High
High	Master Protein	P43686	26S proteasome regulatory subunit 6B OS=Homo sapiens OX=9606 GN=PSMC4 PE=1 SV=2	0	214.998	81	23	314	22	418	47.3	5.21	669.38	23	0.808	0.766953	98.77	1.54813e+08	1.29168e+08	72.07	54.62	3.88899e+08	1.46085e+08	8.27626e+07	9.11224e+07	412501597	3.12622e+07	1.87882e+08	1.64079e+08	9.6728e+07	1.64062e+08	9.07286e+07	1.10808e+08	3.27122e+07	3.60514e+07	1.58485e+08	2.68498e+08	1.8169e+08	1.50569e+08	1.04235e+08	1.76183e+08	High	High	High	High	High	High	High	High
High	Master Protein	Q9H4A4	Aminopeptidase B OS=Homo sapiens OX=9606 GN=RNPEP PE=1 SV=2	0	214.873	76	32	244	32	650	72.5	5.74	541.63	32	1.171	0.0937108	95.93	1.11171e+08	1.17347e+08	46.09	65.31	1.06065e+08	1.16522e+08	5.36999e+07	7.85949e+07	1.22715e+08	5.42415e+07	1.7266e+08	2.05581e+08	7.08314e+07	1.68559e+08	7.80192e+07	1.54097e+08	2.94845e+07	3.9317e+07	1.17108e+08	3.2557e+08	2.24723e+08	1.95548e+08	1.17588e+08	1.02342e+08	High	High	High	High	High	High	High	High
High	Master Protein	Q9NSE4	Isoleucine--tRNA ligase, mitochondrial OS=Homo sapiens OX=9606 GN=IARS2 PE=1 SV=2	0	214.775	48	34	203	34	1012	113.7	7.2	406.23	34	0.757	0.550243	107.14	2.93987e+08	1.73546e+08	44.58	52.31	3.75358e+08	1.10933e+08	3.57112e+08	2.32738e+08	4.18417e+08	8.86038e+07	1.29696e+08	2.93745e+08	2.9423e+08	308322072	1.24909e+08	1.81499e+08	4.27965e+07	4.74005e+07	1.65942e+08	1.95854e+08	2.31534e+08	1.32202e+08	2.99637e+08	3.00489e+08	High	High	Peak Found	High	High	High	High	High
High	Master Protein	O60664	Perilipin-3 OS=Homo sapiens OX=9606 GN=PLIN3 PE=1 SV=3	0	214.521	62	19	184	19	434	47	5.44	512.43	19	0.93	0.86921	90.23	3.18501e+08	2.13363e+08	45.48	49.07	2.31502e+08	3.51363e+08	5.50995e+08	3.41273e+08	2.19148e+08	5.88852e+07	3.40121e+08	2.98256e+08	1.86247e+08	4.31578e+08	1.79027e+08	1.87084e+08	1.22416e+08	7.84416e+07	2.1398e+08	4.90586e+08	2.59948e+08	2.12748e+08	3.11169e+08	3.16543e+08	High	High	High	High	High	High	High	High
High	Master Protein	Q15942	Zyxin OS=Homo sapiens OX=9606 GN=ZYX PE=1 SV=1	0	214.187	52	21	334	21	572	61.2	6.67	887.81	21	1.675	0.00242966	114.53	1.41304e+08	2.19567e+08	66.61	80.55	3.54555e+08	3.16647e+08	1.22791e+08	5.83943e+07	2.48466e+08	2.2623e+07	3.51485e+08	1.48658e+08	1.34313e+08	9.19506e+07	2.84514e+08	1.77768e+08	4.36631e+07	57035271	4.05501e+08	6.9711e+08	2.71195e+08	1.52217e+08	1.70868e+08	7.07823e+08	High	High	High	High	High	High	High	High
High	Master Protein	Q7Z5L7	Podocan OS=Homo sapiens OX=9606 GN=PODN PE=1 SV=2	0	214.128	49	25	302	25	613	68.9	6.99	726.6	25	0.782	0.632092	101.71	2.79183e+08	1.62956e+08	45.74	72.44	162717051	357132803	2.97311e+08	2.71318e+08	1.67626e+08	9.86563e+07	4.71034e+08	1.20673e+08	2.87277e+08	2.94935e+08	1.8133e+08	1.07679e+08	7.27666e+07	3.24007e+07	2.5225e+08	5.29271e+08	1.46443e+08	1.33902e+08	4.04809e+08	3.24828e+08	High	High	High	High	High	High	High	High
High	Master Protein	P01871	Immunoglobulin heavy constant mu OS=Homo sapiens OX=9606 GN=IGHM PE=1 SV=5	0	213.733	56	26	354	26	474	51.9	6.15	718.23	26	0.511	0.0369323	92.55	1.10265e+09	2.00846e+09	60.86	74.09	7.19067e+08	2.53477e+09	1.91452e+09	5.10807e+08	7.377e+08	6.31752e+08	2.72101e+09	1.21554e+09	2.52904e+09	1.00026e+09	4267572569	1.49046e+09	1.76388e+08	2.69014e+08	5.28871e+09	2.97262e+09	2.42552e+09	9.72104e+08	1.6631e+09	3.2452e+09	High	High	High	High	High	High	High	High
High	Master Protein	P15121	Aldo-keto reductase family 1 member B1 OS=Homo sapiens OX=9606 GN=AKR1B1 PE=1 SV=3	0	212.989	74	21	459	19	316	35.8	6.98	901.38	21	0.884	0.871736	101.64	3.78774e+08	3.68508e+08	86.65	55.95	1352308070	348516304	1.62285e+08	2.03416e+08	1.27245e+09	9.3542e+07	4.11658e+08	6.84327e+08	1.87528e+08	5.12823e+08	1.59534e+08	3.46848e+08	1.50985e+08	1.26562e+08	2.55423e+08	7.72626e+08	5.40668e+08	3.91521e+08	4.62487e+08	3.9262e+08	High	High	High	High	High	High	High	High
High	Master Protein	P04196	Histidine-rich glycoprotein OS=Homo sapiens OX=9606 GN=HRG PE=1 SV=1	0	212.168	44	24	339	24	525	59.5	7.5	820.26	24	0.733	0.414141	93.43	4.02248e+08	2.10041e+08	42	62.96	5.54965e+08	1.71783e+08	3.73262e+08	4.55816e+08	4.33486e+08	9.927e+07	2.86281e+08	3.08911e+08	4.59849e+08	5.76856e+08	1.46496e+08	1.80694e+08	1.41212e+08	6.09596e+07	2.74125e+08	3.70581e+08	2.44154e+08	1.80463e+08	4.86864e+08	5.97908e+08	High	High	High	High	High	High	High	High
High	Master Protein	P13861	cAMP-dependent protein kinase type II-alpha regulatory subunit OS=Homo sapiens OX=9606 GN=PRKAR2A PE=1 SV=2	0	212.13	70	23	341	20	404	45.5	5.07	799.94	23	1.006	0.504748	91.16	1.89907e+08	1.67455e+08	49.44	56	2.10487e+08	1.82823e+08	7.55744e+07	7.98917e+07	1.97265e+08	5.03942e+07	2.20497e+08	2.2614e+08	7.79998e+07	2.61922e+08	1.56587e+08	1.79077e+08	2.91849e+07	5.5838e+07	1.86015e+08	3.63993e+08	2.57915e+08	2.1509e+08	1.36164e+08	1.35756e+08	High	High	High	High	High	High	High	High
High	Master Protein	P39059	Collagen alpha-1(XV) chain OS=Homo sapiens OX=9606 GN=COL15A1 PE=1 SV=2	0	211.722	22	22	353	22	1388	141.6	5	801.72	22	1.433	0.124381	111.14	2.51947e+08	4.79135e+08	73.63	60.65	1.36002e+08	5.57306e+08	1.05002e+08	1.10388e+08	1.89461e+08	4.337e+08	8.21207e+08	3.60325e+08	1.39524e+08	335041316	2.80519e+08	4.69075e+08	4.54627e+07	1.52318e+08	4.89411e+08	680063151	7.74137e+08	6.34573e+08	2.51645e+08	9.18478e+08	High	High	High	High	High	High	High	High
High	Master Protein	P39656	Dolichyl-diphosphooligosaccharide--protein glycosyltransferase 48 kDa subunit OS=Homo sapiens OX=9606 GN=DDOST PE=1 SV=4	0	211.643	61	18	341	18	456	50.8	6.55	904.57	18	0.786	0.651182	107.4	2.3094e+08	2.61564e+08	87.58	58.17	959079404	2.1375e+08	9.18636e+07	1.93268e+08	1.05583e+09	1.07981e+08	249512727	5.06627e+08	1.06809e+08	6.60458e+08	2.33022e+08	3.90568e+08	5.50801e+07	4.09808e+07	2.93602e+08	3.28919e+08	5.01171e+08	1.88551e+08	3.34736e+08	1.52809e+08	High	High	High	High	High	High	High	High
High	Master Protein	P35527	Keratin, type I cytoskeletal 9 OS=Homo sapiens OX=9606 GN=KRT9 PE=1 SV=3	0	210.897	64	24	181	23	623	62	5.24	423.1	24	0.636	0.230732	97.77	8.44926e+07	6.29487e+07	104.98	144.12	1.01894e+08	8.34437e+07	4.87502e+07	2.29175e+08	1.15197e+08	2.9196e+07	85554703	4.88199e+08	7.29047e+07	5.23424e+07	6.16665e+07	6.56084e+07	9.32691e+06	1.02518e+07	1.01137e+08	6.26277e+08	5.23902e+07	6.42575e+07	4.86007e+07	2.74087e+08	High	High	High	High	High	High	High	High
High	Master Protein	P62937	Peptidyl-prolyl cis-trans isomerase A OS=Homo sapiens OX=9606 GN=PPIA PE=1 SV=2	0	210.796	86	14	875	14	165	18	7.81	1909.6	14	0.936	0.966914	94.22	4.40859e+09	4.54954e+09	52.06	58.38	6.58841e+09	4.19001e+09	2.13973e+09	1.94511e+09	7.06802e+09	1.74227e+09	4.63856e+09	6.898e+09	1.81617e+09	5.50243e+09	2761466049	5.15747e+09	5.29918e+08	1.19197e+09	4.01327e+09	9.06611e+09	6.91945e+09	6.0375e+09	3.53203e+09	5.64314e+09	High	High	High	High	High	High	High	High
High	Master Protein	Q92841	Probable ATP-dependent RNA helicase DDX17 OS=Homo sapiens OX=9606 GN=DDX17 PE=1 SV=2	0	210.597	50	34	390	26	729	80.2	8.27	762.5	34	0.824	0.788157	103.9	2.10374e+08	2.01929e+08	85.98	64.95	6.52273e+08	2.43357e+08	7.39689e+07	1.26503e+08	7.33652e+08	4.06128e+07	2.71657e+08	4.35091e+08	8.81651e+07	1.8186e+08	1.06036e+08	3.00502e+08	3.16458e+07	9.15145e+07	1.54172e+08	4.69922e+08	4.61369e+08	3.53197e+08	1.60383e+08	2.54239e+08	High	High	High	High	High	High	High	High
High	Master Protein	P54578	Ubiquitin carboxyl-terminal hydrolase 14 OS=Homo sapiens OX=9606 GN=USP14 PE=1 SV=3	0	210.244	67	25	263	25	494	56	5.3	537.57	25	0.902	0.787086	105.17	1.32879e+08	1.44733e+08	91.17	64.97	4.84735e+08	1.38929e+08	6.2235e+07	5.32039e+07	4.42289e+08	3.39755e+07	1.55157e+08	1.92748e+08	6.64877e+07	1.27092e+08	1.39082e+08	1.59065e+08	2.47818e+07	3.57999e+07	1.69674e+08	3.55124e+08	1.95836e+08	1.50614e+08	8.03981e+07	1.26843e+08	High	High	High	High	High	High	High	High
High	Master Protein	P12236	ADP/ATP translocase 3 OS=Homo sapiens OX=9606 GN=SLC25A6 PE=1 SV=4	0	209.948	77	29	368	9	298	32.8	9.74	733.93	29	0.694	0.426251	120.96	3.63196e+07	3.93381e+07	127.45	66.72	2.65095e+08	2.29548e+07	6.73648e+06	8.72026e+06	2.62261e+08	4.60661e+07	3.10311e+07	1.00534e+08	6.91476e+06	4.25094e+07	5.04747e+07	4.09806e+07	5.56574e+06	7.03753e+06	8.89437e+07	5.85554e+07	6.40345e+07	3.77614e+07	2.33603e+07	2.10757e+07	High	High	Peak Found	High	High	High	High	High
High	Master Protein	Q9UBG0	C-type mannose receptor 2 OS=Homo sapiens OX=9606 GN=MRC2 PE=1 SV=2	0	209.56	32	31	170	31	1479	166.6	5.83	354.29	31	0.808	0.870459	92.28	7.42547e+07	6.46741e+07	61.55	49.83	7.42611e+07	6.45207e+07	2.94325e+07	9.06117e+07	7.42483e+07	1.79565e+07	8.24904e+07	1.48513e+08	3.6277e+07	1.6737e+08	3.90707e+07	8.50187e+07	3.57997e+07	2.86225e+07	6.4877e+07	9.37226e+07	1.14542e+08	6.44718e+07	1.37514e+08	5.31298e+07	High	High	High	High	High	High	High	High
High	Master Protein	P04181	Ornithine aminotransferase, mitochondrial OS=Homo sapiens OX=9606 GN=OAT PE=1 SV=1	0	209.25	63	20	126	20	439	48.5	7.03	323.79	20	0.516	0.0395636	115.9	6.90108e+07	4.03224e+07	162.07	46.44	1.06036e+09	6.88202e+07	3.03943e+07	5.66809e+07	1.1523e+09	1.19213e+07	6.92019e+07	1.31601e+08	3.00269e+07	1.13157e+08	3.15683e+07	4.7907e+07	1.03321e+07	1.68156e+07	4.32587e+07	4.95401e+07	6.42928e+07	6.91216e+07	3.25457e+07	3.75855e+07	High	High	Peak Found	High	High	High	Peak Found	High
High	Master Protein	P14550	Aldo-keto reductase family 1 member A1 OS=Homo sapiens OX=9606 GN=AKR1A1 PE=1 SV=3	0	209.127	81	20	364	19	325	36.6	6.79	990.41	20	1.026	0.716422	87.6	4.36935e+08	3.92216e+08	49.55	56.69	4.40064e+08	4.3383e+08	1.8219e+08	2.50561e+08	4.40615e+08	7.49506e+07	5.00941e+08	5.92266e+08	1.74762e+08	5.73791e+08	1.9899e+08	5.03524e+08	1.01183e+08	1.33673e+08	2.9343e+08	7.66428e+08	6.91689e+08	4.40603e+08	385390830	3.99162e+08	High	High	High	High	High	High	High	High
High	Master Protein	P10643	Complement component C7 OS=Homo sapiens OX=9606 GN=C7 PE=1 SV=2	0	209.092	51	32	254	31	843	93.5	6.48	574.99	32	0.896	0.877864	86.2	1.74297e+08	1.38989e+08	43.34	58.75	3.73871e+08	1.5432e+08	1.61251e+08	1.167e+08	3.77706e+08	1.96011e+08	1.8627e+08	1.63093e+08	1.56435e+08	2.22353e+08	1.49747e+08	8.82164e+07	5.59485e+07	2.69874e+07	2.26058e+08	2.13166e+08	129003968	6.39344e+07	2.53029e+08	2.50129e+08	High	High	High	High	High	High	High	High
High	Master Protein	Q12874	Splicing factor 3A subunit 3 OS=Homo sapiens OX=9606 GN=SF3A3 PE=1 SV=1	0	208.878	60	23	205	23	501	58.8	5.38	429.99	23	0.751	0.521227	105.98	1.23443e+08	9.21132e+07	80.91	66.51	3.6196e+08	1.16891e+08	4.23234e+07	5.46881e+07	3.42962e+08	1.28299e+07	1.30362e+08	2.76698e+08	4.84443e+07	2.39477e+08	6.14441e+07	1.40658e+08	1.75989e+07	3.60683e+07	8.86414e+07	2.14619e+08	2.50254e+08	1.84633e+08	8.05406e+07	9.57209e+07	High	High	High	High	High	Peak Found	High	High
High	Master Protein	P09110	3-ketoacyl-CoA thiolase, peroxisomal OS=Homo sapiens OX=9606 GN=ACAA1 PE=1 SV=2	0	208.491	57	16	76	16	424	44.3	8.44	233.09	16	0.499	0.139659	128.49	9.71863e+06	8.77871e+06	190.42	73.83	5.1739e+08	1.83964e+07	3.5989e+06	7.60484e+06	4.74005e+08	6.89589e+06	1.00255e+07	9.42115e+06	6.60155e+06	2.19972e+07	2.00975e+07	1.04265e+07	928320	1.32953e+06	2.23322e+07	8.5119e+06	1.40078e+07	5.77854e+06	5.37284e+06	9.05389e+06	High	Peak Found	Peak Found	Peak Found	High	High	Peak Found	High
High	Master Protein	P20231	Tryptase beta-2 OS=Homo sapiens OX=9606 GN=TPSB2 PE=1 SV=3	0	208.212	48	15	685	2	275	30.6	7.27	1498.93	15	1.556	0.0198233	125.59	1.2589e+07	1.74366e+07	104.55	105.95	6.44597e+06	1.37566e+07	8.4896e+06	6.86573e+07		2.36237e+06	1.2589e+07	5.17326e+07	1.15925e+07	2.01627e+07	1.20936e+07	4.13657e+06	2.51402e+07	4.64362e+06	4.89387e+06	86654383	4.6895e+06	4.31477e+07	1.0431e+08	7.50227e+07	Peak Found	High	Peak Found	High	Not Found	Peak Found	Peak Found	High
High	Master Protein	P11498	Pyruvate carboxylase, mitochondrial OS=Homo sapiens OX=9606 GN=PC PE=1 SV=2	0	208.21	41	32	66	32	1178	129.6	6.84	161.39	32	0.387	0.00464272	115.52	2.46928e+07	1.86363e+07	105.9	83.08	1.73907e+08	2.32778e+07	1.99011e+07	3.35783e+07	1.84777e+08	1.33473e+08	2.17536e+07	2.61939e+07	1.70182e+07	20929861	1.85199e+07	1.28731e+07	3.87048e+07	5.5443e+06	1.87535e+07	2.23357e+07	1.31326e+07	1.18953e+07	7.87202e+07	4.55648e+07	High	Peak Found	Peak Found	Peak Found	High	High	Peak Found	Peak Found
High	Master Protein	P61224	Ras-related protein Rap-1b OS=Homo sapiens OX=9606 GN=RAP1B PE=1 SV=1	0	208.012	80	17	415	6	184	20.8	5.78	1073.35	17	1.244	0.0476062	96.88	1.23812e+08	1.37603e+08	60.79	55.02	129319737	1.18539e+08	4.71192e+07	4.9897e+07	1.9633e+08	2.20641e+07	1.65172e+08	2.42314e+08	7.18063e+07	201073195	8.2605e+07	1.28924e+08	2.51676e+07	3.52639e+07	1.39289e+08	2.50314e+08	2.41023e+08	1.35938e+08	1.71749e+08	1.87218e+08	High	High	High	High	High	High	High	High
High	Master Protein	P62195	26S proteasome regulatory subunit 8 OS=Homo sapiens OX=9606 GN=PSMC5 PE=1 SV=1	0	207.881	67	22	249	21	406	45.6	7.55	609.31	22	0.835	0.84316	104.54	1.81802e+08	1.66065e+08	82.59	62.13	5.03646e+08	1.93172e+08	4.82704e+07	9.64077e+07	4.54891e+08	3.43656e+07	2.26169e+08	1.71102e+08	5.23882e+07	2.03829e+08	1.03324e+08	1.50862e+08	1.48791e+07	4.08249e+07	1.86714e+08	3.50362e+08	225174844	1.82801e+08	1.07682e+08	2.35564e+08	High	High	High	High	High	High	High	High
High	Master Protein	P00326	Alcohol dehydrogenase 1C OS=Homo sapiens OX=9606 GN=ADH1C PE=1 SV=2	0	207.705	39	19	298	1	375	39.8	8.29	624.03	19	5.496	2.44249e-15	137.01	8.65011e+06	5.28206e+07	154.74	116.13	6006096	163418533	2.37735e+06	12458082	1.36473e+06	2.98701e+07	204475680	51193141	4.22301e+06	3.18196e+06	32234856	70120530	1.37636e+07	2.07168e+07	39788901	356893956	78733792	106103182	25931739	1.41387e+08	Peak Found	High	Peak Found	Peak Found	Peak Found	High	High	High
High	Master Protein	Q05469	Hormone-sensitive lipase OS=Homo sapiens OX=9606 GN=LIPE PE=1 SV=4	0	206.979	39	27	39	27	1076	116.5	6.7	112.36	27	0.813	0.992571	105.72	1.77399e+07	1.50872e+07	165.48	51.19	2.50643e+07	2.01745e+07	4.3386e+06	1.03413e+07	1.75208e+07	1.78396e+08	1.56918e+07	1.79617e+07	4.68943e+06	2.04843e+07	1.28605e+07	2.20633e+07	2.61829e+06	5.2647e+06	1.67679e+07	2.21418e+07	2.93875e+07	1.31717e+07	1.96784e+07	1.35749e+07	Peak Found	Peak Found	Peak Found	Peak Found	Peak Found	High	Peak Found	Peak Found
High	Master Protein	O00469	Procollagen-lysine,2-oxoglutarate 5-dioxygenase 2 OS=Homo sapiens OX=9606 GN=PLOD2 PE=1 SV=2	0	206.724	44	27	88	27	737	84.6	6.71	231.1	27	0.555	0.182385	120.82	1.38285e+07	1.14171e+07	159.05	58.29	1.16944e+09	9.25608e+06	1.05804e+07	6.45697e+06	1.14866e+09	1.10205e+07	1.62135e+07	7.23512e+08	2.38642e+07	1.17943e+07	1.2667e+07	1456708	4.50842e+06	2.319e+06	8.54186e+06	1.60304e+07	1.58463e+07	1.02906e+07	1.55391e+07	1.84964e+07	High	Peak Found	Peak Found	Peak Found	High	Peak Found	Peak Found	Peak Found
High	Master Protein	P29536	Leiomodin-1 OS=Homo sapiens OX=9606 GN=LMOD1 PE=1 SV=3	0	206.458	51	29	334	29	600	67	9.33	782.49	29	1.881	0.00359241	117.74	1.25868e+08	3.66279e+08	78.69	81.18	3.60357e+07	3.61344e+08	1.47197e+08	4.16995e+07	2.98333e+07	1.0763e+08	3.59559e+08	2.52961e+08	1.98151e+08	8.23926e+07	7.86567e+08	2.94412e+08	3.58298e+07	5.05935e+07	1.15671e+09	5.31718e+08	4.55689e+08	2.5621e+08	1.61806e+08	6.1818e+08	Peak Found	High	High	High	High	High	High	High
High	Master Protein	Q16643	Drebrin OS=Homo sapiens OX=9606 GN=DBN1 PE=1 SV=4	0	206.436	40	23	227	23	649	71.4	4.45	596.62	23	0.849	0.845613	105.41	2.91833e+08	2.16323e+08	84.86	59.78	7.76414e+08	3.89061e+08	1.45634e+08	7.23958e+07	8.20812e+08	2.37324e+07	3.07852e+08	3.20392e+08	1.19097e+08	2.76648e+08	2.09717e+08	2.23136e+08	3.88058e+07	4.66104e+07	3.10489e+08	4.90154e+08	3.12142e+08	1.55622e+08	1.99804e+08	2.24582e+08	High	High	High	High	High	High	High	High
High	Master Protein	O75367	Core histone macro-H2A.1 OS=Homo sapiens OX=9606 GN=MACROH2A1 PE=1 SV=5	0	206.355	61	18	527	16	369	39.2	9.83	1447.79	18	0.964	0.885143	106.01	3.08732e+08	3.6164e+08	82.94	66.38	9.92893e+08	3.54451e+08	9.26082e+07	2.04249e+08	9.43373e+08	8.6003e+07	385170023	6.7335e+08	1.1819e+08	2.6891e+08	2.58183e+08	614116787	4.88738e+07	7.59824e+07	3.75088e+08	6.02744e+08	9.0876e+08	3.48675e+08	2.82358e+08	4.09712e+08	High	High	High	High	High	High	High	High
High	Master Protein	P13674	Prolyl 4-hydroxylase subunit alpha-1 OS=Homo sapiens OX=9606 GN=P4HA1 PE=1 SV=2	0	206.135	57	24	121	24	534	61	6.01	279.81	24	0.433	0.00412654	115.42	6.04142e+07	3.15408e+07	181.01	42.32	1.32736e+09	5.3266e+07	1.31505e+07	3.2232e+07	1.43165e+09	8.17148e+06	6.85216e+07	8.62046e+07	1.17442e+07	83996461	2.94896e+07	2.95753e+07	9.29656e+06	9.70452e+06	4.36527e+07	4.279e+07	4.81355e+07	3.36369e+07	3.44604e+07	2.88552e+07	High	High	Peak Found	High	High	High	High	High
High	Master Protein	Q9UQ80	Proliferation-associated protein 2G4 OS=Homo sapiens OX=9606 GN=PA2G4 PE=1 SV=3	0	205.548	73	24	376	24	394	43.8	6.55	888	24	0.973	0.861309	108	6.26695e+08	7.26033e+08	56.63	65.27	7.86811e+08	1.10168e+09	6.12242e+08	1.92438e+08	6.41489e+08	4.81242e+07	1.2521e+09	1.00372e+09	6.01322e+08	4.88433e+08	7.09999e+08	7.42429e+08	1.30557e+08	2.60204e+08	1.30833e+09	1.91389e+09	1.26364e+09	6.03403e+08	4.18452e+08	1.34855e+09	High	High	High	High	High	High	High	High
High	Master Protein	P01019	Angiotensinogen OS=Homo sapiens OX=9606 GN=AGT PE=1 SV=4	0	205.493	56	18	326	18	476	52	6.09	966.15	18	0.735	0.430235	95.87	2.06314e+08	1.42402e+08	60.78	66.31	1.04285e+08	2.10873e+08	5.02871e+08	2.01854e+08	8.12105e+07	1.03433e+08	3.26954e+08	1.93378e+08	4.9978e+08	3.19015e+08	1.42639e+08	1.21134e+08	6.76747e+07	7.66749e+07	1.63253e+08	2.31269e+08	1.42166e+08	1.15032e+08	3.36853e+08	4.52432e+08	High	High	High	High	High	High	High	High
High	Master Protein	Q96AY3	Peptidyl-prolyl cis-trans isomerase FKBP10 OS=Homo sapiens OX=9606 GN=FKBP10 PE=1 SV=1	0	205.383	51	25	191	25	582	64.2	5.62	461.96	25	0.566	0.0824139	114	3.10725e+08	2.46219e+08	123.73	48.98	2.09662e+09	3.32757e+08	2.35138e+08	1.77631e+08	2.15334e+09	9.74759e+07	3.51121e+08	4.0367e+08	2.38291e+08	2.90151e+08	2.44397e+08	2.45008e+08	5.73983e+07	3.56098e+07	3.21721e+08	3.7069e+08	3.88021e+08	2.03361e+08	247435626	2.89635e+08	High	High	High	High	High	Peak Found	High	High
High	Master Protein	P09622	Dihydrolipoyl dehydrogenase, mitochondrial OS=Homo sapiens OX=9606 GN=DLD PE=1 SV=2	0	205.379	52	22	310	22	509	54.1	7.85	801.82	22	0.753	0.475068	102.91	3.19957e+08	2.40783e+08	132.4	48.51	2.20044e+09	3.24143e+08	1.17363e+08	2.12236e+08	2.23798e+09	9.32922e+07	3.43686e+08	3.39837e+08	161767074	3.15826e+08	1.91356e+08	2.66073e+08	6.22967e+07	8.46021e+07	2.70177e+08	4.25165e+08	3.7352e+08	2.17896e+08	1.80666e+08	2.86882e+08	High	High	High	High	High	High	High	High
High	Master Protein	P84077	ADP-ribosylation factor 1 OS=Homo sapiens OX=9606 GN=ARF1 PE=1 SV=2	0	205.106	85	16	439	2	181	20.7	6.8	1324.99	16	0.913	0.659949	99.08	2.56361e+06	3.14115e+06	93.47	42.11	3.57771e+06	627382	4.46736e+06	702361	5810018	452069	1.83695e+06	10317636	1.25272e+06	3.98672e+06	3.17896e+06	4.52386e+06		1.5056e+06	1.12914e+06	1800886	3.7381e+06	3.14115e+06	2.38555e+06	4.07777e+06	High	Peak Found	High	High	High	High	High	High
High	Master Protein	Q92616	Stalled ribosome sensor GCN1 OS=Homo sapiens OX=9606 GN=GCN1 PE=1 SV=7	0	204.926	23	39	105	39	2671	292.5	7.43	187.9	39	0.781	0.754552	107.5	5.5285e+07	3.90665e+07	70.69	65.16	9.87167e+07	1.1904e+08	3.27976e+07	1.69982e+07	1.14805e+08	1.62947e+07	1.45261e+08	7.51386e+07	2.35387e+07	4.06773e+07	4.65291e+07	4.75301e+07	3.57687e+06	4.87232e+06	6.85539e+07	6.45446e+07	7.39438e+07	3.28009e+07	2.21873e+07	2.52536e+07	High	High	Peak Found	High	High	High	Peak Found	High
High	Master Protein	P23526	Adenosylhomocysteinase OS=Homo sapiens OX=9606 GN=AHCY PE=1 SV=4	0	204.483	59	28	462	26	432	47.7	6.34	1001.56	28	0.739	0.429844	102.32	4.56349e+08	4.0385e+08	76.64	57.01	1.38946e+09	4.45807e+08	1.97493e+08	3.14352e+08	1.4048e+09	1.13054e+08	4.67142e+08	9.5116e+08	2.27676e+08	7.46679e+08	3.47395e+08	5.93003e+08	9.27748e+07	1.43499e+08	5.09497e+08	7.69331e+08	8.22784e+08	4.26312e+08	3.82572e+08	2.33015e+08	High	High	High	High	High	High	High	High
High	Master Protein	O94973	AP-2 complex subunit alpha-2 OS=Homo sapiens OX=9606 GN=AP2A2 PE=1 SV=2	0	204.148	47	31	244	22	939	103.9	6.96	513.8	31	0.829	0.959212	93.65	7.2039e+07	7.72215e+07	39.58	40.15	1.24613e+08	6.21384e+07	5.07547e+07	7.50168e+07	1.20425e+08	4.32665e+07	6.91794e+07	1.10757e+08	56105140	1.28086e+08	6.28801e+07	7.21294e+07	4.10089e+07	2.21891e+07	8.26731e+07	9.20021e+07	1.12671e+08	5.85439e+07	1.09125e+08	1.08657e+08	High	High	High	High	High	High	High	High
High	Master Protein	Q15404	Ras suppressor protein 1 OS=Homo sapiens OX=9606 GN=RSU1 PE=1 SV=3	0	203.923	70	19	620	19	277	31.5	8.65	1493.03	19	1.501	0.0894968	114.52	6.42037e+08	8.71749e+08	75.31	59.55	1.86315e+08	9.20722e+08	7.76341e+08	2.52162e+08	1.66278e+08	8.11837e+07	1.55062e+09	7.40151e+08	6.83809e+08	6.02816e+08	8.563e+08	7.32657e+08	1.40096e+08	2.77868e+08	1.08323e+09	1.93574e+09	9.65105e+08	8.87476e+08	6.76391e+08	1.63961e+09	High	High	High	High	High	High	High	High
High	Master Protein	Q15459	Splicing factor 3A subunit 1 OS=Homo sapiens OX=9606 GN=SF3A1 PE=1 SV=1	0	203.587	47	27	241	27	793	88.8	5.22	474.58	27	0.896	0.931805	102.52	2.26088e+08	2.00407e+08	66.38	58.31	5.36202e+08	3.01482e+08	1.39164e+08	1.15721e+08	5.59492e+08	4.81563e+07	2.63699e+08	3.01736e+08	1.41243e+08	1.9384e+08	1.38751e+08	2.52098e+08	3.4045e+07	5.21863e+07	1.77983e+08	3.96653e+08	3.60493e+08	2.25656e+08	1.4541e+08	2.66733e+08	High	High	High	High	High	High	High	High
High	Master Protein	P01877	Immunoglobulin heavy constant alpha 2 OS=Homo sapiens OX=9606 GN=IGHA2 PE=1 SV=5	0	203.474	54	16	446	7	391	42.3	5.63	1389.78	16	1.067	0.296499	127.93	2.57787e+07	4.27457e+07	116.85	134.9	2.57298e+07	7.96775e+06	182929371	1.05849e+08	2.16386e+07	2.58278e+07	14931546	8147865	1.8301e+08	3.03486e+08	2.17602e+07	49194881	1.95474e+07	5.43127e+07	26129351	3.82501e+07	4.77698e+07	3.30115e+08	7.07713e+07	3.24154e+07	Peak Found	High	High	High	Peak Found	High	High	High
High	Master Protein	P34897	Serine hydroxymethyltransferase, mitochondrial OS=Homo sapiens OX=9606 GN=SHMT2 PE=1 SV=3	0	203.293	65	23	153	22	504	56	8.53	368.76	23	0.614	0.0840663	109.69	1.58534e+08	9.90402e+07	120.86	51.42	8.27583e+08	1.69659e+08	1.78215e+08	6.71155e+07	9.87108e+08	6.91958e+07	1.49404e+08	1.68221e+08	7.16501e+07	9.58744e+07	9.10635e+07	1.066e+08	1.6432e+07	1.92304e+07	1.37196e+08	1.6277e+08	1.51056e+08	9.20167e+07	7.62725e+07	1.19155e+08	High	High	Peak Found	High	High	High	High	High
High	Master Protein	P07996	Thrombospondin-1 OS=Homo sapiens OX=9606 GN=THBS1 PE=1 SV=2	0	203.291	28	27	216	25	1170	129.3	4.94	569.21	27	1.001	0.530299	116.03	2.41135e+08	1.57927e+08	59.34	73.6	2.8266e+08	2.21714e+08	4.57818e+07	1.08672e+08	3.19069e+08	5.00495e+07	2.83441e+08	2.62257e+08	5.97439e+07	3.21134e+08	2.43085e+08	9.79946e+07	2.53498e+07	2.86531e+07	3.58041e+08	4.19747e+08	1.57772e+08	1.15059e+08	1.58081e+08	3.98035e+08	High	High	High	High	High	High	High	High
High	Master Protein	P12955	Xaa-Pro dipeptidase OS=Homo sapiens OX=9606 GN=PEPD PE=1 SV=3	0	203.272	55	20	201	20	493	54.5	6	481.52	20	0.828	0.894384	102.46	1.06562e+08	9.97466e+07	91.94	52.52	3.86985e+08	9.24548e+07	3.66592e+07	5.70524e+07	3.72379e+08	3.42739e+07	1.22821e+08	1.24723e+08	4.63758e+07	1.5575e+08	7.92652e+07	1.01827e+08	27123903	2.60348e+07	1.07982e+08	1.93201e+08	1.49285e+08	9.77089e+07	7.84943e+07	150467854	High	High	High	High	High	High	High	High
High	Master Protein	P52597	Heterogeneous nuclear ribonucleoprotein F OS=Homo sapiens OX=9606 GN=HNRNPF PE=1 SV=3	0	203.245	64	15	313	13	415	45.6	5.58	909.33	15	0.818	0.760917	109.19	1.70558e+08	1.59281e+08	87.34	59.8	5.03484e+08	1.5478e+08	6.92287e+07	6.02319e+07	5.14584e+08	1.54013e+07	1.87945e+08	2.69132e+08	6.91057e+07	1.96089e+08	7.75902e+07	1.87756e+08	1.99701e+07	4.53567e+07	1.26232e+08	3.0546e+08	2.72645e+08	1.81398e+08	1.42056e+08	1.78596e+08	High	High	High	High	High	High	High	High
High	Master Protein	P36776	Lon protease homolog, mitochondrial OS=Homo sapiens OX=9606 GN=LONP1 PE=1 SV=2	0	202.932	54	33	175	33	959	106.4	6.39	388.26	33	0.89	0.832906	104.97	1.2775e+08	1.35322e+08	83.51	54.45	3.87194e+08	1.31882e+08	4.31728e+07	5.12627e+07	3.97403e+08	3.58554e+07	1.35777e+08	2.39534e+08	7.54603e+07	1.23747e+08	1.16312e+08	1.71278e+08	19808327	3.56578e+07	1.64158e+08	2.06103e+08	2.42803e+08	1.35969e+08	77669941	1.34678e+08	High	High	High	High	High	High	High	High
High	Master Protein	P43034	Platelet-activating factor acetylhydrolase IB subunit beta OS=Homo sapiens OX=9606 GN=PAFAH1B1 PE=1 SV=2	0	202.639	80	27	238	26	410	46.6	7.37	473.01	27	1.185	0.153443	87.35	1.5938e+08	1.88946e+08	52.15	54.97	1.84745e+08	2.05443e+08	6.33529e+07	1.22133e+08	1.37498e+08	4.85518e+07	2.69787e+08	2.69823e+08	7.08578e+07	2.20357e+08	1.44383e+08	1.84853e+08	4.72085e+07	6.32485e+07	2.06824e+08	409393089	3.1007e+08	1.93129e+08	1.67725e+08	2.11986e+08	High	High	High	High	High	High	High	High
High	Master Protein	P25311	Zinc-alpha-2-glycoprotein OS=Homo sapiens OX=9606 GN=AZGP1 PE=1 SV=2	0	202.206	60	20	376	20	298	34.2	6.05	867.78	20	0.441	0.00747248	107.54	4.14309e+08	1.53089e+08	99.8	76.48	9.42133e+07	3.76936e+08	1.49813e+09	4.7598e+08	1.20635e+08	158506462	4.55386e+08	2.88111e+08	1.82919e+09	6.63863e+08	1.13879e+08	1.31287e+08	1.36829e+08	6.27746e+07	1.71281e+08	4.33061e+08	1.94122e+08	1.25791e+08	5.8811e+08	5.09489e+08	High	High	High	High	High	High	High	High
High	Master Protein	P42025	Beta-centractin OS=Homo sapiens OX=9606 GN=ACTR1B PE=1 SV=1	0	201.967	66	18	346	8	376	42.3	6.4	915	18	0.933	0.697425	93.28	5.1519e+07	5.34547e+07	55.8	46.86	4.88121e+07	5.73484e+07	1.73336e+07	3.15642e+07	5.4376e+07	2.32371e+07	8.41878e+07	8.89914e+07	1.9365e+07	9.07535e+07	4.84899e+07	5.67949e+07	1.00025e+07	1.15388e+07	6.24816e+07	7.53232e+07	7.39108e+07	5.33745e+07	5.35351e+07	38451472	High	High	High	High	High	High	High	High
High	Master Protein	Q16851	UTP--glucose-1-phosphate uridylyltransferase OS=Homo sapiens OX=9606 GN=UGP2 PE=1 SV=5	0	201.882	67	31	255	31	508	56.9	8.15	516.56	31	1.002	0.589745	94.31	2.35849e+08	2.3024e+08	50.38	63.23	3.37581e+08	3.10011e+08	8.04644e+07	1.27017e+08	3.49625e+08	1.08462e+08	3.51788e+08	2.49053e+08	9.28121e+07	2.23345e+08	1.59993e+08	2.18023e+08	5.0173e+07	8.46225e+07	2.60446e+08	5.82125e+08	2.77646e+08	2.43141e+08	1.72733e+08	3.99811e+08	High	High	High	High	High	High	High	High
High	Master Protein	Q15436	Protein transport protein Sec23A OS=Homo sapiens OX=9606 GN=SEC23A PE=1 SV=2	0	201.627	53	26	172	23	765	86.1	7.08	408.48	26	0.719	0.499916	106.42	7.1467e+07	6.08069e+07	93.78	58.03	2.55076e+08	70958996	1.97332e+07	3.77675e+07	2.38461e+08	2.0234e+07	7.19787e+07	9.03651e+07	3.44625e+07	7.31857e+07	8.50919e+07	7.47502e+07	7.75532e+06	1.50344e+07	1.03049e+08	9.63676e+07	9.27268e+07	4.94645e+07	2.93559e+07	4.91854e+07	High	High	High	High	High	High	High	High
High	Master Protein	P36873	Serine/threonine-protein phosphatase PP1-gamma catalytic subunit OS=Homo sapiens OX=9606 GN=PPP1CC PE=1 SV=1	0	201.438	61	19	274	3	323	37	6.54	729.61	19	0.759	0.821351	99.93	1.81495e+07	1.37418e+07	67.93	68.69	21176499	18974770	4.45726e+06	6.58114e+06	2.84588e+07	1.7094e+06	1.73602e+07	3.306e+07	5.72164e+06	2.51827e+07	9.43948e+06	1.39128e+07	1.94176e+06	2.20773e+06	14391428	3.335e+07	2.72245e+07	1.35728e+07	1.16577e+07	1.46237e+07	Peak Found	Peak Found	Peak Found	Peak Found	High	Peak Found	Peak Found	High
High	Master Protein	P21281	V-type proton ATPase subunit B, brain isoform OS=Homo sapiens OX=9606 GN=ATP6V1B2 PE=1 SV=3	0	201.297	54	21	164	21	511	56.5	5.81	439.97	21	0.802	0.728978	110.88	1.36836e+08	1.40069e+08	89.86	53.49	4.65126e+08	1.26342e+08	4.48852e+07	6.35061e+07	4.59097e+08	5.00379e+07	1.48201e+08	1.99458e+08	3.70439e+07	1.96312e+08	1.69055e+08	1.46687e+08	1.60848e+07	2.29588e+07	1.92669e+08	2.1169e+08	1.93394e+08	1.08964e+08	9.2489e+07	1.33749e+08	High	High	Peak Found	High	High	High	High	High
High	Master Protein	P14868	Aspartate--tRNA ligase, cytoplasmic OS=Homo sapiens OX=9606 GN=DARS1 PE=1 SV=2	0	201.163	65	30	355	30	501	57.1	6.55	799.8	30	0.912	0.918987	111.32	2.2526e+08	2.69717e+08	92.59	56.74	9.64678e+08	2.27388e+08	7.05234e+07	1.85614e+08	9.13268e+08	7.49049e+07	2.23153e+08	4.38052e+08	8.3034e+07	3.97041e+08	2.15835e+08	3.59051e+08	3.22904e+07	6.64939e+07	3.00371e+08	4.19706e+08	5.04941e+08	3.10719e+08	1.69923e+08	2.42192e+08	High	High	High	High	High	High	High	High
High	Master Protein	Q14515	SPARC-like protein 1 OS=Homo sapiens OX=9606 GN=SPARCL1 PE=1 SV=2	0	201.135	50	23	212	23	664	75.2	4.81	431.38	23	0.75	0.594239	109.7	9.84795e+07	8.06219e+07	117.47	66.86	5.38273e+08	1.07423e+08	7.1682e+07	3.43174e+07	5.308e+08	1.28692e+07	1.22652e+08	9.37035e+07	1.03499e+08	5.76009e+07	7.39805e+07	8.78596e+07	1.51162e+07	1.66713e+07	1.08048e+08	2.06154e+08	1.38567e+08	6.75282e+07	4.79945e+07	153874285	High	High	High	High	High	High	High	High
High	Master Protein	P52209	6-phosphogluconate dehydrogenase, decarboxylating OS=Homo sapiens OX=9606 GN=PGD PE=1 SV=3	0	200.661	60	25	212	25	483	53.1	7.23	523.71	25	0.66	0.170839	99.04	1.37891e+08	1.20372e+08	72.3	51.06	4.74956e+08	117409893	5.42907e+07	1.35986e+08	4.13506e+08	3.25337e+08	1.26948e+08	2.25008e+08	5.09053e+07	1.39824e+08	131250655	1.43904e+08	2.54782e+07	4.08065e+07	1.88112e+08	2.04045e+08	2.04703e+08	1.07597e+08	1.10395e+08	8.45181e+07	High	High	High	High	High	High	High	High
High	Master Protein	P46459	Vesicle-fusing ATPase OS=Homo sapiens OX=9606 GN=NSF PE=1 SV=3	0	200.073	56	33	179	32	744	82.5	6.95	404.7	33	0.766	0.56226	104.46	1.61394e+08	1.27065e+08	92.31	53.65	5.50531e+08	1.75598e+08	8.84486e+07	1.25048e+08	6.4067e+08	4.6303e+07	1.71777e+08	1.70298e+08	8.29472e+07	1.52955e+08	1.25613e+08	1.52894e+08	2.55052e+07	3.0088e+07	1.28534e+08	2.40428e+08	1.85262e+08	1.24723e+08	1.04182e+08	2.28801e+08	High	High	High	High	High	High	High	High
High	Master Protein	Q9UBS4	DnaJ homolog subfamily B member 11 OS=Homo sapiens OX=9606 GN=DNAJB11 PE=1 SV=1	0	199.723	49	18	149	18	358	40.5	6.18	349.29	18	0.549	0.0567222	117.11	9.09084e+07	5.86991e+07	175.65	53.51	1830516955	8.83298e+07	3.59985e+07	5.7198e+07	1.7572e+09	2.17586e+07	9.35623e+07	9.6968e+07	4.23156e+07	1.20134e+08	6.00137e+07	5.74133e+07	7.4479e+06	9.84366e+06	7.25142e+07	1.02645e+08	7.33643e+07	6.53879e+07	3.87086e+07	5.63464e+07	High	High	High	High	High	Peak Found	High	High
High	Master Protein	Q12797	Aspartyl/asparaginyl beta-hydroxylase OS=Homo sapiens OX=9606 GN=ASPH PE=1 SV=3	0	199.434	42	32	180	32	758	85.8	5.01	370.33	32	0.661	0.193085	93.52	1.25596e+08	1.26646e+08	87.73	47.08	5.29305e+08	1.26113e+08	7.98623e+07	1.19167e+08	5.56689e+08	1.71849e+08	1.25081e+08	1.19952e+08	7.81638e+07	1.47713e+08	1.33669e+08	8.85344e+07	2.49454e+07	3.01322e+07	1.80719e+08	1.65589e+08	1.37669e+08	9.32016e+07	1.19992e+08	1.41919e+08	High	High	High	High	High	High	High	High
High	Master Protein	P55290	Cadherin-13 OS=Homo sapiens OX=9606 GN=CDH13 PE=1 SV=1	0	199.189	34	19	298	19	713	78.2	4.98	836.35	19	1.268	0.269043	114.12	2.89019e+08	4.93709e+08	81.87	81.89	1.94313e+08	4.30899e+08	2.9795e+08	1.37889e+08	1.88777e+08	3.00763e+07	525183641	6.70921e+08	2.80356e+08	1.10198e+09	3.32761e+08	5.41798e+08	1.55822e+08	7.20246e+07	4.64424e+08	1.64748e+09	7.57141e+08	3.15067e+08	5.5766e+08	5.2484e+08	Peak Found	High	High	High	High	High	High	High
High	Master Protein	Q14103	Heterogeneous nuclear ribonucleoprotein D0 OS=Homo sapiens OX=9606 GN=HNRNPD PE=1 SV=1	0	198.828	47	20	386	18	355	38.4	7.81	716.87	20	0.938	0.963573	104.25	5.33017e+08	4.25253e+08	53.64	70.5	5.03584e+08	6.55656e+08	3.34283e+08	1.54836e+08	5.64169e+08	8.41843e+07	7.00553e+08	9.72638e+08	3.81152e+08	6.32162e+08	1.55968e+08	6.4681e+08	5.27054e+07	1.41028e+08	2.51613e+08	1.02361e+09	8.18838e+08	7.45788e+08	3.15542e+08	5.73111e+08	High	High	High	High	High	High	High	High
High	Master Protein	Q92747	Actin-related protein 2/3 complex subunit 1A OS=Homo sapiens OX=9606 GN=ARPC1A PE=1 SV=2	0	198.649	70	20	249	19	370	41.5	8.18	583.32	20	1.285	0.114069	87.57	2.41303e+08	2.04541e+08	56.32	54.37	3.14477e+08	2.67061e+08	8.06014e+07	9.25567e+07	3.36308e+08	3.05182e+07	2.92964e+08	2.73627e+08	1.00625e+08	2.18029e+08	2.07967e+08	1.95111e+08	3.16997e+07	5.62093e+07	3.1327e+08	4.22957e+08	3.19624e+08	2.01171e+08	175579137	2.99985e+08	High	High	High	High	High	High	High	High
High	Master Protein	Q9Y6N5	Sulfide:quinone oxidoreductase, mitochondrial OS=Homo sapiens OX=9606 GN=SQOR PE=1 SV=1	0	198.601	65	22	158	22	450	49.9	9.11	429.97	22	0.802	0.821748	104.24	8.88319e+07	8.45103e+07	114.22	56.45	4.60525e+08	109786392	1.48231e+07	7.18769e+07	4.85308e+08	6.11466e+07	1.25478e+08	1.18717e+08	1.37339e+07	5.84683e+07	8.82239e+07	8.0953e+07	9.43514e+06	1.2753e+07	1.16404e+08	1.19682e+08	1.57426e+08	6.62355e+07	7.49662e+07	1.33585e+08	High	High	Peak Found	High	High	High	High	High
High	Master Protein	Q04695	Keratin, type I cytoskeletal 17 OS=Homo sapiens OX=9606 GN=KRT17 PE=1 SV=2	0	198.31	66	32	213	17	432	48.1	5.02	440.66	32	0.652	0.276068	126.95	5.41659e+07	4.14979e+07	121.01	66.82	5.87353e+08	2.23526e+08	1.74925e+07	5.01784e+07	5.15689e+08	2.20229e+07	5.84702e+07	4.49881e+07	2.11495e+07	7.10557e+08	8.71822e+07	2.64635e+07	1.85715e+07	1.68804e+07	1.20378e+08	5.03797e+07	5.45493e+07	2.63198e+07	3.4182e+07	7.77521e+07	High	Peak Found	Peak Found	High	High	High	Peak Found	Peak Found
High	Master Protein	Q53GG5	PDZ and LIM domain protein 3 OS=Homo sapiens OX=9606 GN=PDLIM3 PE=1 SV=1	0	197.572	54	16	311	16	364	39.2	6.89	747.27	16	2.5	0.000479624	135.4	9.78449e+07	5.82336e+08	123.94	93.56	1.51033e+08	8.65632e+08	8.95643e+07	7.47991e+07	7.54186e+07	3.72557e+07	9.69287e+08	4.04929e+08	1.06891e+08	5.73039e+07	7.37126e+08	5.13718e+08	2.40256e+07	1.09409e+08	1.06351e+09	2.2588e+09	5.79585e+08	5.851e+08	9.32928e+07	1.22385e+09	Peak Found	High	High	High	Peak Found	High	High	High
High	Master Protein	P35573	Glycogen debranching enzyme OS=Homo sapiens OX=9606 GN=AGL PE=1 SV=3	0	197.496	33	37	138	37	1532	174.7	6.76	273.02	37	0.711	0.468484	110.82	6.08331e+07	4.42445e+07	96.93	70.35	2.31637e+08	7.27495e+07	1.04639e+07	4.1966e+07	2.14775e+08	2.03272e+07	5.08686e+07	8.44764e+07	6.68308e+06	8.95071e+07	9.1424e+07	5.36111e+07	8.46327e+06	8491965	1.27671e+08	6.49328e+07	8.12024e+07	3.65144e+07	3.22595e+07	3.50464e+07	High	High	High	High	High	High	Peak Found	High
High	Master Protein	P35606	Coatomer subunit beta' OS=Homo sapiens OX=9606 GN=COPB2 PE=1 SV=2	0	197.012	43	29	157	29	906	102.4	5.27	352	29	0.718	0.422358	108.62	9.63708e+07	8.55007e+07	106.08	63.13	4.72625e+08	7.52709e+07	4.18816e+07	5.80407e+07	5.55626e+08	1.20159e+08	7.72921e+07	1.38546e+08	4.08906e+07	1.60304e+08	7.06457e+07	1.4001e+08	1.46834e+07	1.45463e+07	1.21951e+08	1.17153e+08	2.02486e+08	5.79706e+07	8.07733e+07	9.05048e+07	High	High	High	High	High	High	High	High
High	Master Protein	P04062	Lysosomal acid glucosylceramidase OS=Homo sapiens OX=9606 GN=GBA1 PE=1 SV=3	0	196.984	58	19	64	19	536	59.7	7.61	191.94	19	0.548	0.0640101	124.39	4.59032e+07	3.10585e+07	148.79	50.21	5.974e+08	3.68734e+07	1.12269e+07	4.50386e+07	5.04753e+08	1.0471e+08	4.67845e+07	4.41099e+07	1.37872e+07	4.96273e+07	2.09688e+07	4.13784e+07	8.14233e+06	1.36818e+07	3.68913e+07	5.85136e+07	4.42177e+07	2.19561e+07	2.61478e+07	4.36093e+07	High	High	Peak Found	High	High	Peak Found	Peak Found	High
High	Master Protein	P21695	Glycerol-3-phosphate dehydrogenase [NAD(+)], cytoplasmic OS=Homo sapiens OX=9606 GN=GPD1 PE=1 SV=4	0	196.453	85	24	53	24	349	37.5	6.18	125.73	24	0.611	0.303278	105.02	1.87632e+07	1.28282e+07	229.48	62.32	5.66558e+07	1.70271e+07	1.95553e+07	7.39805e+06	5.70803e+07	7.26583e+08	1.79688e+07	1.80031e+07	3.18313e+07	1.51967e+07	2.01886e+07	9.40608e+06	1.76705e+06	3.93913e+06	2.89065e+07	1.71743e+07	1.28936e+07	6.84894e+06	1.61971e+07	1.27632e+07	High	Peak Found	Peak Found	Peak Found	High	High	Peak Found	Peak Found
High	Master Protein	O75610	Left-right determination factor 1 OS=Homo sapiens OX=9606 GN=LEFTY1 PE=2 SV=1	0	196.382	69	20	149	8	366	40.9	8.27	356.38	20	0.261	0.000754789	136.63	8.61205e+06	3.5858e+06	187.59	73.19	5.64821e+08	9602811	7.72352e+06	4.50081e+06	595289047	6.41583e+07	7.53371e+06	1.09049e+07	5.79031e+06	5.15089e+06	3.24427e+06	8.0386e+06	676418	131823	3.96329e+06	5424855	1.02506e+06	2.25773e+06	6.53914e+06	4.47187e+06	High	Peak Found	Peak Found	Peak Found	High	Peak Found	Peak Found	Peak Found
High	Master Protein	P10321	HLA class I histocompatibility antigen, C alpha chain OS=Homo sapiens OX=9606 GN=HLA-C PE=1 SV=3	0	196.318	46	15	265	7	366	40.6	6.04	688.04	15	0.565	0.0768046	122.6	4.52969e+07	4.82153e+07	187.4	60.95	1.71308e+09	3.15293e+07	4.57204e+07	2.34057e+07	1.99926e+09	4.48773e+07	6.4712e+06	9.0407e+07	4.40591e+07	8.98352e+07	4.38936e+07	5.26688e+07	1.52248e+07	6.52195e+06	4.41384e+07	9.37721e+07	6.52476e+07	3.61485e+07	1.04459e+08	9.92771e+07	High	High	High	High	High	High	Peak Found	High
High	Master Protein	Q14643	Inositol 1,4,5-trisphosphate receptor type 1 OS=Homo sapiens OX=9606 GN=ITPR1 PE=1 SV=3	0	196.193	22	42	129	37	2758	313.7	6.04	256.14	42	1.388	0.025719	95.02	1.35929e+08	1.77195e+08	48.68	53.42	1.72292e+08	1.4424e+08	46963807	9.46459e+07	1.95557e+08	6.26555e+07	1.28097e+08	2.1754e+08	4.93158e+07	1.78374e+08	1.88139e+08	196624182	3.67385e+07	3.1091e+07	2.78181e+08	1.66888e+08	2.88051e+08	1.27945e+08	1.20227e+08	1.93231e+08	High	High	Peak Found	Peak Found	High	High	High	High
High	Master Protein	P37802	Transgelin-2 OS=Homo sapiens OX=9606 GN=TAGLN2 PE=1 SV=3	0	196.068	89	18	614	18	199	22.4	8.25	1609.19	18	1.477	0.100548	97.78	5.7256e+08	9.25094e+08	61.81	72.71	4.65097e+08	1.29713e+09	5.43505e+08	6.03168e+08	4.51443e+08	1.89899e+08	1.7793e+09	9.02935e+08	4.98802e+08	1.12823e+09	5.97143e+08	7.06078e+08	3.64133e+08	3.88069e+08	9.48206e+08	2.80718e+09	9.02545e+08	1.24263e+09	1.44544e+09	2.67595e+09	High	High	High	High	High	High	High	High
High	Master Protein	P54886	Delta-1-pyrroline-5-carboxylate synthase OS=Homo sapiens OX=9606 GN=ALDH18A1 PE=1 SV=2	0	195.939	48	30	160	30	795	87.2	7.12	346.99	30	0.709	0.447727	120.58	7.84131e+07	8.61028e+07	144.93	56.52	7.69413e+08	6.70555e+07	2.41025e+07	4.02069e+07	8.63977e+08	2.7574e+07	91694353	1.52783e+08	3.94667e+07	1.19424e+08	6.40356e+07	1.10598e+08	1.78939e+07	2.50897e+07	1.05624e+08	1.29737e+08	1.85427e+08	1.02309e+08	6.82636e+07	7.24639e+07	High	High	Peak Found	High	High	High	High	High
High	Master Protein	P38919	Eukaryotic initiation factor 4A-III OS=Homo sapiens OX=9606 GN=EIF4A3 PE=1 SV=4	0	195.605	64	25	313	21	411	46.8	6.73	707.56	25	0.714	0.387043	111.03	2.78031e+08	2.39538e+08	62.52	56.65	5.6018e+08	2.72259e+08	1.63494e+08	1.06645e+08	5.55813e+08	4.36083e+07	3.24719e+08	4.40002e+08	1.53425e+08	2.83925e+08	1.37012e+08	2.61898e+08	5.20665e+07	6.44634e+07	2.31622e+08	4.49375e+08	3.7974e+08	2.47724e+08	2.02735e+08	4.13163e+08	High	High	High	High	High	High	High	High
High	Master Protein	A5A3E0	POTE ankyrin domain family member F OS=Homo sapiens OX=9606 GN=POTEF PE=1 SV=2	0	195.486	16	18	1985	5	1075	121.4	6.2	3603.97	18	1.577	0.0744937	138.39	1.97989e+06	5.19951e+06	93.64	88.4	724967	2.27397e+06	3.42079e+06	2.57718e+06	1.51496e+06	1.4898e+06	1.01483e+07	4.31238e+06	1.72384e+06	1.2053e+06	8.84672e+06	1.09498e+07	1.99913e+06	2.53418e+06	2.12942e+07	1.43145e+07	3.52947e+06	899437	7.65976e+06	2.45205e+06	Peak Found	Peak Found	Peak Found	Peak Found	High	High	High	High
High	Master Protein	P07602	Prosaposin OS=Homo sapiens OX=9606 GN=PSAP PE=1 SV=2	0	195.449	57	24	328	24	524	58.1	5.17	582.99	24	0.619	0.157969	105.97	7.84872e+08	6.34458e+08	86.45	64.18	2.75344e+09	706052833	4.9991e+08	4.6141e+08	2.85627e+09	103520358	9.00042e+08	8.72489e+08	6.28263e+08	1.15972e+09	2.82977e+08	7.26582e+08	1.592e+08	2.07939e+08	4.31958e+08	1.46311e+09	1.14175e+09	6.68253e+08	6.02372e+08	7.68972e+08	High	High	High	High	High	High	High	High
High	Master Protein	P31937	3-hydroxyisobutyrate dehydrogenase, mitochondrial OS=Homo sapiens OX=9606 GN=HIBADH PE=1 SV=2	0	195.379	55	16	292	16	336	35.3	8.13	816.38	16	0.911	0.834132	93.37	2.08511e+08	1.7298e+08	55.89	54.68	3.47736e+08	2.18064e+08	1.40205e+08	5.66527e+07	3.24216e+08	5.59319e+07	2.57324e+08	3.58206e+08	1.04379e+08	1.99376e+08	1.26874e+08	2.44742e+08	3.77768e+07	68646140	1.55358e+08	3.23812e+08	3.37627e+08	2.77369e+08	1.31866e+08	1.92602e+08	High	High	High	High	High	High	High	High
High	Master Protein	Q9UKG1	DCC-interacting protein 13-alpha OS=Homo sapiens OX=9606 GN=APPL1 PE=1 SV=1	0	194.839	56	27	188	27	709	79.6	5.41	404.48	27	1.273	0.0533904	91.18	7.51553e+07	8.5987e+07	50.15	50.66	8.31643e+07	9.34096e+07	3.1896e+07	4.79257e+07	6.79355e+07	2.0935e+07	1.19558e+08	8.31423e+07	2.76191e+07	9.98246e+07	7.84153e+07	1.00585e+08	1.72552e+07	3.0783e+07	9.35926e+07	170048235	130234987	7.89994e+07	7.56143e+07	1.27937e+08	High	High	High	High	High	High	High	High
High	Master Protein	P62136	Serine/threonine-protein phosphatase PP1-alpha catalytic subunit OS=Homo sapiens OX=9606 GN=PPP1CA PE=1 SV=1	0	194.811	52	19	298	3	330	37.5	6.33	749.16	19	0.988	0.459485	96.32	1.71796e+07	1.5835e+07	73.49	50.81	50670145	1.46156e+07	6.16688e+06	17450516	3.47065e+07	2.74743e+06	1.6913e+07	2.39131e+07	7.84039e+06	2.01779e+07	1.30264e+07	1.78466e+07	4.98163e+06	3.49495e+06	19934853	2.97454e+07	2.55147e+07	1.405e+07	1.38931e+07	2.23674e+07	High	Peak Found	High	High	High	Peak Found	High	High
High	Master Protein	P01889	HLA class I histocompatibility antigen, B alpha chain OS=Homo sapiens OX=9606 GN=HLA-B PE=1 SV=3	0	194.646	56	15	354	7	362	40.4	5.85	836.25	15	0.632	0.237822	109.49	6.75836e+07	5.68245e+07	154	109.25	9.51546e+08	8.3205e+07	5.50503e+07	3.44062e+07	9.24638e+08	2.59716e+07	7.7369e+07	5.90359e+07	5.79773e+07	1.28132e+08	2.57915e+07	57887542	1.80876e+07	2.82134e+07	3.36017e+07	3.4089e+08	8.32006e+07	1.10866e+08	5.57811e+07	1.25469e+08	High	High	High	High	High	High	High	High
High	Master Protein	P09543	2',3'-cyclic-nucleotide 3'-phosphodiesterase OS=Homo sapiens OX=9606 GN=CNP PE=1 SV=2	0	194.328	58	29	199	28	421	47.5	9.07	372.66	29	0.797	0.829579	102.18	7.68477e+07	8.68873e+07	118.5	47.51	5.14393e+08	6.23119e+07	2.33552e+07	7.80065e+07	5.05165e+08	3.75512e+07	7.57062e+07	1.34009e+08	3.1072e+07	1.29684e+08	8.39085e+07	9.41352e+07	2.52356e+07	2.34526e+07	1.44608e+08	1.25394e+08	1.39352e+08	7.7118e+07	8.99718e+07	7.53716e+07	High	High	High	High	High	High	High	High
High	Master Protein	Q15067	Peroxisomal acyl-coenzyme A oxidase 1 OS=Homo sapiens OX=9606 GN=ACOX1 PE=1 SV=3	0	194.079	54	26	62	26	660	74.4	8.16	171.3	26	0.596	0.0679469	116.59	1.26815e+08	9.60112e+07	86.35	101.1	4.24923e+08	1.19117e+08	1.57537e+08	7.214e+07	4.25322e+08	2.43356e+07	1.35009e+08	6.65828e+07	1.70004e+08	6.8712e+07	6.19363e+07	5.44252e+07	1.24291e+08	28365510	1.25882e+08	1.21286e+08	7.60032e+07	3.12338e+07	4.76354e+08	2.73541e+08	High	Peak Found	Peak Found	Peak Found	High	Peak Found	Peak Found	High
High	Master Protein	P27105	Stomatin OS=Homo sapiens OX=9606 GN=STOM PE=1 SV=3	0	194.048	66	17	295	17	288	31.7	7.88	814.59	17	0.844	0.746037	98.02	3.56887e+08	2.97112e+08	101.84	64.27	1.51919e+09	1.71954e+08	2.17745e+08	1.7054e+08	1.67095e+09	3.72242e+08	1.53777e+08	3.857e+08	3.42166e+08	5.23972e+08	2.83908e+08	3.24904e+08	8.20425e+07	9.49402e+07	4.37459e+08	8.51819e+08	4.46843e+08	2.59721e+08	3.1093e+08	2.82328e+08	High	High	High	High	High	High	High	High
High	Master Protein	O00410	Importin-5 OS=Homo sapiens OX=9606 GN=IPO5 PE=1 SV=4	0	193.889	40	29	194	27	1097	123.6	4.94	388.88	29	1.018	0.394703	108.89	5.86204e+07	1.20592e+08	77.83	54.89	2.12818e+08	4.67767e+07	2.95789e+07	4.08854e+07	2.21875e+08	4.54779e+07	7.34628e+07	2.17438e+08	3.4604e+07	1.45031e+08	1.35792e+08	1.39369e+08	2.49602e+07	2.00189e+07	1.97061e+08	1.45878e+08	1.92087e+08	1.07094e+08	7.76636e+07	8.29728e+07	High	Peak Found	High	High	High	High	High	High
High	Master Protein	P11177	Pyruvate dehydrogenase E1 component subunit beta, mitochondrial OS=Homo sapiens OX=9606 GN=PDHB PE=1 SV=3	0	193.844	68	18	361	18	359	39.2	6.65	800.8	18	0.945	0.941273	99.35	4.23912e+08	3.1546e+08	47.2	50.52	4.6848e+08	4.65316e+08	1.28328e+08	2.10536e+08	5.33416e+08	1.27204e+08	4.60172e+08	4.40188e+08	1.72278e+08	4.08239e+08	2.49029e+08	3.68322e+08	6.28206e+07	8.35515e+07	3.50057e+08	4.92181e+08	5.27762e+08	3.4096e+08	2.3775e+08	2.91867e+08	High	High	High	High	High	High	High	High
High	Master Protein	Q9NRN5	Olfactomedin-like protein 3 OS=Homo sapiens OX=9606 GN=OLFML3 PE=2 SV=1	0	193.742	55	22	450	22	406	46	6.57	1040.77	22	1.133	0.476557	89.78	4.36058e+08	4.80695e+08	31.99	52.08	3.77271e+08	5.37266e+08	4.00917e+08	3.18718e+08	3.40336e+08	1.4539e+08	6.20605e+08	5.07323e+08	4.74278e+08	4.86345e+08	4.2955e+08	4.15383e+08	2.04197e+08	1.5892e+08	6.50516e+08	8.2987e+08	6.82444e+08	4.12769e+08	1.08277e+09	5.37929e+08	High	High	High	High	High	High	High	High
High	Master Protein	P16452	Protein 4.2 OS=Homo sapiens OX=9606 GN=EPB42 PE=1 SV=3	0	193.485	47	25	62	24	691	77	8.09	149.21	25	0.778	0.540787	132.6	3.87732e+08	6.27273e+08	61.41	97.3	3.84388e+08	5.90425e+08	391105165	6.98181e+07	3.349e+08	7.20623e+07	5.10497e+08	7.16858e+08	4.21962e+08	1.07907e+08	1.70421e+09	6.58375e+08	1.62005e+08	9.05114e+07	2.57664e+09	7.38233e+08	9.10974e+08	1.86873e+08	4.04405e+08	5.9764e+08	High	Peak Found	Peak Found	High	High	High	Peak Found	High
High	Master Protein	P54289	Voltage-dependent calcium channel subunit alpha-2/delta-1 OS=Homo sapiens OX=9606 GN=CACNA2D1 PE=1 SV=3	0	193.26	36	33	166	32	1103	124.5	5.27	358.37	33	1.064	0.284199	85.81	1.05878e+08	1.09808e+08	23.39	51.54	1.37727e+08	1.24163e+08	1.04276e+08	6.50894e+07	8.80797e+07	8.82259e+07	1.31965e+08	9.05856e+07	1.07504e+08	1.40554e+08	1.68654e+08	8.57472e+07	3.34304e+07	2.54047e+07	2.08797e+08	1.45351e+08	1.0417e+08	8.69273e+07	1.24854e+08	1.15752e+08	Peak Found	High	High	High	Peak Found	High	High	High
High	Master Protein	P51858	Hepatoma-derived growth factor OS=Homo sapiens OX=9606 GN=HDGF PE=1 SV=1	0	193.136	83	21	391	19	240	26.8	4.73	955.33	21	0.781	0.552611	100.32	4.33885e+08	2.62487e+08	57.85	80.14	7.07095e+08	4.25618e+08	2.02013e+08	1.19202e+08	6.1163e+08	6.04521e+07	4.42312e+08	5.05236e+08	2.03681e+08	5.07208e+08	9.71793e+07	3.58246e+08	3.32385e+07	7.33563e+07	1.92324e+08	8.43694e+08	5.09503e+08	4.0546e+08	1.84371e+08	3.85192e+08	High	High	High	High	High	High	High	High
High	Master Protein	O75131	Copine-3 OS=Homo sapiens OX=9606 GN=CPNE3 PE=1 SV=1	0	192.79	54	27	277	26	537	60.1	5.85	626.95	27	0.941	0.72088	98.91	1.52101e+08	2.06697e+08	76.77	48.41	5.12346e+08	1.35971e+08	8.04701e+07	1.14094e+08	5.07226e+08	7.56598e+07	1.70145e+08	3.43158e+08	6.29354e+07	2.52504e+08	2.01615e+08	2.37038e+08	3.48922e+07	6.17618e+07	2.57899e+08	2.11907e+08	3.54222e+08	1.81049e+08	1.54555e+08	2.12425e+08	High	High	High	High	High	High	High	High
High	Master Protein	P47756	F-actin-capping protein subunit beta OS=Homo sapiens OX=9606 GN=CAPZB PE=1 SV=5	0	192.712	75	22	404	22	272	30.6	6	979.78	22	1.425	0.129285	92.75	4.0627e+08	5.57621e+08	51.07	59.71	4.57744e+08	5.75793e+08	1.58867e+08	2.08127e+08	4.98689e+08	1.64595e+08	6.27736e+08	6.0875e+08	1.64916e+08	3.60585e+08	836758472	5.01527e+08	7.74308e+07	1.50872e+08	1257093591	8.30285e+08	8.32255e+08	4.57253e+08	3.98489e+08	6.1999e+08	High	High	High	High	High	High	High	High
High	Master Protein	P22061	Protein-L-isoaspartate(D-aspartate) O-methyltransferase OS=Homo sapiens OX=9606 GN=PCMT1 PE=1 SV=4	0	192.71	74	17	338	17	227	24.6	7.21	871.62	17	0.879	0.856537	85.19	3.75351e+08	3.60764e+08	50.4	53.99	7.68901e+08	3.46238e+08	3.2169e+08	1.62965e+08	5.61361e+08	7.01194e+07	4.0569e+08	3.76293e+08	3.74411e+08	4.73787e+08	2.36897e+08	3.93606e+08	9.34786e+07	9.50793e+07	3.23574e+08	7.228e+08	5.57298e+08	428581735	3.30662e+08	3.99048e+08	High	High	High	High	High	High	High	High
High	Master Protein	Q0ZGT2	Nexilin OS=Homo sapiens OX=9606 GN=NEXN PE=1 SV=1	0	192.366	47	34	232	34	675	80.6	5.33	375.21	34	1.379	0.0230815	113.78	8.62446e+07	2.14754e+08	91.97	68.36	6.59268e+07	3.51303e+08	1.41401e+08	3.36446e+07	6.02054e+07	3.46875e+07	4.11499e+08	1.05649e+08	1.728e+08	7.0404e+07	299423390	1.78897e+08	2.83334e+07	5.04424e+07	5.19726e+08	4.43694e+08	2.57798e+08	1.42509e+08	1.28229e+08	3.4077e+08	High	High	High	High	High	High	High	High
High	Master Protein	P27361	Mitogen-activated protein kinase 3 OS=Homo sapiens OX=9606 GN=MAPK3 PE=1 SV=4	0	191.836	77	19	302	12	379	43.1	6.74	604.67	19	0.925	0.673512	81.46	9.97763e+07	9.16054e+07	46.57	45.99	1.32199e+08	8.58494e+07	2.97742e+07	9.61643e+07	1.35194e+08	4.05486e+07	1.03524e+08	1.21492e+08	4.17029e+07	1.52407e+08	7.09567e+07	7.38787e+07	2.58513e+07	2.95102e+07	8.95623e+07	1.55138e+08	1.26224e+08	1.0495e+08	93695074	1.19607e+08	High	High	High	High	High	High	High	High
High	Master Protein	Q01469	Fatty acid-binding protein 5 OS=Homo sapiens OX=9606 GN=FABP5 PE=1 SV=3	0	191.235	78	17	304	17	135	15.2	7.01	787.09	17	0.811	0.65207	105.73	3.66846e+08	2.14015e+08	50.33	81.63	4.54789e+08	3.49723e+08	1.39165e+08	6.24186e+08	5.75814e+08	1.23762e+08	4.58687e+08	3.84807e+08	1.83588e+08	2.41871e+08	1.33355e+08	5.75724e+08	3.40915e+07	1.19889e+08	1.79098e+08	6.34577e+08	9.1379e+08	4.64324e+08	2.48887e+08	1.84028e+08	High	High	High	High	High	High	High	High
High	Master Protein	Q15113	Procollagen C-endopeptidase enhancer 1 OS=Homo sapiens OX=9606 GN=PCOLCE PE=1 SV=2	0	191.034	53	19	278	19	449	47.9	7.43	637.35	19	0.656	0.179803	99.72	1.76972e+08	1.34583e+08	55.43	96.87	1.61845e+08	1.00297e+08	3.34477e+08	2.22781e+08	1.3973e+08	2.23719e+07	1.2244e+08	1.93513e+08	3.56573e+08	3.00442e+08	1.71736e+08	5.87993e+07	1.21193e+08	2.61289e+07	2.3134e+08	1.51626e+08	7.35669e+07	3.2866e+07	5.43406e+08	1.49453e+08	High	High	High	High	High	High	High	High
High	Master Protein	Q08431	Lactadherin OS=Homo sapiens OX=9606 GN=MFGE8 PE=1 SV=3	0	190.757	60	19	278	19	387	43.1	8.15	716.8	19	1.103	0.538072	112.76	9.41747e+08	3.69262e+09	73.66	69.39	6.23713e+08	2.77781e+09	1.34225e+09	2.28139e+08	5.79535e+08	1.90749e+08	2.05388e+09	1.85217e+09	1.28762e+09	6.88781e+08	7.16655e+09	4.11968e+09	1.80952e+08	2.65194e+08	6.64056e+09	3.30984e+09	4.17591e+09	2.23674e+09	1.74847e+09	4.80516e+09	High	High	High	High	High	High	High	High
High	Master Protein	P23946	Chymase OS=Homo sapiens OX=9606 GN=CMA1 PE=1 SV=1	0	190.4	55	14	322	14	247	27.3	9.29	872.72	14	0.86	0.797716	114.05	6.41775e+08	4.50606e+08	19.43	87.77	6.44766e+08	6.38797e+08	5.91021e+08	6.09284e+08	6.93944e+08	7.98766e+08	7.56415e+08	3.58825e+08	7.64207e+08	5.94395e+08	399218309	3.25415e+08	4.5446e+08	1.33668e+08	7.34973e+08	4.46785e+08	6.30131e+08	1.11001e+08	1945433826	8.15126e+08	Peak Found	High	High	High	High	High	High	High
High	Master Protein	O96008	Mitochondrial import receptor subunit TOM40 homolog OS=Homo sapiens OX=9606 GN=TOMM40 PE=1 SV=1	0	190.192	77	16	94	16	361	37.9	7.25	300.83	16	0.748	0.640682	114.4	5.91259e+07	6.74345e+07	139.47	166.59	5.57882e+08	5.10919e+07	2.2901e+07	5.17421e+07	5.69333e+08	3.35873e+07	6.75634e+07	1.04958e+08	1.66739e+07	78297792	5.24929e+07	6.7002e+07	1.34825e+07	1.79979e+07	7.83664e+07	1.26662e+08	1.0698e+08	6.78698e+07	7.73271e+08	5.60157e+07	High	High	High	High	High	Peak Found	High	High
High	Master Protein	Q9UBV2	Protein sel-1 homolog 1 OS=Homo sapiens OX=9606 GN=SEL1L PE=1 SV=3	0	190.141	43	20	50	20	794	88.7	5.39	158.45	20	0.689	0.421417	127.62	3.42811e+07	3.6452e+07	131.13	61.89	2.61542e+08	3.34965e+07	1.46788e+07	37938102	2.53575e+08	6.23807e+06	2.82342e+07	3.50842e+07	8.75183e+06	6.75647e+07	3.94202e+07	3.00047e+07	2.56745e+07	1.17041e+07	7.11807e+07	5.29873e+07	4.06943e+07	1.36292e+07	9.39876e+07	3.37073e+07	High	Peak Found	Peak Found	Peak Found	High	Peak Found	High	Peak Found
High	Master Protein	Q3ZCM7	Tubulin beta-8 chain OS=Homo sapiens OX=9606 GN=TUBB8 PE=1 SV=2	0	189.898	32	15	1117	3	444	49.7	4.89	2544.12	15	0.588	0.704832	100.17	2.10804e+06	1.44099e+06	79.17	49.51	4.99722e+06	2.10804e+06	638866	853830	5.80784e+06	88432.1	4.87178e+06	2.50967e+06		1.93036e+06	1.671e+06	1.94772e+06	548520	708920	1.44099e+06	753297	1.7172e+06	1.57804e+06		375945	High	High	Peak Found	High	High	High	High	High
High	Master Protein	P60981	Destrin OS=Homo sapiens OX=9606 GN=DSTN PE=1 SV=3	0	189.871	84	22	487	20	165	18.5	7.85	985.38	22	1.515	0.0833615	106.69	6.12242e+08	9.45076e+08	46.72	61.89	3.71946e+08	7.20359e+08	7.60957e+08	2.55379e+08	3.45331e+08	2.47149e+08	9.53388e+08	9.77303e+08	6.82808e+08	5.48969e+08	9.85123e+08	7.24474e+08	1.55136e+08	2.96615e+08	1.76434e+09	2.07095e+09	9.89952e+08	9.06658e+08	5.76067e+08	1.27881e+09	High	High	High	High	High	High	High	High
High	Master Protein	Q9UBQ7	Glyoxylate reductase/hydroxypyruvate reductase OS=Homo sapiens OX=9606 GN=GRHPR PE=1 SV=1	0	189.709	73	19	339	19	328	35.6	7.39	782.47	19	1.204	0.355238	95.42	3.57979e+08	6.0534e+08	43.14	59.67	4.18629e+08	517776521	2.19473e+08	1.33492e+08	3.81213e+08	1.6972e+08	5.47318e+08	5.52947e+08	2.92375e+08	3.36161e+08	7.93355e+08	5.50192e+08	8.17249e+07	1.09239e+08	1.10426e+09	1.13098e+09	7.57641e+08	5.52251e+08	3.3766e+08	6.63532e+08	High	High	High	High	High	High	High	High
High	Master Protein	Q06323	Proteasome activator complex subunit 1 OS=Homo sapiens OX=9606 GN=PSME1 PE=1 SV=1	0	189.574	75	21	439	21	249	28.7	6.02	960.66	21	0.783	0.555733	84.07	6.61067e+08	5.2505e+08	55.11	50.95	8.15362e+08	596160149	1.59162e+09	3.39436e+08	8.88817e+08	1.18182e+08	7.05703e+08	6.40457e+08	6.10378e+08	6.8234e+08	2.4589e+08	4.97598e+08	1.24528e+08	1.29767e+08	3.67258e+08	7.59645e+08	7.5717e+08	5.92e+08	5.56742e+08	5.54016e+08	High	High	High	High	High	High	High	High
High	Master Protein	P11217	Glycogen phosphorylase, muscle form OS=Homo sapiens OX=9606 GN=PYGM PE=1 SV=6	0	189.561	38	28	205	13	842	97	7.03	469.44	28	1.074	0.282335	86.01	1.60107e+07	2.12015e+07	75.72	58.08	3.83171e+07	1.77749e+07	12258981	4.88789e+06	4.83991e+07	1.02832e+07	1.44216e+07	5.7345e+07	1.41585e+07	1.78482e+07	2.9591e+07	1.12325e+07	6.64693e+06	4.25347e+06	4.08051e+07	3.39882e+07	13979057	1.71528e+07	3.02987e+07	26205782	High	High	High	Peak Found	High	Peak Found	Peak Found	High
High	Master Protein	Q8TAQ2	SWI/SNF complex subunit SMARCC2 OS=Homo sapiens OX=9606 GN=SMARCC2 PE=1 SV=1	0	189.448	39	33	161	23	1214	132.8	5.69	320.7	33	0.944	0.670842	88.67	5.03569e+07	5.01828e+07	58.18	53.22	7.69739e+07	7.21957e+07	2.75444e+07	3.36034e+07	8.54517e+07	1.85434e+07	7.77393e+07	1.16719e+08	2.47359e+07	3.51243e+07	4.69626e+07	9.02054e+07	9.19568e+06	1.30549e+07	5.18134e+07	7.76281e+07	9.14677e+07	53700111	4.52533e+07	4.86034e+07	High	High	Peak Found	High	High	Peak Found	High	High
High	Master Protein	P15924	Desmoplakin OS=Homo sapiens OX=9606 GN=DSP PE=1 SV=3	0	189.3	18	37	66	37	2871	331.6	6.81	152.03	37	0.726	0.521891	116.82	7.32367e+07	7.82591e+07	96.56	52.29	3.0682e+08	2.35543e+08	2.156e+07	6.51915e+07	3.32189e+08	2.87699e+07	5.52722e+07	8.22747e+07	1.76327e+07	1.01736e+08	1.03691e+08	7.47117e+07	2.02961e+07	3.16413e+06	1.0174e+08	8.19749e+07	1.06071e+08	4.08088e+07	6.93647e+07	8.43935e+07	High	Peak Found	Peak Found	High	High	Peak Found	Peak Found	High
High	Master Protein	Q14141	Septin-6 OS=Homo sapiens OX=9606 GN=SEPTIN6 PE=1 SV=4	0	189.234	61	27	336	12	434	49.7	6.67	633.99	27	0.7	0.513781	98.31	2.38049e+07	3.05434e+07	90.99	48.45	1.21197e+08	2.22552e+07	1.55837e+07	14155690	1.08921e+08	5.0756e+06	2.34331e+07	4.7641e+07	2.41825e+07	8.18692e+07	2.71088e+07	3.15796e+07	8.3529e+06	3.87538e+06	3.80309e+07	4.7746e+07	3.41977e+07	2.95412e+07	3.97338e+07	2.21729e+07	High	High	High	High	High	High	High	High
High	Master Protein	O00299	Chloride intracellular channel protein 1 OS=Homo sapiens OX=9606 GN=CLIC1 PE=1 SV=4	0	189.228	86	20	402	20	241	26.9	5.17	910.61	20	1.127	0.488515	88.58	3.23178e+08	3.55342e+08	66.62	87.52	5.05111e+08	2.76713e+08	1.47832e+08	2.69466e+08	4.80378e+08	1.12083e+08	9.24748e+08	3.77445e+08	1.38068e+08	4.01291e+08	2.26648e+08	3.3198e+08	1.05234e+08	9.52857e+07	358248729	6.88683e+08	1.47265e+09	3.78578e+08	3.52459e+08	5.75389e+08	High	High	High	High	High	High	High	High
High	Master Protein	Q14789	Golgin subfamily B member 1 OS=Homo sapiens OX=9606 GN=GOLGB1 PE=1 SV=2	0	188.905	17	38	70	38	3259	375.8	5	148.08	38	0.691	0.462658	100.16	3.57547e+07	2.39282e+07	116.66	57.36	223787513	4.14326e+07	4.8859e+07	1.76403e+07	2.2381e+08	9.38151e+06	2.39569e+07	3.08549e+07	3.02789e+07	5.28734e+07	1.93887e+07	3.07383e+07	2.18326e+06	4.39425e+06	3.21561e+07	3.48276e+07	3.50633e+07	1.24303e+07	1.67141e+07	2.95305e+07	High	Peak Found	Peak Found	Peak Found	High	Peak Found	Peak Found	High
High	Master Protein	P62714	Serine/threonine-protein phosphatase 2A catalytic subunit beta isoform OS=Homo sapiens OX=9606 GN=PPP2CB PE=1 SV=1	0	188.822	71	14	230	1	309	35.6	5.43	594.76	14	0.845	0.781133	106.17	5.67236e+06	6.6998e+06	75.97	71.64	6514731	2.90986e+06		2.24952e+06	9.47149e+06	1.85406e+06	4.9389e+06	1.64665e+07		1.41735e+07	2292001	6.88792e+06	747790	1.72593e+06	3.22408e+06	7.75256e+06	1.54043e+07	8.26707e+06	7.21695e+06	6.51682e+06	High	High	Not Found	High	Peak Found	Peak Found	Peak Found	High
High	Master Protein	Q86VB7	Scavenger receptor cysteine-rich type 1 protein M130 OS=Homo sapiens OX=9606 GN=CD163 PE=1 SV=2	0	188.629	27	21	104	21	1156	125.4	5.95	244.13	21	0.603	0.167493	111.51	6.39807e+07	6.77202e+07	129.63	47.26	5.31355e+08	7.16909e+07	3.96603e+07	4.97849e+07	4.96063e+08	4.81008e+07	6.57627e+07	6.22469e+07	4.1189e+07	8.26403e+07	6.86866e+07	8.31202e+07	1.60638e+07	1.28253e+07	9.57339e+07	66767286	6.55394e+07	4.61479e+07	8.86999e+07	9.46367e+07	High	High	High	High	High	High	High	Peak Found
High	Master Protein	Q9BS26	Endoplasmic reticulum resident protein 44 OS=Homo sapiens OX=9606 GN=ERP44 PE=1 SV=1	0	188.412	59	18	260	17	406	46.9	5.26	633.05	18	0.634	0.132125	111.85	1.37058e+08	1.15448e+08	135.59	49.73	1.11103e+09	1.28773e+08	3.79721e+07	1.18933e+08	1.21652e+09	5.03918e+07	1.6952e+08	1.45875e+08	4.44195e+07	2.65454e+08	9.10153e+07	1.20135e+08	2.20162e+07	3.05248e+07	1.36081e+08	1.7422e+08	2.01407e+08	1.09132e+08	110943273	1.55195e+08	High	High	High	High	High	High	High	High
High	Master Protein	P10301	Ras-related protein R-Ras OS=Homo sapiens OX=9606 GN=RRAS PE=1 SV=1	0	188.411	85	18	388	15	218	23.5	6.93	976.59	18	1.338	0.131691	109.18	2.07366e+08	3.20561e+08	60.09	58.95	8.77319e+07	4.22276e+08	1.56118e+08	1.03924e+08	7.61775e+07	1.92111e+08	4.55102e+08	2.46712e+08	2.23831e+08	3.90617e+08	3.83653e+08	2.62403e+08	5.15304e+07	6.75027e+07	5.01853e+08	6.46259e+08	4.68098e+08	2.67845e+08	2.52455e+08	6.07657e+08	High	High	High	High	High	High	High	High
High	Master Protein	P04004	Vitronectin OS=Homo sapiens OX=9606 GN=VTN PE=1 SV=1	0	187.654	44	17	665	17	478	54.3	5.8	1651.96	17	0.98	0.841484	99.85	1.04137e+09	9.6218e+08	84.46	66.75	3.75756e+09	8.65487e+08	8.71534e+08	6.25377e+08	3.99576e+09	5.63793e+08	1.15663e+09	1.0923e+09	1.09233e+09	9.92809e+08	1.13248e+09	4.65928e+08	3.76844e+08	3.81704e+08	1.7013e+09	2.15196e+09	7.36888e+08	8.17489e+08	1.44573e+09	2685198488	High	High	High	High	High	High	High	High
High	Master Protein	A0A0B4J2D5	Putative glutamine amidotransferase-like class 1 domain-containing protein 3B, mitochondrial OS=Homo sapiens OX=9606 GN=GATD3B PE=5 SV=1	0	187.626	71	14	250	14	268	28.1	8.27	782.43	14	0.857	0.95047	100.7	1.62e+08	1.59254e+08	94.46	62.7	7.41883e+08	1.46437e+08	8.20297e+07	8.57798e+07	6.47165e+08	5.20854e+07	1.79218e+08	2.86463e+08	9.46864e+07	2.65011e+08	9.20568e+07	2.06558e+08	5.10696e+07	4.30988e+07	1.23247e+08	3.32904e+08	3.62709e+08	1.87412e+08	1.42033e+08	1.78562e+08	High	High	High	High	High	High	High	High
High	Master Protein	P13611	Versican core protein OS=Homo sapiens OX=9606 GN=VCAN PE=1 SV=3	0	187.554	8	21	298	21	3396	372.6	4.51	719.24	21	0.812	0.744067	113.46	2.05928e+08	3.35086e+08	81.79	72.23	1.64429e+08	5.96532e+08	4.98534e+07	2.24598e+08	1.88809e+08	6.53631e+07	6.12633e+08	6.63272e+08	4.15065e+07	5.65318e+08	3.11481e+08	3.6048e+08	2.93701e+07	6.06625e+07	3.92693e+08	8.09921e+08	4.49588e+08	2.55775e+08	1.05148e+08	5.6463e+08	High	High	Peak Found	High	High	High	High	High
High	Master Protein	P61204	ADP-ribosylation factor 3 OS=Homo sapiens OX=9606 GN=ARF3 PE=1 SV=2	0	187.533	83	15	423	1	181	20.6	7.43	1254.94	15	1.743	0.0562201	103.85	913650	1.61919e+06	82.46	64.67	1.01192e+06		618036	82922.7	932733		894958	2.81583e+06	392888	1.21132e+06		1.93415e+06	227741	408336		2217007	2.01171e+06	477088	2.42969e+06	1.35552e+06	Peak Found	Not Found	High	Peak Found	Peak Found	Not Found	High	High
High	Master Protein	Q9UKV3	Apoptotic chromatin condensation inducer in the nucleus OS=Homo sapiens OX=9606 GN=ACIN1 PE=1 SV=2	0	187.369	29	28	156	28	1341	151.8	6.43	304.57	28	0.95	0.6301	110.04	1.1924e+08	1.75755e+08	64.85	59.37	2.14016e+08	1.41028e+08	6.6097e+07	4.61027e+07	2.32006e+08	1.08286e+07	1.85226e+08	2.75437e+08	8.5098e+07	1.00819e+08	1.6632e+08	2.37941e+08	1.8388e+07	2.46957e+07	2.43385e+08	2.15411e+08	3.10314e+08	1.3225e+08	8.86427e+07	1.85724e+08	High	High	High	High	High	Peak Found	High	High
High	Master Protein	P30048	Thioredoxin-dependent peroxide reductase, mitochondrial OS=Homo sapiens OX=9606 GN=PRDX3 PE=1 SV=3	0	187.362	56	13	326	13	256	27.7	7.78	958.12	13	0.785	0.562743	105.72	6.30137e+08	6.65896e+08	91.51	43.27	2.6801e+09	5.3732e+08	309645920	3.53566e+08	2.64978e+09	4.95852e+08	7.38988e+08	1041735300	3.17654e+08	8.32016e+08	7.71823e+08	6.34741e+08	1.70186e+08	2.00111e+08	1027000407	7.12126e+08	9.56076e+08	6.50588e+08	5.96496e+08	6.81565e+08	High	High	High	High	High	High	High	High
High	Master Protein	P49448	Glutamate dehydrogenase 2, mitochondrial OS=Homo sapiens OX=9606 GN=GLUD2 PE=1 SV=2	0	187.252	47	24	387	1	558	61.4	8.46	924.85	24	0.878	0.733735	29.57	3624471	3.18314e+06	63.54	8.49	3624471				4.33946e+06	819763										2997523				3.38026e+06	Peak Found	Not Found	Not Found	Not Found	High	Peak Found	Not Found	Not Found
High	Master Protein	P13804	Electron transfer flavoprotein subunit alpha, mitochondrial OS=Homo sapiens OX=9606 GN=ETFA PE=1 SV=1	0	186.886	68	16	320	16	333	35.1	8.38	834.03	16	0.739	0.457107	102.48	2.26927e+08	1.84827e+08	108.17	53.57	1.14828e+09	2.08867e+08	1.07713e+08	1.08582e+08	1.05141e+09	8.47111e+07	2.46549e+08	2.77315e+08	1.26656e+08	2.90821e+08	1.39865e+08	2.27049e+08	2.20282e+07	6.14672e+07	1.75702e+08	285815651	3.30903e+08	1.94426e+08	1.23172e+08	215894456	High	High	High	High	High	High	High	High
High	Master Protein	Q16576	Histone-binding protein RBBP7 OS=Homo sapiens OX=9606 GN=RBBP7 PE=1 SV=1	0	186.761	80	18	237	11	425	47.8	5.05	548.86	18	0.998	0.440954	112.9	8.50214e+07	7.03279e+07	73.76	70.5	1.74069e+08	7.71238e+07	24675593	1.74027e+07	1.62325e+08	9.84708e+06	9.37278e+07	1.182e+08	2.84355e+07	1.17971e+08	5.19911e+07	7.21358e+07	1.13287e+07	3.03133e+07	9.54125e+07	2.05567e+08	1.46702e+08	8.36542e+07	4.8154e+07	6.85652e+07	High	High	High	High	High	High	High	High
High	Master Protein	Q9UHX1	Poly(U)-binding-splicing factor PUF60 OS=Homo sapiens OX=9606 GN=PUF60 PE=1 SV=1	0	186.679	56	23	191	23	559	59.8	5.29	394.15	23	0.872	0.888381	94.37	1.20713e+08	1.05843e+08	70.58	59.82	2.72294e+08	1.38381e+08	4.48929e+07	5.0258e+07	2.68563e+08	2.34976e+07	1.53036e+08	2.39421e+08	5.918e+07	1.053e+08	8.37654e+07	1.75334e+08	2.11933e+07	3.759e+07	1.10767e+08	2.20897e+08	2.28044e+08	1.50163e+08	7.19211e+07	1.01138e+08	High	High	High	High	High	High	High	High
High	Master Protein	P29622	Kallistatin OS=Homo sapiens OX=9606 GN=SERPINA4 PE=1 SV=3	0	186.537	58	21	232	21	427	48.5	7.75	569.2	21	0.818	0.828511	93.16	1.37207e+08	1.10792e+08	49.02	60.78	8.69593e+07	1.23496e+08	2.79842e+08	1.40567e+08	8.44776e+07	8.63374e+07	1.33928e+08	1.77179e+08	3.01028e+08	2.35041e+08	1.01548e+08	9.91373e+07	8.4166e+07	3.08961e+07	1.33831e+08	2.47026e+08	1.20877e+08	7.93208e+07	3.08905e+08	1.78192e+08	High	High	High	High	High	High	High	High
High	Master Protein	P20073	Annexin A7 OS=Homo sapiens OX=9606 GN=ANXA7 PE=1 SV=3	0	186.056	46	22	395	21	488	52.7	5.68	816.22	22	0.948	0.932717	98.78	4.89589e+08	4.58866e+08	60.77	49.05	1.03654e+09	4.46788e+08	1.87703e+08	2.11125e+08	1.07576e+09	4.28841e+08	5.36491e+08	6.97901e+08	1.65162e+08	5.68239e+08	4.39709e+08	4.78859e+08	9.21032e+07	1.00875e+08	7.02027e+08	7.62982e+08	6.95048e+08	4.38554e+08	4.392e+08	5.65874e+08	High	High	High	High	High	High	High	High
High	Master Protein	P51665	26S proteasome non-ATPase regulatory subunit 7 OS=Homo sapiens OX=9606 GN=PSMD7 PE=1 SV=2	0	185.954	73	16	214	16	324	37	6.77	597.02	16	0.751	0.526751	94.72	1.30573e+08	1.00771e+08	68.04	47.67	2.51319e+08	1.28146e+08	4.75611e+07	5.35542e+07	3.38694e+08	66108861	1.61126e+08	1.47162e+08	6.10967e+07	1.33047e+08	5.17036e+07	1.19203e+08	2.47556e+07	3.22767e+07	9.55411e+07	1.51526e+08	1.43094e+08	1.06288e+08	8.37318e+07	1.15984e+08	High	High	High	High	High	High	High	High
High	Master Protein	P05387	Large ribosomal subunit protein P2 OS=Homo sapiens OX=9606 GN=RPLP2 PE=1 SV=1	0	185.628	96	11	405	10	115	11.7	4.54	1240.4	11	0.578	0.0987142	90.24	1.35812e+09	9.34087e+08	67.23	53.29	3.15067e+09	1.48342e+09	8.27436e+08	5.72475e+08	2.9668e+09	1.04592e+08	1.59912e+09	1.2434e+09	8.36858e+08	2034580154	5.33441e+08	9.85394e+08	1.00955e+08	1.70189e+08	7.35509e+08	1.39168e+09	1.28505e+09	1.09735e+09	8.85451e+08	1.00223e+09	High	High	High	High	High	High	High	High
High	Master Protein	P12429	Annexin A3 OS=Homo sapiens OX=9606 GN=ANXA3 PE=1 SV=3	0	185.577	76	23	268	23	323	36.4	5.92	586.66	23	1.766	0.00400502	102.76	1.88373e+08	2.61128e+08	51.83	75	1.70172e+08	2.17487e+08	1.18416e+08	1.89604e+08	1.8715e+08	5.74856e+07	2.75826e+08	4.44682e+08	1.43546e+08	2.01257e+08	1.76566e+08	5.59941e+08	3.64694e+07	9.23519e+07	2.73042e+08	4.76764e+08	7.94134e+08	3.50116e+08	1.36784e+08	2.49734e+08	High	High	High	High	High	High	High	High
High	Master Protein	P25786	Proteasome subunit alpha type-1 OS=Homo sapiens OX=9606 GN=PSMA1 PE=1 SV=1	0	185.574	89	22	314	22	263	29.5	6.61	609.77	22	0.845	0.812354	91.03	3.13105e+08	2.38607e+08	54.74	56.68	5.28608e+08	2.80945e+08	1.31521e+08	1.71078e+08	5.684e+08	9.78639e+07	3.61947e+08	3.48947e+08	1.50012e+08	3.66883e+08	1.69036e+08	1.91687e+08	5.63247e+07	9.39855e+07	2.66751e+08	5.39385e+08	3.86493e+08	2.67034e+08	2.13432e+08	3.03927e+08	High	High	High	High	High	High	High	High
High	Master Protein	Q13347	Eukaryotic translation initiation factor 3 subunit I OS=Homo sapiens OX=9606 GN=EIF3I PE=1 SV=1	0	185.57	85	20	221	20	325	36.5	5.64	661.86	20	0.818	0.769211	105.1	1.79206e+08	1.56773e+08	66.18	57.7	3.46025e+08	1.48273e+08	5.23887e+07	8.81425e+07	3.09076e+08	2.70138e+07	2.16592e+08	3.06957e+08	6.4713e+07	2.56725e+08	8.93696e+07	1.81146e+08	2.45935e+07	4.93597e+07	1.52188e+08	2.86205e+08	2.85468e+08	182639116	1.14087e+08	1.61497e+08	High	High	High	High	High	High	High	High
High	Master Protein	P40925	Malate dehydrogenase, cytoplasmic OS=Homo sapiens OX=9606 GN=MDH1 PE=1 SV=4	0	185.491	61	22	409	22	334	36.4	7.36	979.26	22	0.918	0.978604	93.86	8.13051e+08	7.1445e+08	52.01	66.62	1.06375e+09	1.18614e+09	4.20736e+08	3.5101e+08	1.15839e+09	2.36344e+08	1.38817e+09	1.01146e+09	4.66311e+08	6.53563e+08	4.27517e+08	9.32715e+08	1.22774e+08	2.12289e+08	6.98811e+08	1.88073e+09	1.24736e+09	7.30439e+08	6.16127e+08	8.34037e+08	High	High	High	High	High	High	High	High
High	Master Protein	O00764	Pyridoxal kinase OS=Homo sapiens OX=9606 GN=PDXK PE=1 SV=1	0	185.295	74	19	216	19	312	35.1	6.13	424.39	19	0.707	0.349315	107.55	1.25058e+08	9.65236e+07	67.56	44.98	2.9029e+08	1.23276e+08	3.49793e+07	5.87866e+07	2.11268e+08	3.14316e+07	1.53389e+08	1.26866e+08	5.08353e+07	1.75936e+08	6.3813e+07	1.0658e+08	4.74287e+07	5.59032e+07	6.99539e+07	1.97494e+08	1.10151e+08	1.04243e+08	1.09753e+08	8.9376e+07	High	High	High	High	High	High	High	High
High	Master Protein	P67775	Serine/threonine-protein phosphatase 2A catalytic subunit alpha isoform OS=Homo sapiens OX=9606 GN=PPP2CA PE=1 SV=1	0	185.257	71	14	231	1	309	35.6	5.54	610.93	14	0.965	0.501813	100.89	4.82865e+06	7.98289e+06	74.44	52.82	13673717	4.07151e+06	2.3805e+06	2.48197e+06	13769737	2.27e+06	5726571	14427063	2.2791e+06	12077117	9078489	9857843	1.77439e+06	490970	12373398	11733452	11564191	7.01951e+06	6.45915e+06	6.80731e+06	High	High	Peak Found	Peak Found	Peak Found	Peak Found	Peak Found	High
High	Master Protein	Q06210	Glutamine--fructose-6-phosphate aminotransferase [isomerizing] 1 OS=Homo sapiens OX=9606 GN=GFPT1 PE=1 SV=3	0	185.021	53	27	71	22	699	78.8	7.11	180.02	27	0.495	0.0465416	117.78	1.79426e+07	2.07675e+07	154.79	62.62	3.41239e+08	1.94189e+07	4.05406e+06	1.65785e+07	367180500	1.62488e+07	1.6559e+07	4.25753e+07	9.68317e+06	7.37427e+07	21179697	3.24556e+07	3492500	8.494e+06	2.21531e+07	1.7461e+07	5.23133e+07	3.38439e+07	1.33824e+07	2.03633e+07	High	Peak Found	Peak Found	Peak Found	High	High	Peak Found	High
High	Master Protein	P50570	Dynamin-2 OS=Homo sapiens OX=9606 GN=DNM2 PE=1 SV=2	0	184.978	44	32	243	19	870	98	7.44	539.8	32	0.969	0.538227	83.65	7.04079e+07	7.22383e+07	45.6	53.89	1.21102e+08	5.19589e+07	5.32937e+07	5.93297e+07	1.23843e+08	1.21552e+07	6.70028e+07	8.88648e+07	7.3986e+07	99036911	4.58415e+07	5.45324e+07	2.23025e+07	1.12524e+07	1.00581e+08	1.12438e+08	9.98673e+07	5.12811e+07	9.5693e+07	1.13553e+08	High	High	Peak Found	High	High	High	High	High
High	Master Protein	O94826	Mitochondrial import receptor subunit TOM70 OS=Homo sapiens OX=9606 GN=TOMM70 PE=1 SV=1	0	184.895	55	22	198	22	608	67.4	7.12	461.74	22	0.98	0.461018	105.8	8.13899e+07	9.43276e+07	86.84	54.46	2.6741e+08	7.94798e+07	2.66951e+07	4.09476e+07	2.56222e+08	3.3154e+07	8.79363e+07	1.69779e+08	2.14881e+07	8.33458e+07	8.64303e+07	1.18901e+08	1.36591e+07	1.81736e+07	1.12657e+08	1.02946e+08	1.74549e+08	1.07122e+08	6.46075e+07	8.05738e+07	High	High	High	High	High	High	High	High
High	Master Protein	P00966	Argininosuccinate synthase OS=Homo sapiens OX=9606 GN=ASS1 PE=1 SV=2	0	184.68	65	25	211	25	412	46.5	8.02	494.15	25	0.833	0.851009	101.08	1.82605e+08	1.29343e+08	55.75	64.55	2.82698e+08	1.64574e+08	4.50531e+07	8.9235e+07	2.41404e+08	6.98633e+07	2.03366e+08	2.02612e+08	4.8806e+07	2.40055e+08	1.25155e+08	133670608	3.11401e+07	5.32222e+07	121816373	377998544	1.69262e+08	2.07405e+08	1.00963e+08	2.46692e+08	High	High	High	High	High	High	High	High
High	Master Protein	P41250	Glycine--tRNA ligase OS=Homo sapiens OX=9606 GN=GARS1 PE=1 SV=3	0	184.658	43	22	170	22	739	83.1	7.03	421.12	22	0.687	0.40205	118.86	6.41917e+07	6.12133e+07	114.9	50.22	3.81031e+08	5.46672e+07	2.52194e+07	3.00998e+07	3.0309e+08	1.47116e+07	7.53755e+07	1.08531e+08	2.58618e+07	8.70541e+07	6.05105e+07	6.19242e+07	1.62482e+07	1.12774e+07	8.87461e+07	1.10351e+08	8.92738e+07	5.85454e+07	5.213e+07	6.61517e+07	High	High	High	High	High	High	High	High
High	Master Protein	Q04637	Eukaryotic translation initiation factor 4 gamma 1 OS=Homo sapiens OX=9606 GN=EIF4G1 PE=1 SV=4	0	184.516	27	35	173	30	1599	175.4	5.33	299.91	35	0.805	0.793224	106.92	1.06918e+08	8.89547e+07	81.82	39.75	4.20444e+08	1.11658e+08	1.19639e+08	6.4528e+07	3.72355e+08	7.27834e+07	1.09255e+08	9.898e+07	1.04631e+08	9.10279e+07	4.87988e+07	9.51625e+07	5.23587e+07	3.01481e+07	8.31518e+07	1.09665e+08	1.13971e+08	5.94221e+07	1.22729e+08	1.13076e+08	High	High	High	High	High	High	High	High
High	Master Protein	P50479	PDZ and LIM domain protein 4 OS=Homo sapiens OX=9606 GN=PDLIM4 PE=1 SV=2	0	184.124	75	20	323	20	330	35.4	7.91	705.03	20	2.141	0.00321729	121.8	2.86124e+08	4.57731e+08	54.86	55.53	2.50586e+08	4.48889e+08	1.21046e+08	5.70119e+08	2.61584e+08	4.3956e+07	5.59575e+08	5.32261e+08	2.6543e+08	3.08432e+08	3.72574e+08	4.10179e+08	4.12602e+08	1.85752e+08	6.24866e+08	1.24275e+09	7.51695e+08	5.07797e+08	3.13075e+08	9.115e+08	Peak Found	High	High	High	High	High	High	High
High	Master Protein	P55795	Heterogeneous nuclear ribonucleoprotein H2 OS=Homo sapiens OX=9606 GN=HNRNPH2 PE=1 SV=1	0	184.082	59	20	389	10	449	49.2	6.3	953.94	20	0.888	0.845634	108.37	1.45132e+08	1.21844e+08	87.41	57.31	4.37939e+08	1.84734e+08	5.30022e+07	3.85953e+07	4.41653e+08	2.45904e+07	2.5968e+08	1.76584e+08	5.57933e+07	1.19282e+08	6.55526e+07	1.6786e+08	2.24781e+07	3.49733e+07	88704962	2.27459e+08	2.02271e+08	1.30655e+08	1.13628e+08	1.32538e+08	High	High	High	High	High	High	High	High
High	Master Protein	P08582	Melanotransferrin OS=Homo sapiens OX=9606 GN=MELTF PE=1 SV=2	0	183.937	55	24	84	24	738	80.2	5.94	228.55	24	0.627	0.220831	115.64	9.90568e+07	2.70042e+07	62.84	80.03	1.23524e+08	55514110	1.01437e+08	2.08546e+08	1.03785e+08	1.93351e+07	6.42786e+07	3.85906e+07	9.67326e+07	2.03822e+08	1.99988e+07	6.31148e+07	1.84997e+07	1.11528e+07	3.18783e+07	2.58599e+07	1.03746e+08	2.8199e+07	8.32639e+07	1.43744e+07	High	Peak Found	High	High	High	Peak Found	Peak Found	Peak Found
High	Master Protein	P41252	Isoleucine--tRNA ligase, cytoplasmic OS=Homo sapiens OX=9606 GN=IARS1 PE=1 SV=2	0	183.799	32	30	156	30	1262	144.4	6.15	351.25	30	0.823	0.93233	100.11	6.5128e+07	8.26929e+07	89.11	63.73	2.82084e+08	6.62289e+07	4.04839e+07	5.12932e+07	3.06336e+08	3.64676e+07	6.40454e+07	1.86644e+08	2.76057e+07	1.10029e+08	9.69875e+07	1.30214e+08	9.44199e+06	1.44926e+07	1.24848e+08	9.2857e+07	1.78736e+08	7.36414e+07	5.39882e+07	5.55318e+07	High	Peak Found	High	High	High	High	High	High
High	Master Protein	P62834	Ras-related protein Rap-1A OS=Homo sapiens OX=9606 GN=RAP1A PE=1 SV=1	0	183.495	80	17	309	6	184	21	6.67	715.18	17	1.383	0.0318321	90.78	5.97264e+07	8.61006e+07	53.17	60.84	5.00641e+07	5.92732e+07	5.25564e+07	1.47111e+07	6.0183e+07	8.17948e+06	9.3799e+07	1.11779e+08	7.36393e+07	7.17749e+07	5.6475e+07	1.04649e+08	1.06063e+07	1.89245e+07	8.95551e+07	165783623	1.62538e+08	8.27794e+07	8.21149e+07	1.65562e+08	High	High	High	High	High	High	High	High
High	Master Protein	Q9NQC3	Reticulon-4 OS=Homo sapiens OX=9606 GN=RTN4 PE=1 SV=2	0	183.408	25	15	262	15	1192	129.9	4.5	719.25	15	1.169	0.316153	102.84	2.35801e+08	2.82705e+08	93.46	69.58	1.15237e+09	2.28121e+08	1.28835e+08	2.39295e+08	1.03626e+09	2.32357e+08	2.87078e+08	3.76139e+08	1.44954e+08	173828333	5.30931e+08	2.22111e+08	6.21585e+07	7.20992e+07	7.39283e+08	6.49152e+08	359829876	2.16254e+08	1.84693e+08	6.86848e+08	High	High	High	High	High	High	High	High
High	Master Protein	P39023	Large ribosomal subunit protein uL3 OS=Homo sapiens OX=9606 GN=RPL3 PE=1 SV=2	0	183.343	52	27	218	27	403	46.1	10.18	449.84	27	1.031	0.70549	107.06	5.97044e+08	6.67338e+08	54.84	56.73	1.43814e+09	7.67532e+08	3.91226e+08	5.32211e+08	1.05137e+09	1.85889e+08	6.65743e+08	7.41994e+08	3.51393e+08	5.35434e+08	6.55053e+08	6.79854e+08	235757656	1.80438e+08	9.61036e+08	1.45931e+09	8.8466e+08	3.30358e+08	5.69228e+08	9.44163e+08	High	High	High	High	High	High	High	High
High	Master Protein	Q13162	Peroxiredoxin-4 OS=Homo sapiens OX=9606 GN=PRDX4 PE=1 SV=1	0	183.191	66	16	281	13	271	30.5	6.29	560.64	16	0.713	0.359573	104.6	1.23231e+09	1.56975e+09	58.78	59.4	1404692455	1.98083e+09	1.33667e+09	3.39346e+08	1342680236	8.22615e+07	1.99039e+09	1.1361e+09	5.99605e+08	7.70463e+08	2.1239e+09	1.46812e+09	4.15842e+08	2.48172e+08	3.00566e+09	1.67841e+09	1.92326e+09	9.35383e+08	1.0263e+09	2.76333e+09	High	High	High	High	High	High	High	High
High	Master Protein	P23284	Peptidyl-prolyl cis-trans isomerase B OS=Homo sapiens OX=9606 GN=PPIB PE=1 SV=2	0	183.013	65	20	669	20	216	23.7	9.41	1136.29	20	0.631	0.177825	99.5	1.34029e+09	1.36706e+09	89.58	47.27	5.77764e+09	1.0949e+09	8.99739e+08	1.38154e+09	6.70653e+09	4.20364e+08	1.30028e+09	2.30279e+09	1.15794e+09	3.10909e+09	8.36125e+08	1.4422e+09	2.91154e+08	3.92616e+08	1.29583e+09	1.6261e+09	2.22017e+09	1.25464e+09	1.44301e+09	1.46256e+09	High	High	High	High	High	High	High	High
High	Master Protein	P13716	Delta-aminolevulinic acid dehydratase OS=Homo sapiens OX=9606 GN=ALAD PE=1 SV=1	0	182.816	75	18	211	18	330	36.3	6.79	598.02	18	0.925	0.757608	74.85	1.5437e+08	1.60372e+08	36.48	41.31	2.08965e+08	1.48113e+08	7.44905e+07	7.61834e+07	2.21096e+08	1.37275e+08	1.60892e+08	186234914	85142095	1.72632e+08	1.56364e+08	1.24729e+08	5.80951e+07	3.48393e+07	1.94274e+08	2.19725e+08	1.93931e+08	2.06803e+08	1.64483e+08	1.47441e+08	High	High	High	High	High	High	High	High
High	Master Protein	Q9NYL9	Tropomodulin-3 OS=Homo sapiens OX=9606 GN=TMOD3 PE=1 SV=1	0	182.732	71	19	228	17	352	39.6	5.19	462.96	19	0.758	0.638186	97.87	1.10032e+08	6.59983e+07	60.35	61.53	1.81089e+08	1.10033e+08	3.55293e+07	6.77872e+07	2.13306e+08	4.62145e+07	1.42007e+08	1.1003e+08	2.69057e+07	1.89115e+08	5.37352e+07	6.61163e+07	1.92246e+07	2.67336e+07	6.33941e+07	1.73066e+08	1.0084e+08	1.02837e+08	6.58806e+07	1.57575e+08	High	High	High	High	High	High	High	High
High	Master Protein	Q9UN36	Protein NDRG2 OS=Homo sapiens OX=9606 GN=NDRG2 PE=1 SV=2	0	182.713	70	15	249	15	371	40.8	5.21	652.05	15	1.108	0.172382	97.43	1.33475e+08	1.35473e+08	60.58	59.1	8.43723e+07	1.24258e+08	1.46792e+08	1.05756e+08	2.83577e+07	4.37985e+07	1.43375e+08	1.99891e+08	1.50053e+08	3.11994e+08	4.82012e+07	2.22961e+08	6.28457e+07	4.92827e+07	5.32653e+07	207224447	2.55866e+08	164601682	175551945	1.11499e+08	High	High	High	High	High	High	High	High
High	Master Protein	Q13423	NAD(P) transhydrogenase, mitochondrial OS=Homo sapiens OX=9606 GN=NNT PE=1 SV=3	0	182.639	34	31	166	31	1086	113.8	8.09	392.72	31	0.858	0.916126	113.35	7.05078e+07	1.0627e+08	109.38	64.74	528752478	6.48329e+07	4.23902e+07	7.01889e+07	4.64024e+08	7.02617e+07	7.07548e+07	1.85614e+08	4.45312e+07	1.05699e+08	1.29406e+08	1.56812e+08	1.81957e+07	2.01618e+07	1.81038e+08	1.46716e+08	2.58265e+08	7.45965e+07	7.83296e+07	8.72714e+07	High	High	Peak Found	High	High	High	High	High
High	Master Protein	Q9Y285	Phenylalanine--tRNA ligase alpha subunit OS=Homo sapiens OX=9606 GN=FARSA PE=1 SV=3	0	182.53	61	20	188	20	508	57.5	7.8	565.25	20	0.777	0.613703	90.89	1.38678e+08	1.01292e+08	47.96	55.17	2.01092e+08	1.21288e+08	1.11423e+08	7.38683e+07	2.08183e+08	2.95087e+07	1.58561e+08	2.12094e+08	66552481	1.76512e+08	5.02434e+07	1.50602e+08	2.7019e+07	4.7294e+07	8.59714e+07	208268296	1.79113e+08	1.62703e+08	9.65961e+07	1.06217e+08	High	High	High	High	High	Peak Found	High	High
High	Master Protein	P08729	Keratin, type II cytoskeletal 7 OS=Homo sapiens OX=9606 GN=KRT7 PE=1 SV=5	0	182.418	57	31	349	24	469	51.4	5.48	571.75	31	0.37	0.000337587	120.9	3.8498e+08	4.91817e+07	106.06	247.94	4.79417e+08	1.33388e+09	2.60358e+07	3.09145e+08	5.17161e+08	3.31606e+07	1.31207e+09	1.01064e+08	2.738e+07	5.29887e+08	7.49792e+07	9.41635e+07	3.46249e+06	1.78867e+07	5.07186e+07	5.13e+06	1.43235e+08	4.76914e+07	1.06449e+07	1.83088e+09	High	High	High	High	High	High	High	High
High	Master Protein	Q9P0M6	Core histone macro-H2A.2 OS=Homo sapiens OX=9606 GN=MACROH2A2 PE=1 SV=3	0	182.386	60	19	340	17	372	40	9.69	875.73	19	1.028	0.442165	108.78	1.76518e+08	1.78539e+08	51.13	74.27	2.32966e+08	288503256	1.14755e+08	1.26373e+08	1.56899e+08	2.42534e+07	2.81453e+08	3.15731e+08	1.08871e+08	1.98592e+08	1.3705e+08	3.34386e+08	2.22476e+07	3.53154e+07	1.52612e+08	3.66518e+08	5.33134e+08	2.0887e+08	1.29594e+08	2.09797e+08	High	High	High	High	High	Peak Found	High	High
High	Master Protein	Q5TZA2	Rootletin OS=Homo sapiens OX=9606 GN=CROCC PE=1 SV=2	0	181.784	21	39	129	38	2017	228.3	5.49	260.17	39	1.073	0.284519	83.71	5.73933e+07	6.26434e+07	54.66	56.36	5.10741e+07	8.40076e+07	1.42298e+07	2.98253e+07	6.44944e+07	2.85449e+07	8.71338e+07	1.06406e+08	2.81484e+07	7.44692e+07	4.89229e+07	7.53907e+07	1.43374e+07	1.99752e+07	5.84291e+07	1.21711e+08	1.19393e+08	1.07494e+08	4.7163e+07	6.71616e+07	High	High	High	High	High	Peak Found	High	High
High	Master Protein	P37837	Transaldolase OS=Homo sapiens OX=9606 GN=TALDO1 PE=1 SV=2	0	181.747	72	29	481	29	337	37.5	6.81	771	29	0.918	0.977767	98.63	7.47072e+08	7.03254e+08	60.59	62.74	4.70776e+08	868702099	6.74428e+08	3.83458e+08	4.51896e+08	1.8673e+08	1.07469e+09	1.8093e+09	827541266	1.29035e+09	2.95472e+08	9.50757e+08	1.95522e+08	4.00909e+08	4.34302e+08	1.61829e+09	1.41317e+09	1.34722e+09	7.70425e+08	6.4194e+08	High	High	High	High	High	High	High	High
High	Master Protein	P05141	ADP/ATP translocase 2 OS=Homo sapiens OX=9606 GN=SLC25A5 PE=1 SV=7	0	181.698	64	26	351	10	298	32.8	9.69	640.85	26	0.729	0.561096	121.21	6.10412e+07	6.38533e+07	153.49	72.91	7.28377e+08	2.48353e+07	1.12199e+07	4.67182e+07	8.45443e+08	6.63535e+07	5.61541e+07	157078889	1.54835e+07	7.91802e+07	8.87094e+07	9.13147e+07	8.59563e+06	1.70638e+07	1.80945e+08	6.47355e+07	1.67756e+08	5.97618e+07	4.27597e+07	6.29832e+07	High	High	High	High	High	High	High	High
High	Master Protein	P02786	Transferrin receptor protein 1 OS=Homo sapiens OX=9606 GN=TFRC PE=1 SV=2	0	181.677	42	25	110	25	760	84.8	6.61	249.01	25	0.483	0.0162941	129.52	4.95909e+07	3.18962e+07	166.22	80.74	9.05756e+08	4.23355e+07	107651101	2.78605e+07	1.01668e+09	2.54456e+07	1.48578e+07	4.5763e+07	5.37389e+07	8.24948e+07	8.71015e+07	7.60456e+07	5.11998e+06	5.36445e+06	9.10093e+07	2.97714e+07	9.29568e+07	1.85542e+07	3.41727e+07	1.5955e+07	High	High	Peak Found	High	High	High	Peak Found	High
High	Master Protein	Q9BT78	COP9 signalosome complex subunit 4 OS=Homo sapiens OX=9606 GN=COPS4 PE=1 SV=1	0	181.274	71	24	235	24	406	46.2	5.83	519.46	24	0.838	0.888354	93.67	1.72497e+08	1.29726e+08	58.27	54.26	2.16916e+08	1.59132e+08	5.19609e+07	6.53803e+07	2.32868e+08	32724153	2.07571e+08	1.90518e+08	4.17477e+07	1.86984e+08	9.0349e+07	1.36736e+08	2.07519e+07	2.85733e+07	1.27265e+08	2.27038e+08	2.02779e+08	1.57875e+08	9.98581e+07	1.32235e+08	High	High	High	High	High	High	High	High
High	Master Protein	O43143	ATP-dependent RNA helicase DHX15 OS=Homo sapiens OX=9606 GN=DHX15 PE=1 SV=2	0	181.125	46	31	170	30	795	90.9	7.46	322.55	31	0.953	0.572655	109.35	1.24236e+08	1.52175e+08	63.52	63.03	2.69334e+08	1.15683e+08	6.5627e+07	7.52163e+07	2.67507e+08	6.25521e+07	1.33422e+08	3.18429e+08	5.73741e+07	1.97661e+08	1.80628e+08	2.46106e+08	1.90478e+07	2.43555e+07	2.44754e+08	2.44643e+08	3.47772e+08	1.18289e+08	1.17045e+08	1.28204e+08	High	High	High	High	High	High	High	High
High	Master Protein	O14579	Coatomer subunit epsilon OS=Homo sapiens OX=9606 GN=COPE PE=1 SV=3	0	181.037	80	16	191	16	308	34.5	5.12	540.2	16	0.743	0.501577	113.94	1.0765e+08	9.33646e+07	84.39	51.43	3.18475e+08	8.68251e+07	2.7821e+07	6.29556e+07	3.046e+08	1.812e+07	1.33469e+08	1.34083e+08	3.00312e+07	1.81953e+08	7.71907e+07	1.13627e+08	9.56712e+06	2.48314e+07	8.90069e+07	1.30662e+08	1.46091e+08	9.79357e+07	5.85893e+07	1.09397e+08	High	High	High	High	High	High	High	High
High	Master Protein	P32455	Guanylate-binding protein 1 OS=Homo sapiens OX=9606 GN=GBP1 PE=1 SV=2	0	180.685	51	27	144	24	592	67.9	6.32	298.91	27	0.87	0.867218	112.46	6.15364e+07	5.8025e+07	93.38	58.53	1.9719e+08	6.0041e+07	1.98297e+07	2.09064e+07	2.10436e+08	7.50331e+06	6.30691e+07	7.83015e+07	6.6031e+07	3.86563e+07	5.90161e+07	5.70506e+07	8.91247e+06	8.38583e+06	6.48585e+07	1.15029e+08	1.03394e+08	5.69917e+07	4.2148e+07	7.94459e+07	High	High	High	High	High	Peak Found	High	High
High	Master Protein	Q16401	26S proteasome non-ATPase regulatory subunit 5 OS=Homo sapiens OX=9606 GN=PSMD5 PE=1 SV=3	0	180.642	68	23	244	23	504	56.2	5.48	548.21	23	0.81	0.736224	103.54	2.08182e+08	1.39357e+08	65.98	59.07	3.03441e+08	1.80323e+08	3.636e+07	8.29289e+07	3.58163e+08	4.06884e+07	2.42123e+08	2.99021e+08	5.791e+07	2.40346e+08	1.01183e+08	1.93336e+08	2.28836e+07	3.66319e+07	1.56805e+08	2.71343e+08	2.76447e+08	1.4054e+08	1.08761e+08	1.38184e+08	High	High	High	High	High	High	High	High
High	Master Protein	P40123	Adenylyl cyclase-associated protein 2 OS=Homo sapiens OX=9606 GN=CAP2 PE=1 SV=1	0	180.407	67	25	279	23	477	52.8	6.37	641.66	25	1.001	0.450647	99.25	1.28659e+08	1.61163e+08	68.55	65.83	1.26189e+08	2.85882e+08	1.25947e+08	37023972	1.05603e+08	2.40236e+07	3.57431e+08	3.15994e+08	1.31177e+08	1.63588e+08	1.33576e+08	1.93762e+08	1.95349e+07	5.10947e+07	1.34049e+08	4.22394e+08	2.87874e+08	2.38565e+08	1.14573e+08	1.95992e+08	High	High	High	High	High	High	High	High
High	Master Protein	P05388	Large ribosomal subunit protein uL10 OS=Homo sapiens OX=9606 GN=RPLP0 PE=1 SV=1	0	179.934	60	17	315	17	317	34.3	5.97	945.42	17	0.8	0.609709	102.31	4.32142e+08	4.35274e+08	72.25	50.79	1.24182e+09	4.18779e+08	1.63609e+08	2.91281e+08	1.13457e+09	1.36512e+08	4.45931e+08	8.42017e+08	1.91729e+08	8.11949e+08	341620057	5.36775e+08	8.30436e+07	1.37137e+08	4.72862e+08	7.50386e+08	7.45832e+08	5.90323e+08	3.77757e+08	4.00674e+08	High	High	High	High	High	High	High	High
High	Master Protein	Q9Y2D5	PALM2-AKAP2 fusion protein OS=Homo sapiens OX=9606 GN=PALM2AKAP2 PE=1 SV=4	0	179.913	33	27	100	26	1103	122	5.06	236.13	27	0.878	0.852492	105.35	3.9683e+08	2.69984e+08	58.28	60.33	757229616	3.57446e+08	1.56327e+08	1.24578e+08	7.55094e+08	9.99825e+07	5.32896e+08	3.8652e+08	4.07414e+08	5.77225e+08	1.19733e+08	2.8004e+08	2.74433e+07	7.30193e+07	2.6029e+08	5.51491e+08	3.85948e+08	3.52906e+08	2.36937e+08	3.18498e+08	Peak Found	High	High	High	Peak Found	High	High	High
High	Master Protein	O75531	Barrier-to-autointegration factor OS=Homo sapiens OX=9606 GN=BANF1 PE=1 SV=1	0	179.626	78	13	290	12	89	10.1	6.09	872.98	13	1.098	0.54906	105.81	5.68185e+08	7.65669e+08	75.7	67.47	4.15175e+08	1.10225e+09	5.68444e+08	2.61177e+08	4.3832e+08	6.7483e+07	1.1555e+09	1.78934e+09	5.67926e+08	1.82784e+09	4.43512e+08	1.15114e+09	2.38046e+08	2.30207e+08	5.96833e+08	2.12641e+09	1.64068e+09	1454575952	7.57961e+08	7.73455e+08	High	High	High	High	High	High	High	High
High	Master Protein	P80723	Brain acid soluble protein 1 OS=Homo sapiens OX=9606 GN=BASP1 PE=1 SV=2	0	179.533	90	17	276	17	227	22.7	4.63	562.31	17	0.391	0.000463017	108.41	1.20454e+08	4.73978e+07	70.45	68	3.52179e+08	2.10729e+08	1.03107e+08	2.66194e+07	2.3978e+08	5.90848e+06	1.87144e+08	1.01511e+08	1.3161e+08	1.10244e+08	5.02628e+07	3.91648e+07	3.27598e+07	1.9855e+07	8.38506e+07	1.55023e+08	6.30428e+07	3.4644e+07	1.26967e+08	4.46961e+07	High	High	High	High	High	High	High	High
High	Master Protein	Q9BXX0	EMILIN-2 OS=Homo sapiens OX=9606 GN=EMILIN2 PE=1 SV=3	0	178.987	37	28	83	28	1053	115.6	6.46	165.72	28	0.726	0.451142	110.68	9.57608e+07	9.87144e+07	92.57	111.27	5.56244e+08	327623383	3.36611e+08	6.85028e+07	4.49705e+08	3.72017e+07	9.80652e+07	9.35106e+07	5.52579e+07	5.20863e+07	5.70129e+08	4.50752e+08	1.72609e+07	1.03659e+07	1.28413e+08	1.02407e+08	9.51554e+07	6.29121e+07	8.68946e+07	1.65054e+08	High	High	High	High	High	High	High	High
High	Master Protein	P11908	Ribose-phosphate pyrophosphokinase 2 OS=Homo sapiens OX=9606 GN=PRPS2 PE=1 SV=2	0	178.638	57	19	193	12	318	34.7	6.61	465.46	19	0.862	0.998912	105.15	1.08132e+08	1.96764e+08	56.89	62.31	9.38887e+07	2.46481e+08	4.45674e+07	1.24536e+08	8.84748e+07	7.72311e+07	2.16458e+08	1.46673e+08	3.67748e+07	1.8984e+08	2.68882e+08	1.34794e+08	2.92225e+07	4.70009e+07	4.0524e+08	2.86949e+08	2.10467e+08	1.83954e+08	87081179	2.8742e+08	High	Peak Found	High	High	High	High	High	High
High	Master Protein	P09488	Glutathione S-transferase Mu 1 OS=Homo sapiens OX=9606 GN=GSTM1 PE=1 SV=3	0	178.576	89	24	236	9	218	25.7	6.7	473.22	24	0.967	0.496972	138.94	4.88473e+06	4.80532e+06	132.96	133.42	4.88473e+06	3948985	9.95241e+07	709811	3.06249e+06		8.89785e+06	2.78784e+06	6.93268e+07	6.70465e+07	5.46183e+07	1.11392e+06	4.8212e+07	7.32092e+06	9.45769e+07	1.27854e+06	1.28382e+06	3.15412e+06	1.18781e+08	200213	Peak Found	Peak Found	High	Peak Found	Peak Found	Not Found	High	High
High	Master Protein	Q9UJZ1	Stomatin-like protein 2, mitochondrial OS=Homo sapiens OX=9606 GN=STOML2 PE=1 SV=1	0	178.471	66	19	207	19	356	38.5	7.39	516.74	19	0.713	0.38071	103.91	1.14346e+08	8.82717e+07	87.32	47.1	4.35777e+08	9.97219e+07	7.78961e+07	6.2119e+07	3.54669e+08	1.63043e+07	1.31115e+08	1.39014e+08	6.23497e+07	1.72992e+08	7.85993e+07	7.95538e+07	4.31521e+07	3.62696e+07	8.33518e+07	1.51281e+08	9.34819e+07	1.83087e+08	9.39935e+07	9.94842e+07	High	High	High	High	High	High	High	High
High	Master Protein	O43237	Cytoplasmic dynein 1 light intermediate chain 2 OS=Homo sapiens OX=9606 GN=DYNC1LI2 PE=1 SV=1	0	178.441	62	21	194	20	492	54.1	6.38	385.78	21	0.856	0.926076	102.14	8.52652e+07	8.67468e+07	101.4	55.13	3.27138e+08	7.87783e+07	2.14015e+07	4.84618e+07	3.59868e+08	3.79533e+07	9.22863e+07	1.1692e+08	2.28634e+07	9.92845e+07	6.65713e+07	7.51294e+07	1.48225e+07	1.77702e+07	1.04759e+08	1.47519e+08	1.25409e+08	1.00161e+08	5.9843e+07	1.42366e+08	High	High	High	High	High	High	High	High
High	Master Protein	Q9UJS0	Electrogenic aspartate/glutamate antiporter SLC25A13, mitochondrial OS=Homo sapiens OX=9606 GN=SLC25A13 PE=1 SV=2	0	178.434	60	27	100	22	675	74.1	8.62	256.33	27	0.471	0.035629	118.94	2.64249e+07	1.64919e+07	166.17	85.75	385405989	1.94302e+07	1.38506e+07	16754812	3.91462e+08	2.64838e+07	2.75098e+07	2.63661e+07	1.80842e+06	2.72148e+07	1.9239e+07	4.71269e+07	6.59677e+06	3.9493e+06	1.56773e+07	1.73489e+07	6.12056e+07	1.33153e+07	2.06033e+07	9.21313e+06	High	Peak Found	Peak Found	Peak Found	High	Peak Found	Peak Found	High
High	Master Protein	P10412	Histone H1.4 OS=Homo sapiens OX=9606 GN=H1-4 PE=1 SV=2	0	178.378	51	21	591	6	219	21.9	11.03	1146.96	21	0.787	0.664386	125.02	2.43271e+08	1.97954e+08	58.5	59.91	2.47562e+08	3.09747e+08	1.24006e+08	7.7673e+07	2.39053e+08	4.40233e+07	3.47108e+08	4.73982e+08	1.38752e+08	3.34527e+08	1.32837e+08	2.68558e+08	4.11042e+07	8.78526e+07	2.35931e+08	2.32209e+08	4.56593e+08	1.68753e+08	1.41277e+08	3.731e+08	High	High	High	High	High	High	High	High
High	Master Protein	P02462	Collagen alpha-1(IV) chain OS=Homo sapiens OX=9606 GN=COL4A1 PE=1 SV=4	0	178.366	9	13	272	11	1669	160.5	8.28	820.44	13	0.855	0.968978	110.26	1.02977e+08	8.9618e+07	99.4	60.15	4.74838e+08	5.16723e+07	6.16154e+07	2.39054e+07	4.46444e+08	1.22093e+08	1.67988e+08	8.68533e+07	6.64912e+07	1.31885e+08	1.07019e+08	6.29902e+07	5.17905e+07	2.67254e+07	1.50164e+08	2.44586e+08	7.50464e+07	7.01226e+07	145629396	1.21623e+08	High	High	High	High	High	High	High	High
High	Master Protein	O94875	Sorbin and SH3 domain-containing protein 2 OS=Homo sapiens OX=9606 GN=SORBS2 PE=1 SV=3	0	178.363	28	26	202	25	1100	124	8.31	486.99	26	1.317	0.0350579	103.31	8.49749e+07	1.05184e+08	34.62	76.92	3.39213e+07	8.53825e+07	9.71823e+07	9.07992e+07	3.84342e+07	6.87097e+07	8.62956e+07	7.47787e+07	1.26783e+08	8.45692e+07	1.12924e+08	6.35691e+07	3.8414e+07	2.83972e+07	1.65558e+08	3.04843e+08	9.79738e+07	8.78113e+07	1.35256e+08	3.36106e+08	Peak Found	High	High	High	High	High	High	High
High	Master Protein	P50993	Sodium/potassium-transporting ATPase subunit alpha-2 OS=Homo sapiens OX=9606 GN=ATP1A2 PE=1 SV=1	0	177.95	21	21	261	5	1020	112.2	5.66	652.26	21	0.497	0.176591	86.88	7.61527e+06	2.65175e+06	78.03	78.25	8.19545e+06		666227	1.36434e+06	8.17619e+06	7.61527e+06	1.82095e+06	13820655	2.17644e+06	1.11672e+07	6.22856e+06	1.12587e+06	684496	202564	6.88709e+06	3.73946e+06	5.19919e+06	1.04926e+06	5.36858e+06	1.88042e+06	Peak Found	Not Found	Peak Found	Peak Found	Peak Found	High	Peak Found	High
High	Master Protein	Q9H8L6	Multimerin-2 OS=Homo sapiens OX=9606 GN=MMRN2 PE=1 SV=2	0	177.84	37	24	118	24	949	104.3	5.86	287.03	24	0.759	0.651107	113.56	1.07691e+08	5.75872e+07	77.56	67.69	2.66232e+08	1.56267e+08	2.53731e+07	4.60945e+07	2.62197e+08	2.74142e+07	1.70097e+08	1.29087e+08	2.74569e+07	8.98404e+07	3.06486e+07	5.54962e+07	1.2907e+07	1.98448e+07	5.4056e+07	1.56391e+08	78386496	1.0239e+08	5.97569e+07	1.31942e+08	High	High	High	High	High	High	High	High
High	Master Protein	P42166	Lamina-associated polypeptide 2, isoform alpha OS=Homo sapiens OX=9606 GN=TMPO PE=1 SV=2	0	177.662	31	18	261	5	694	75.4	7.66	733.36	18	0.859	0.740992	102.58	6.79248e+06	5.39737e+06	79.38	90.41	2.13048e+07	5.48193e+06	4.51693e+06	535128	1.95775e+07	3.96954e+06	8.41634e+06	1.61836e+07	2.85113e+06	9.36464e+06	4.92859e+06	2.66046e+07	1.49961e+06	1.4386e+06	4.51057e+06	1.89275e+07	1.3615e+07	8.91138e+06	5.91074e+06	4.61482e+06	High	Peak Found	Peak Found	Peak Found	High	Peak Found	Peak Found	High
High	Master Protein	P36578	Large ribosomal subunit protein uL4 OS=Homo sapiens OX=9606 GN=RPL4 PE=1 SV=5	0	177.134	47	19	324	19	427	47.7	11.06	811.53	19	0.966	0.643687	93.37	1.83078e+08	2.09959e+08	93.74	51.45	7.37566e+08	1.53438e+08	1.02546e+08	1.63185e+08	8.42623e+08	7.47451e+07	2.05396e+08	3.02816e+08	105096184	2.19717e+08	2.04819e+08	2.80198e+08	6.00334e+07	4.20276e+07	2.97969e+08	3.42012e+08	3.79075e+08	1.63801e+08	1.82173e+08	2.15229e+08	High	High	High	High	High	High	High	High
High	Master Protein	P05186	Alkaline phosphatase, tissue-nonspecific isozyme OS=Homo sapiens OX=9606 GN=ALPL PE=1 SV=4	0	176.502	62	22	60	22	524	57.3	6.67	166.22	22	0.537	0.120647	135.75	3.24945e+07	4.08019e+06	165.87	119.15	4.99758e+08	3.00414e+07	7.01608e+06	2.60398e+07	4.06247e+08	7.34013e+06	3.51479e+07	3.67456e+07	7.00491e+06	4.53668e+07	639475	5.91886e+06	732278	2.01815e+06	2.59096e+07	4.17567e+06	10460057	5.61893e+06	3.27552e+06	3.98688e+06	High	Peak Found	Peak Found	Peak Found	High	High	Peak Found	Peak Found
High	Master Protein	P0CG38	POTE ankyrin domain family member I OS=Homo sapiens OX=9606 GN=POTEI PE=3 SV=1	0	176.399	13	14	1487	2	1075	121.2	6.21	2453.77	14	1.359	0.199914	115.88	887995	1.21835e+06	99.87	109.64	1.55792e+06	506145	3.09905e+06						144000		3.11957e+06	236694	729788	240673	6.97848e+06	2.03397e+06			239810	4.01699e+06	Peak Found	High	High	Not Found	Not Found	Not Found	High	High
High	Master Protein	Q9BQS8	FYVE and coiled-coil domain-containing protein 1 OS=Homo sapiens OX=9606 GN=FYCO1 PE=1 SV=3	0	176.373	30	33	89	32	1478	166.9	4.92	216.88	33	1.415	0.0201708	83.96	3.09953e+07	4.89707e+07	49.4	64.49	3.05914e+07	6.67747e+07	2.38162e+07	2.34028e+07	3.14046e+07	1.22052e+07	65925171	4.03086e+07	3.51764e+07	2.93484e+07	3.50344e+07	7.48596e+07	2.76787e+07	8.49826e+06	5.54423e+07	6.59919e+07	1.214e+08	3.55001e+07	4.32545e+07	1.21173e+08	High	High	High	Peak Found	High	High	High	High
High	Master Protein	P09455	Retinol-binding protein 1 OS=Homo sapiens OX=9606 GN=RBP1 PE=1 SV=2	0	176.308	86	18	237	18	135	15.8	5.11	606.47	18	1.326	0.0804818	112.98	1.53667e+08	2.67967e+08	82.85	72.3	1.53717e+08	4.22789e+08	6.73228e+07	7.39351e+07	180957281	5.56744e+07	5.02416e+08	4.66192e+08	7.18229e+07	1.53616e+08	1.26455e+08	3.84844e+08	1.91383e+07	8.82605e+07	1.86585e+08	6.60936e+08	5.11697e+08	4.46823e+08	1.2659e+08	4.1057e+08	High	High	High	High	High	High	High	High
High	Master Protein	Q03135	Caveolin-1 OS=Homo sapiens OX=9606 GN=CAV1 PE=1 SV=4	0	176.211	71	16	340	16	178	20.5	6.02	849.25	16	1.409	0.139529	101.44	8.0398e+08	1.3592e+09	62.64	52.06	1.86646e+08	7.69371e+08	1.31444e+09	6.76351e+08	1.55831e+08	5.73043e+08	8.40146e+08	1.17474e+09	1.14799e+09	2.00154e+09	1.4114e+09	1.0579e+09	4.47433e+08	3.40333e+08	2.08624e+09	2274446203	1.30894e+09	6.06096e+08	1.70079e+09	1.5594e+09	High	High	High	High	High	High	High	High
High	Master Protein	P26368	Splicing factor U2AF 65 kDa subunit OS=Homo sapiens OX=9606 GN=U2AF2 PE=1 SV=4	0	175.98	49	15	204	15	475	53.5	9.09	571.62	15	0.863	0.975027	104.23	1.46384e+08	1.41357e+08	81.84	61.28	5.13983e+08	1.54746e+08	6.49235e+07	8.42522e+07	3.14785e+08	2.8742e+07	1.90409e+08	3.03105e+08	5.92993e+07	1.38473e+08	7.25021e+07	2.17134e+08	3.7429e+07	3.37531e+07	1.24335e+08	2.93542e+08	2.8653e+08	1.72127e+08	1.21087e+08	1.60709e+08	High	High	High	High	High	High	High	High
High	Master Protein	P21397	Amine oxidase [flavin-containing] A OS=Homo sapiens OX=9606 GN=MAOA PE=1 SV=1	0	175.972	47	22	147	17	527	59.6	7.85	305.17	22	1.014	0.401117	100.59	6.06883e+07	6.46263e+07	93.92	51.84	6.64028e+07	6.29395e+07	2.25876e+07	4.91098e+07	7.29913e+07	2.52057e+08	5.85175e+07	6.30493e+07	1.90649e+07	3.95377e+07	7.80804e+07	5.60893e+07	2.19586e+07	8.61175e+06	1.01476e+08	8.46599e+07	7.44628e+07	3.14221e+07	8.78362e+07	5.22675e+07	High	High	Peak Found	High	High	High	High	High
High	Master Protein	P00736	Complement C1r subcomponent OS=Homo sapiens OX=9606 GN=C1R PE=1 SV=2	0	175.699	45	23	169	22	705	80.1	6.21	325.1	23	0.717	0.366177	96.73	2.07517e+08	1.43322e+08	48.74	58.78	2.34846e+08	1.27818e+08	3.62382e+08	1.83368e+08	2.40045e+08	5.70568e+07	1.26877e+08	1.42337e+08	3.28612e+08	3.42111e+08	1.68149e+08	9.51664e+07	4.69745e+07	3.24547e+07	2.37391e+08	2.51368e+08	1.2216e+08	8.23287e+07	2.04621e+08	2.86146e+08	High	High	High	High	High	High	High	High
High	Master Protein	Q08397	Lysyl oxidase homolog 1 OS=Homo sapiens OX=9606 GN=LOXL1 PE=1 SV=2	0	175.651	43	14	118	14	574	63.1	7.52	357.32	14	1.925	0.000418821	129.13	1.77499e+07	5.27228e+07	79.11	177.08	7.00439e+07	3.6466e+07	19793345	7.99113e+06	5.68139e+07	1.25183e+07	3.50338e+07	1.59175e+07	5.67171e+06	1.44806e+07	6.20518e+07	2.28093e+07	3.27816e+08	8.03266e+07	4.47962e+07	4.69289e+08	1.75295e+07	2.45958e+07	1.47687e+09	4.39317e+07	High	High	Peak Found	Peak Found	High	Peak Found	High	Peak Found
High	Master Protein	O00264	Membrane-associated progesterone receptor component 1 OS=Homo sapiens OX=9606 GN=PGRMC1 PE=1 SV=3	0	175.417	61	12	325	11	195	21.7	4.7	901.63	12	0.618	0.15559	114.17	4.19036e+08	2.01395e+08	84.94	67.53	5.7896e+08	3.4123e+08	9.37057e+07	1.58752e+08	6.11251e+08	1.05827e+08	5.14583e+08	1.32906e+09	1.07987e+08	7.23671e+08	1.20462e+08	3.20006e+08	4.40875e+07	1.39981e+08	2.16978e+08	3.02006e+08	6.22589e+08	3.79452e+08	1.86932e+08	1.41539e+08	High	High	High	High	High	High	High	High
High	Master Protein	Q7Z7G0	Target of Nesh-SH3 OS=Homo sapiens OX=9606 GN=ABI3BP PE=1 SV=2	0	175.097	21	18	206	18	1068	117.8	9.42	460.84	18	1.503	0.00439307	87.45	1.11078e+08	1.71883e+08	48.21	61.09	3.23254e+07	90323029	1.24474e+08	1.42562e+08	4.0718e+07	3.90038e+07	9.91235e+07	1.49093e+08	1.41813e+08	1.55639e+08	1.36845e+08	1.75731e+08	3.39308e+07	4.45425e+07	1.6812e+08	3.96932e+08	2.41774e+08	1.16457e+08	1.99632e+08	2.92029e+08	Peak Found	High	High	High	High	High	High	High
High	Master Protein	P17174	Aspartate aminotransferase, cytoplasmic OS=Homo sapiens OX=9606 GN=GOT1 PE=1 SV=3	0	174.775	74	22	185	22	413	46.2	7.01	480.83	22	0.741	0.433745	82.55	1.36165e+09	1.22885e+09	59.88	56.8	3.99915e+08	1.43334e+09	1.99649e+09	1.8822e+09	4.40492e+08	2.91666e+08	1.47333e+09	1241018505	1.29354e+09	2.79193e+09	1.17342e+09	7.87516e+08	1.2869e+09	3.99066e+08	1.83718e+09	2.43902e+09	1.10229e+09	7.11154e+08	2.81214e+09	2.66472e+09	High	High	High	High	High	High	High	High
High	Master Protein	P49773	Adenosine 5'-monophosphoramidase HINT1 OS=Homo sapiens OX=9606 GN=HINT1 PE=1 SV=2	0	174.624	79	9	312	9	126	13.8	6.95	978.36	9	0.871	0.831598	88.25	4.31503e+08	3.7048e+08	42.23	68.87	5.25083e+08	3.96579e+08	2.74853e+08	1.69746e+08	5.66584e+08	1.50562e+08	5.51685e+08	6.30593e+08	3.11811e+08	4.69501e+08	2.25873e+08	3.88201e+08	5.8458e+07	9.36144e+07	3.53567e+08	1.02708e+09	600777282	498139006	3.27313e+08	4.6339e+08	High	High	High	High	High	High	High	High
High	Master Protein	Q05639	Elongation factor 1-alpha 2 OS=Homo sapiens OX=9606 GN=EEF1A2 PE=1 SV=1	0	174.295	39	15	813	2	463	50.4	9.03	2127.55	15	0.568	0.590193	90.93	1.65463e+06	954193	52.14	66.71		1.70054e+06	1.60995e+06				2.57998e+06	555540	2.39061e+06	725179				166544		1.47208e+06	1.35231e+06		673278		Not Found	High	Peak Found	Not Found	Not Found	Not Found	Peak Found	Peak Found
High	Master Protein	P35998	26S proteasome regulatory subunit 7 OS=Homo sapiens OX=9606 GN=PSMC2 PE=1 SV=3	0	174.097	73	29	227	29	433	48.6	5.95	496.37	29	0.848	0.89256	106.69	2.06983e+08	1.8286e+08	80.66	56.87	6.528e+08	1.75813e+08	6.87246e+07	1.10816e+08	6.70121e+08	1.93595e+08	2.21296e+08	3.15283e+08	5.71231e+07	2.65938e+08	1.51084e+08	1.71004e+08	3.43287e+07	5.44267e+07	2.3832e+08	4.14865e+08	2.93843e+08	1.95538e+08	1.61014e+08	2.42126e+08	High	High	High	High	High	High	High	High
High	Master Protein	P11171	Protein 4.1 OS=Homo sapiens OX=9606 GN=EPB41 PE=1 SV=4	0	174.083	35	25	88	21	864	97	5.58	178.97	25	0.455	0.0253507	110.99	2.38506e+07	1.76613e+07	168.9	52.47	5.82973e+08	2.44056e+07	1.7729e+07	1.90809e+07	5.97221e+08	6.32996e+07	2.33081e+07	3.84984e+07	1.6557e+07	2.23238e+07	1.44978e+07	1.5132e+07	3.75996e+06	4.68025e+06	2.81108e+07	3.36163e+07	2.24566e+07	1.49732e+07	2.06134e+07	2.06762e+07	High	Peak Found	High	Peak Found	High	High	High	High
High	Master Protein	P51149	Ras-related protein Rab-7a OS=Homo sapiens OX=9606 GN=RAB7A PE=1 SV=1	0	173.689	86	22	387	22	207	23.5	6.7	994.06	22	0.95	0.925354	100.14	4.27968e+08	3.82325e+08	66.36	56.55	9.15274e+08	4.32378e+08	1.59238e+08	1.83117e+08	8.74191e+08	1.06336e+08	525852835	6.13002e+08	1.84496e+08	423602450	2.57523e+08	3.90958e+08	7.08799e+07	9.47332e+07	373881485	7.30996e+08	6.47788e+08	5.0479e+08	2.7947e+08	5.02951e+08	High	High	High	High	High	High	High	High
High	Master Protein	P50552	Vasodilator-stimulated phosphoprotein OS=Homo sapiens OX=9606 GN=VASP PE=1 SV=3	0	173.669	52	19	230	19	380	39.8	8.94	528.97	19	1.678	0.00033242	95.75	9.13113e+07	1.57405e+08	53.9	56.32	8.62777e+07	1.60194e+08	1.19185e+08	4.76159e+07	5.16153e+07	2.50144e+07	1.81345e+08	9.66385e+07	1.30039e+08	5.87809e+07	1.99516e+08	1.24183e+08	3.58757e+07	6.57154e+07	2.92804e+08	2.58372e+08	2.28297e+08	9.6724e+07	9.95077e+07	2.80998e+08	High	High	High	High	High	High	High	High
High	Master Protein	P46926	Glucosamine-6-phosphate isomerase 1 OS=Homo sapiens OX=9606 GN=GNPDA1 PE=1 SV=1	0	173.659	81	16	150	11	289	32.6	6.92	359.07	16	1.091	0.277447	93.65	7.12425e+07	6.49455e+07	59.79	57.14	6.95957e+07	8.99159e+07	2.07782e+07	2.34254e+07	7.35842e+07	2.64105e+07	118023723	1.26938e+08	3.14928e+07	7.29282e+07	4.24204e+07	9.37596e+07	2.00507e+07	1.87961e+07	6.07539e+07	1.42796e+08	1.19801e+08	9.49495e+07	6.94263e+07	5.47672e+07	High	High	High	High	High	High	High	High
High	Master Protein	Q04917	14-3-3 protein eta OS=Homo sapiens OX=9606 GN=YWHAH PE=1 SV=4	0	173.094	74	24	408	18	246	28.2	4.84	696.56	24	0.868	0.986606	92.64	1.96291e+08	1.68779e+08	52.04	62.65	4.15334e+08	2.75249e+08	1.36799e+08	1.07768e+08	3.4758e+08	6.93019e+07	2.93425e+08	2.06184e+08	1.29194e+08	1.86873e+08	1.24019e+08	1.51836e+08	4.43543e+07	8.02584e+07	1.87612e+08	291894907	1.99182e+08	4.53876e+08	1.47257e+08	3.5469e+08	High	High	High	High	High	High	High	High
High	Master Protein	O14818	Proteasome subunit alpha type-7 OS=Homo sapiens OX=9606 GN=PSMA7 PE=1 SV=1	0	173.04	67	16	269	16	248	27.9	8.46	640.01	16	0.837	0.724612	88.53	3.33721e+08	3.08659e+08	48.68	45.88	6.4518e+08	4.04459e+08	1.4376e+08	2.34298e+08	6.68847e+08	4.53039e+08	3.51711e+08	3.16652e+08	1.70391e+08	3.01841e+08	2.47631e+08	2.94625e+08	5.19768e+07	8.05021e+07	3.23427e+08	451766288	3.95165e+08	3.23361e+08	2.65435e+08	3.82678e+08	High	High	High	High	High	High	High	High
High	Master Protein	P42330	Aldo-keto reductase family 1 member C3 OS=Homo sapiens OX=9606 GN=AKR1C3 PE=1 SV=4	0	172.91	80	18	155	13	323	36.8	7.94	456.56	18	0.834	0.988594	114.98	6.36595e+07	6.45641e+07	131.58	71.93	4.9526e+08	9.46365e+07	1.72134e+07	3.03025e+07	5.221e+08	1.02694e+08	1.07284e+08	4.28221e+07	2.9555e+07	2.93092e+07	3.86004e+07	9.35078e+07	5.80868e+06	8.40637e+06	6.01495e+07	1.55977e+08	1.34117e+08	6.93027e+07	3.7279e+07	1.06863e+08	High	High	High	High	High	High	High	High
High	Master Protein	P00491	Purine nucleoside phosphorylase OS=Homo sapiens OX=9606 GN=PNP PE=1 SV=2	0	172.851	82	18	179	18	289	32.1	6.95	470.22	18	0.793	0.798813	93.75	7.27795e+07	6.44563e+07	75	42.63	2.26785e+08	7.29243e+07	2.95834e+07	5.53227e+07	2.21715e+08	7.17463e+07	8.65407e+07	8.03775e+07	2.9352e+07	7.26349e+07	5.60071e+07	6.18386e+07	1.69718e+07	1.79638e+07	8.39912e+07	9.15032e+07	8.23018e+07	8.75771e+07	6.37493e+07	6.51713e+07	High	High	High	High	High	High	High	High
High	Master Protein	P51570	Galactokinase OS=Homo sapiens OX=9606 GN=GALK1 PE=1 SV=1	0	172.659	64	19	88	19	392	42.2	6.46	223.76	19	0.801	0.835677	112.24	7.54956e+07	8.02925e+07	98.74	50.57	3.37895e+08	9.83006e+07	3.87859e+07	43072062	3.46277e+08	2.31341e+07	1.17837e+08	6.22221e+07	5.51611e+07	9.16006e+07	7.82576e+07	7.33586e+07	1.3656e+07	10541537	1.13582e+08	1.07982e+08	1.05104e+08	5.53453e+07	1.06042e+08	8.23803e+07	High	High	High	Peak Found	High	High	High	High
High	Master Protein	Q8N1G4	Leucine-rich repeat-containing protein 47 OS=Homo sapiens OX=9606 GN=LRRC47 PE=1 SV=1	0	172.559	46	23	221	23	583	63.4	8.28	477.04	23	0.875	0.946463	96.41	1.66308e+08	1.39067e+08	31.5	58.73	2.08305e+08	1.60394e+08	8.80745e+07	1.10987e+08	1.99893e+08	1.13523e+08	1.72441e+08	2.22218e+08	1.11308e+08	2.12983e+08	4.86729e+07	1.3925e+08	3.76271e+07	3.57906e+07	1.00697e+08	2.39327e+08	2.51174e+08	1.70602e+08	1.38885e+08	1.57305e+08	High	High	High	High	High	High	High	High
High	Master Protein	P22307	Sterol carrier protein 2 OS=Homo sapiens OX=9606 GN=SCP2 PE=1 SV=2	0	172.206	44	22	176	22	547	59	6.89	328.9	22	0.605	0.101975	106.43	1.0128e+08	9.01585e+07	159.38	44.33	1.67605e+09	9.49002e+07	6.64668e+07	1.01886e+08	1.70413e+09	2.47795e+07	1.00678e+08	1.53708e+08	9.8197e+07	185976871	7.06299e+07	9.25637e+07	1.71023e+07	2.99956e+07	8.78159e+07	1.25935e+08	1.22652e+08	9.44749e+07	6.5618e+07	1.00725e+08	High	High	High	High	High	High	High	High
High	Master Protein	Q15661	Tryptase alpha/beta-1 OS=Homo sapiens OX=9606 GN=TPSAB1 PE=1 SV=1	0	172.026	48	14	692	1	275	30.5	7.11	1456.66	14	2.216	0.000139292	114.56	1.07357e+07	3.36241e+07	90.62	82.49	2013925	1.12099e+07	7.68558e+06	2.75912e+07	3.4878e+06	1.00673e+07	1.13018e+07	4.10438e+07	1.02816e+07	45023291	1.56489e+07	9.42795e+07	1.32272e+07	6.1957e+06	2.22216e+07	6.03753e+07	1.20596e+08	2.56077e+07	5.34183e+07	4.415e+07	Peak Found	Peak Found	High	High	Peak Found	Peak Found	High	High
High	Master Protein	P30044	Peroxiredoxin-5, mitochondrial OS=Homo sapiens OX=9606 GN=PRDX5 PE=1 SV=4	0	171.477	57	13	384	13	214	22.1	8.7	1007.22	13	0.584	0.107187	118.92	3.06391e+08	2.5008e+08	136.53	61.73	2.99554e+09	2.29211e+08	1.25988e+08	2.61873e+08	3.06196e+09	7.58601e+07	3.58477e+08	5.21598e+08	1.586e+08	7.35473e+08	153393981	3.5038e+08	3.53609e+07	7.9542e+07	2.05975e+08	5.3146e+08	5.174e+08	2.99157e+08	2.09054e+08	3.49208e+08	High	High	High	High	High	High	High	High
High	Master Protein	P10155	RNA-binding protein RO60 OS=Homo sapiens OX=9606 GN=RO60 PE=1 SV=2	0	170.957	58	24	192	24	538	60.6	8.03	407.37	24	0.987	0.434533	103.46	1.21765e+08	1.21228e+08	58.11	64.79	1.68008e+08	1.11681e+08	3.04914e+07	4.34556e+07	1.59008e+08	6.14988e+07	1.38318e+08	2.06632e+08	3.14927e+07	1.32758e+08	7.63117e+07	1.7353e+08	1.41083e+07	3.09416e+07	1.33401e+08	2.69831e+08	2.26536e+08	1.38023e+08	8.18588e+07	1.10165e+08	High	High	High	High	High	High	High	High
High	Master Protein	Q5JRA6	Transport and Golgi organization protein 1 homolog OS=Homo sapiens OX=9606 GN=MIA3 PE=1 SV=1	0	170.761	21	28	54	28	1907	213.6	4.84	119.13	28	0.556	0.0935987	112.31	3.59423e+07	2.79616e+07	132.16	50.87	2.57476e+08	2.84623e+07	4.53881e+07	1.7879e+07	3.22415e+08	1.93387e+07	2.61878e+07	5.88128e+07	1.16084e+07	5.04945e+07	3.67488e+07	2.82484e+07	3.14918e+06	1.21169e+07	5.30221e+07	3.0455e+07	2.2986e+07	3.99082e+07	2.20954e+07	2.76778e+07	High	Peak Found	Peak Found	Peak Found	High	Peak Found	High	High
High	Master Protein	Q15435	Protein phosphatase 1 regulatory subunit 7 OS=Homo sapiens OX=9606 GN=PPP1R7 PE=1 SV=1	0	170.685	71	19	168	19	360	41.5	4.91	486.28	19	0.907	0.849866	78.26	1.86998e+08	1.60007e+08	36.89	54.11	2.0988e+08	1.90266e+08	1.5189e+08	9.49238e+07	2.22097e+08	3.74454e+07	2.47997e+08	1.63756e+08	2.00604e+08	1.83787e+08	9.93724e+07	1.33047e+08	4.98043e+07	5.22012e+07	1.54938e+08	3.35825e+08	2.04353e+08	1.65241e+08	247051592	2.42199e+08	High	High	High	High	High	Peak Found	High	High
High	Master Protein	P07858	Cathepsin B OS=Homo sapiens OX=9606 GN=CTSB PE=1 SV=3	0	170.614	49	13	331	13	339	37.8	6.3	985.82	13	0.927	0.995458	99.74	4.06605e+08	4.33948e+08	68.35	48.48	9.21365e+08	4.07064e+08	1.26868e+08	3.44778e+08	8.35839e+08	6.53968e+07	4.12369e+08	4.06147e+08	1.40926e+08	7.20939e+08	3.58222e+08	4.46319e+08	6.24771e+07	1.23258e+08	4.95223e+08	5.43824e+08	6.36399e+08	4.21921e+08	2.55793e+08	5.36053e+08	High	High	High	High	High	High	High	High
High	Master Protein	P31689	DnaJ homolog subfamily A member 1 OS=Homo sapiens OX=9606 GN=DNAJA1 PE=1 SV=2	0	170.557	72	20	115	19	397	44.8	7.08	185.32	20	0.768	0.708164	116.46	6.84031e+07	6.7988e+07	126.3	61.06	4.39514e+08	8.32927e+07	2.26675e+07	3.58874e+07	4.10716e+08	6.75493e+06	7.35621e+07	1.12852e+08	2.1907e+07	6.3606e+07	5.523e+07	6.26095e+07	7.71946e+06	2.11144e+07	9.13927e+07	1.44392e+08	9.07051e+07	8.34882e+07	2.96983e+07	7.38284e+07	High	High	Peak Found	High	High	High	High	High
High	Master Protein	O15031	Plexin-B2 OS=Homo sapiens OX=9606 GN=PLXNB2 PE=1 SV=3	0	170.299	25	32	117	30	1838	205	6.24	221.75	32	0.73	0.526506	87.5	9.54022e+07	5.68218e+07	146.44	44.69	5.94582e+08	2.39634e+09	1.91208e+07	4.04743e+07	7.29584e+08	1.85306e+07	1.88021e+09	7.91999e+07	2.32299e+07	1.14919e+08	4.81758e+07	7.46988e+07	1.64062e+07	1.60897e+07	5.6464e+07	7.61744e+07	89721904	6.10659e+07	5.7182e+07	4.41594e+07	High	High	High	High	High	High	High	High
High	Master Protein	Q14767	Latent-transforming growth factor beta-binding protein 2 OS=Homo sapiens OX=9606 GN=LTBP2 PE=1 SV=3	0	170.243	21	27	190	27	1821	194.9	5.19	382.12	27	0.743	0.640345	111.27	8.46274e+07	4.4407e+07	61.21	79.52	5.89731e+07	1.2239e+08	1.21442e+08	3.06467e+07	4.5149e+07	3.78733e+06	1.27205e+08	5.40303e+07	1.3597e+08	1.53155e+08	4.35068e+07	2.45732e+07	3.73437e+07	2.18506e+07	7.12606e+07	1.24434e+08	4.53258e+07	3.64796e+07	1.61767e+08	1.84373e+08	Peak Found	High	High	High	High	Peak Found	High	High
[truncated: 5,515 more rows]
[truncated: 14 more columns]
