# Supplementary material for: Proteomic Profiling of Endometrial Cancer Tissues Reveals Differential Expression of Proteomes in Obese Versus Non-Obese Patients
Source: Cells. 2026 Mar 11;15(6):498. doi: 10.3390/cells15060498 (PMC13024994; doi:10.3390/cells15060498)
Supplement: Supplementary file 1 [file cells-15-00498-s001.zip › Table S2;Network lists EC obese Nonobese.xls]

## Sheet: Sheet0
© 2000-2025 QIAGEN. All rights reserved.
ID	Molecules in Network	Score	Focus Molecules	Top Diseases and Functions
1	ABCF2,ACTN1,ANK1,ARFGAP2,ATP2C1,AUP1,BCHE,CDC123,CDK2AP1,CRTAP,DCXR,EOGT,EPB41,ERLEC1,FBXO2,FCGR1BP,FREM2,GGT7,H3-3A/3B,histone H2B,HLA-DPA1,HLA-DQB1,HLA-H,IFNG-regulated genes with GAS promoter elements,IKBIP,ITPR,LMAN2L,LMNB1,LRRN4CL,MYCBP2,NFASC:NRCAM:ANK1-3:SPTA:SPTB:F-actin,NFASC:NRCAM:ANK1-3:SPTA:SPTB:F-actin:KCNQ2,3, SCNAs:SCNBs,NRCAM,NUP210,OAF,P4HA1,P4HA2,PKC,PROS1,PRXL2A,RAB1:GTP:GBF1:U…	103	57	[Amino Acid Metabolism, Post-Translational Modification, Small Molecule Biochemistry]
2	47S pre-rRNA:SSU processome,ABCC1,actin,activated RAF:scaffold:MAP2K:MAPK,activated RAF:scaffold:MAP2K:MAPK complex:dual mechanism MAP2K inhibitors,activated RAF:scaffold:MAP2K:MAPK:dual mechanism MAPK inhibitors,activated RAF:scaffold:MAP2K:MAPK:single mechanism MAP2K inhibitors,activated RAF:scaffold:MAP2K:MAPK:single mechanism MAPK inhibitors,AGR2,alpha catenin,AMDHD2,ANXA3,ATPase,BASP1,BCL2,C…	82	49	[Cell Morphology, Cellular Movement, Connective Tissue Development and Function]
3	ADH1B,AOC3,APOC1,ARP2/3,caspase 3/7,CD38,CHCHD10,CXCL12,DBI,FASN,FHL2,Fibrinogen,focal adhesion kinase,histone H2A,histone H3,histone H4,HSPA2,IKB,IKK (complex),importin alpha,Integrin alpha 4 beta 1,Integrin alpha L beta 2,ISCA1,ISCA2,ITGA2B/ITGB3,KPNA2,Laminin (complex),LRRC15,MAIP1,MAPK8IP3,MAPRE2,MEIS1,metalloprotease,MHC I (family),MTHFD2,MTORC1,MTORC2,MYADM,NASP,NGFR,p85 PIK3R,PAX8,PI3K p85…	53	36	[Cellular Movement, Metabolic Disease, Organismal Injury and Abnormalities]
4	ADTRP,AGER ligands:AGER,AGO3,antioxidant,Argonaute,BK channel,CBR3,CCDC144A,CD180,CD200,CEACAM1,CEACAM7,CEMIP2,CNNM2,COX7C,CRNDE,CYB5B,EFNA,EGFR,EGOT,FAM177A1,GFPT1,GGT1,GMPR,GYG2,HSP90AB1,IL17R,ILRUN,KANK3,KCNMB1,KYAT3,LDAH,MARVELD1,MATN2,MCFD2,MFSD10,miR-16-5p (and other miRNAs w/seed AGCAGCA),miR-341 (and other miRNAs w/seed CGGUCGA),miR-3911 (and other miRNAs w/seed GUGUGGA),miR-494-3p (miRNA…	51	35	[Cancer, Nervous System Development and Function, Organismal Injury and Abnormalities]
5	60s ribosomal complex lacking L13a subunit,ADCY3,aldolase,alpha 1 antitrypsin,AMPA receptor,ATG16L1,ATP6AP1,CALML4,Camk,CAMK2G,CCDC187,CEP170,chymotrypsin,DAG and IP3 signaling,DRD3,EXOSC5,F9,FBXL8,FBXO22,FBXW10,Glutamate binding, activation of AMPA receptors and synaptic plasticity,Gm4705/Rpl34-ps1,GNLY,H2BC21,HLTF,ICA1,IGHV5-10-1,IGKV1-5,JPH2,kallikrein,LARP4,LBR,MAGEA4,MAP1LC3,MAP1LC3B2,MCM7,M…	49	34	[Connective Tissue Disorders, Hematological Disease, Hereditary Disorder]
6	AAK1,alpha actinin,ANPEP,Azurophil granule membrane proteins,cadherin,CADM1,Cargo:AP-1:Arf1-GTP:beta-Arrestin-1:Vamp,Cargo:AP-1:Beta-arrestin:Clathrin Triskelion:Vamp,Cargo:AP-1:Beta-arrestin:Vamp:Clathrin Triskelion:Dynamin:Endophilin,CEMIP2,CG,CLASP proteins:cargo,CMTM6,connexons in Golgi transport vesicle docked to microtubules,CPNE1,DGAT1,EBAG9,Ficolin-rich granule membrane proteins,GAA,GALC,…	43	31	[Developmental Disorder, Hereditary Disorder, Metabolic Disease]
7	14-3-3,26S proteasome,Adaptor protein 2,alcohol group acceptor phosphotransferase,ANXA8L1,Calcineurin (complex),calcineurin A,calmodulin,caspase,CD3 (complex),CDC25,CDK1,CDK5,CEACAM,cofilin,collagen type i (family),CRMP,CYB5A,cyclin B,cytokine,DPYSL3,FAM20B,FSH,G protein alpha i,GNAO1,GSK3,GSKIP,Hif1,HSP90 (family),IGF2BP3,insulin,LGALS3BP,LH,MAP2,MAP2K1/2,MAPK,MEK,MRPL9,MTIF2,NFAT (family),NOS,N…	36	27	[Cellular Movement, Inflammatory Response, Kidney Failure]
8	2xIgA:JCHAIN,ACAC,Allergen:LYN:FCERI:IgE aggregate,Antigen-bound antibody bound to lymphoid Fc gamma receptors,Antigen-bound Ig G Antibody,Antigen:BCR:SYK,Antigen:BCR:SYK:BLNK:CIN85:GRB2:SOS1,Antigen:BCR:SYK:BLNK:CIN85:GRB2:SOS1:BTK:NCK1:VAV1:PLCG2,Antigen:IgG,Antigen:IgG:C1Q:2xActivated C1R:SERPING1:2xActivated C1S:SERPING1,Antigen:IgG:C1Q:2xC1R:2xC1S,BCR Reactome,BTK:BTK inhibitors,C4 activator…	34	26	[Hematological Disease, Immunological Disease, Infectious Diseases]
9	Activated TLR1:2 or TLR 2:6 heterodimers or TLR4 homodimer,AGA,alpha 1 antitrypsin,ARMC8,Azurophil granule lumen proteins,BAG1/HSP/STUB1 misfolded,BCAR1:Talin:RIAM:ECM ligands:alphaIIb beta3:SRC:PTK2,C/EBP,CHI3L1,CHRDL2,chymase,chymotrypsin,CK1,creatine kinase,DAPK,DEFA4,DNAJB5,DNAJC3,ERK1/2,ETS,FCGR3 (family),Ferritin,FGA,FGG,Focal,FTL,GCR/glucocorticoid dimer,GGH,glutathione peroxidase,GRB2 bou…	29	23	[Developmental Disorder, Hematological Disease, Hereditary Disorder]
10	ALDH1B1,alpha tubulin,AP2,AP2 alpha,ARG2,beta tubulin,C-SRC,CBP/p300,CD151,CH-CH group:NAD or NADP oxidoreductase,CK2,Clathrin,CLPXP:substrate protein (mitochondrial matrix),Collagen type I (complex),DHCR24,DHRSX,DHX36,ECM,Elastic fibre with associated proteins,Elastic fibre:Fibulins,Elastic fibre:Fibulins:Emilins,EPHA,estrogen receptor,FBLN5,FERMT2,FGF,FGFR,Fibrillins:MFAP2,MFAP5:Tropoelastin ag…	27	22	[Cardiovascular System Development and Function, Cell Morphology, Cellular Movement]
